# Supplementary material for: Mechanism and endoscopic‐treatment‐induced evolution of biliary non‐anastomotic stricture after liver transplantation revealed by single‐cell RNA sequencing
Source: Clin Transl Med. 2024 Mar 14;14(3):e1622. doi: 10.1002/ctm2.1622 (PMC10938070; doi:10.1002/ctm2.1622)
Supplement: Supplementary file 1 — Supporting Information [file CTM2-14-e1622-s004.xlsx]

## Sheet: Sheet1
Markers of cell type defined by scRNA-seq data in bile duct.
gene	p_val	avg_log2FC	pct.1	pct.2	p_val_adj	cluster	gene
LCN2	0	7.38536	0.956	0.002	0	Epithelial cell	LCN2
TFF3	0	6.98284	0.951	0.003	0	Epithelial cell	TFF3
TFF2	0	6.74264	0.704	0.001	0	Epithelial cell	TFF2
TFF1	0	6.67518	0.892	0.001	0	Epithelial cell	TFF1
SCGB3A1	0	6.63468	0.644	0.001	0	Epithelial cell	SCGB3A1
PIGR	0	6.23293	0.97	0.003	0	Epithelial cell	PIGR
SPINK1	0	6.05429	0.889	0.001	0	Epithelial cell	SPINK1
FCGBP	0	5.84117	0.874	0.002	0	Epithelial cell	FCGBP
MUC5B	0	4.92372	0.936	0.002	0	Epithelial cell	MUC5B
KRT19	0	4.89528	0.93	0.003	0	Epithelial cell	KRT19
AGR2	0	4.78879	0.9	0.001	0	Epithelial cell	AGR2
DUOXA2	0	4.69167	0.818	0.002	0	Epithelial cell	DUOXA2
ANXA4	0	4.47377	0.923	0.022	0	Epithelial cell	ANXA4
PI3	0	4.40195	0.682	0.005	0	Epithelial cell	PI3
KRT18	0	4.39822	0.951	0.006	0	Epithelial cell	KRT18
GPX2	0	4.36983	0.869	0.001	0	Epithelial cell	GPX2
KRT8	0	4.34763	0.953	0.004	0	Epithelial cell	KRT8
DUOX2	0	4.3131	0.85	0.002	0	Epithelial cell	DUOX2
LYZ	0	4.31128	0.897	0.049	0	Epithelial cell	LYZ
FXYD2	0	4.12998	0.728	0.003	0	Epithelial cell	FXYD2
SLPI	0	4.01589	0.884	0.013	0	Epithelial cell	SLPI
CST1	0	4.01528	0.465	0.001	0	Epithelial cell	CST1
MUC1	0	3.95468	0.919	0.004	0	Epithelial cell	MUC1
CD24	0	3.87722	0.915	0.014	0	Epithelial cell	CD24
LTF	0	3.85335	0.363	0.001	0	Epithelial cell	LTF
MMP7	0	3.80691	0.736	0.001	0	Epithelial cell	MMP7
LGALS2	0	3.7971	0.751	0.02	0	Epithelial cell	LGALS2
CEACAM6	0	3.74867	0.803	0.002	0	Epithelial cell	CEACAM6
SERPINA1	0	3.74426	0.746	0.039	0	Epithelial cell	SERPINA1
S100A6	0	3.7297	0.967	0.283	0	Epithelial cell	S100A6
CRISP3	0	3.72189	0.754	0.001	0	Epithelial cell	CRISP3
ATP1B1	0	3.62111	0.881	0.043	0	Epithelial cell	ATP1B1
TCN1	0	3.51676	0.761	0.001	0	Epithelial cell	TCN1
TM4SF4	0	3.51423	0.836	0.002	0	Epithelial cell	TM4SF4
ZG16B	0	3.51018	0.828	0.001	0	Epithelial cell	ZG16B
LGALS4	0	3.45984	0.829	0.002	0	Epithelial cell	LGALS4
MUC6	0	3.45559	0.481	0.001	0	Epithelial cell	MUC6
WFDC2	0	3.44618	0.769	0.012	0	Epithelial cell	WFDC2
C19orf33	0	3.33659	0.86	0.003	0	Epithelial cell	C19orf33
CLDN4	0	3.33189	0.832	0.002	0	Epithelial cell	CLDN4
KRT7	0	3.31914	0.843	0.003	0	Epithelial cell	KRT7
CYSTM1	0	3.29444	0.898	0.072	0	Epithelial cell	CYSTM1
IFI27	0	3.28534	0.854	0.061	0	Epithelial cell	IFI27
ELF3	0	3.23853	0.875	0.002	0	Epithelial cell	ELF3
PDZK1IP1	0	3.1992	0.795	0.001	0	Epithelial cell	PDZK1IP1
TSPAN8	0	3.17996	0.834	0.013	0	Epithelial cell	TSPAN8
CCL20	0	3.07878	0.701	0.048	0	Epithelial cell	CCL20
REG1A	0	3.05958	0.328	0.001	0	Epithelial cell	REG1A
FAM3D	0	3.05581	0.808	0.001	0	Epithelial cell	FAM3D
SMIM22	0	3.00624	0.857	0.002	0	Epithelial cell	SMIM22
FXYD3	0	2.96876	0.8	0.002	0	Epithelial cell	FXYD3
IFI6	0	2.87165	0.763	0.085	0	Epithelial cell	IFI6
MUC5AC	0	2.87073	0.508	0.002	0	Epithelial cell	MUC5AC
CEACAM7	0	2.81421	0.622	0	0	Epithelial cell	CEACAM7
AZGP1	0	2.80955	0.747	0.001	0	Epithelial cell	AZGP1
CTSD	0	2.7734	0.912	0.199	0	Epithelial cell	CTSD
ARL14	0	2.76447	0.645	0.002	0	Epithelial cell	ARL14
C15orf48	0	2.75401	0.756	0.035	0	Epithelial cell	C15orf48
CYB5A	0	2.74882	0.789	0.082	0	Epithelial cell	CYB5A
GSTP1	0	2.74524	0.938	0.323	0	Epithelial cell	GSTP1
CXCL3	0	2.74076	0.737	0.034	0	Epithelial cell	CXCL3
PHLDA2	0	2.73739	0.796	0.053	0	Epithelial cell	PHLDA2
SERPINA3	0	2.69222	0.488	0.018	0	Epithelial cell	SERPINA3
GC	0	2.64734	0.688	0.001	0	Epithelial cell	GC
MGST1	0	2.64706	0.737	0.039	0	Epithelial cell	MGST1
LGALS3	0	2.63595	0.88	0.151	0	Epithelial cell	LGALS3
CLDN10	0	2.62605	0.735	0.001	0	Epithelial cell	CLDN10
MUC3A	0	2.57381	0.758	0.002	0	Epithelial cell	MUC3A
ANKRD36C	0	2.56799	0.624	0.078	0	Epithelial cell	ANKRD36C
CST3	0	2.53773	0.964	0.176	0	Epithelial cell	CST3
AKR1C3	0	2.50055	0.729	0.011	0	Epithelial cell	AKR1C3
SAA1	0	2.4861	0.511	0.004	0	Epithelial cell	SAA1
AC020656.1	0	2.47063	0.587	0.025	0	Epithelial cell	AC020656.1
ANXA2	0	2.46964	0.898	0.258	0	Epithelial cell	ANXA2
SPINT2	0	2.46903	0.809	0.048	0	Epithelial cell	SPINT2
CDC42EP5	0	2.46584	0.737	0.045	0	Epithelial cell	CDC42EP5
TST	0	2.45167	0.764	0.011	0	Epithelial cell	TST
MSMB	0	2.42413	0.373	0.001	0	Epithelial cell	MSMB
PLCG2	0	2.33079	0.684	0.417	0	Epithelial cell	PLCG2
NQO1	0	2.32048	0.718	0.012	0	Epithelial cell	NQO1
CD59	0	2.3096	0.868	0.157	0	Epithelial cell	CD59
CFB	0	2.30595	0.753	0.028	0	Epithelial cell	CFB
STARD10	0	2.27598	0.78	0.024	0	Epithelial cell	STARD10
TXN	0	2.27489	0.877	0.295	0	Epithelial cell	TXN
ONECUT2	0	2.27302	0.74	0.002	0	Epithelial cell	ONECUT2
LGALS3BP	0	2.27137	0.801	0.047	0	Epithelial cell	LGALS3BP
TPM1	0	2.26636	0.828	0.06	0	Epithelial cell	TPM1
CLU	0	2.25447	0.877	0.104	0	Epithelial cell	CLU
BPIFB1	0	2.22642	0.453	0	0	Epithelial cell	BPIFB1
CLDN7	0	2.21718	0.747	0.003	0	Epithelial cell	CLDN7
EPCAM	0	2.21065	0.753	0.002	0	Epithelial cell	EPCAM
CXCL2	0	2.20025	0.766	0.066	0	Epithelial cell	CXCL2
TSPAN1	0	2.1977	0.662	0.002	0	Epithelial cell	TSPAN1
AKR1B10	0	2.19123	0.599	0.001	0	Epithelial cell	AKR1B10
GDF15	0	2.18693	0.571	0.004	0	Epithelial cell	GDF15
CXCL1	0	2.18319	0.702	0.03	0	Epithelial cell	CXCL1
TACSTD2	0	2.16578	0.694	0.003	0	Epithelial cell	TACSTD2
CYP3A5	0	2.15922	0.716	0.003	0	Epithelial cell	CYP3A5
GOLM1	0	2.15414	0.734	0.027	0	Epithelial cell	GOLM1
SLC12A2	0	2.15311	0.714	0.078	0	Epithelial cell	SLC12A2
CES1	0	2.11337	0.485	0.009	0	Epithelial cell	CES1
TMC5	0	2.10425	0.696	0.002	0	Epithelial cell	TMC5
SLC44A4	0	2.07432	0.75	0.002	0	Epithelial cell	SLC44A4
S100A14	0	2.06869	0.698	0.004	0	Epithelial cell	S100A14
FGF19	0	2.06265	0.428	0	0	Epithelial cell	FGF19
SPP1	0	2.05822	0.441	0.01	0	Epithelial cell	SPP1
SERINC2	0	2.04769	0.731	0.008	0	Epithelial cell	SERINC2
SFN	0	2.03988	0.599	0.002	0	Epithelial cell	SFN
PERP	0	2.03228	0.766	0.053	0	Epithelial cell	PERP
APOL1	0	1.96889	0.539	0.032	0	Epithelial cell	APOL1
P4HB	0	1.96293	0.851	0.274	0	Epithelial cell	P4HB
KRT17	0	1.962	0.332	0.001	0	Epithelial cell	KRT17
SDC4	0	1.94568	0.74	0.056	0	Epithelial cell	SDC4
UQCRQ	0	1.9321	0.83	0.338	0	Epithelial cell	UQCRQ
TMEM54	0	1.93145	0.706	0.02	0	Epithelial cell	TMEM54
PKM	0	1.92392	0.854	0.297	0	Epithelial cell	PKM
KLF5	0	1.91813	0.715	0.012	0	Epithelial cell	KLF5
RHOB	0	1.886	0.777	0.145	0	Epithelial cell	RHOB
PPDPF	0	1.88004	0.907	0.431	0	Epithelial cell	PPDPF
SLC40A1	0	1.8371	0.666	0.017	0	Epithelial cell	SLC40A1
SPINT1	0	1.8284	0.698	0.008	0	Epithelial cell	SPINT1
LINC00342	0	1.82631	0.561	0.037	0	Epithelial cell	LINC00342
OLFM4	0	1.81245	0.395	0.001	0	Epithelial cell	OLFM4
CA2	0	1.81108	0.617	0.015	0	Epithelial cell	CA2
DEFB1	0	1.8075	0.508	0.001	0	Epithelial cell	DEFB1
MUC20	0	1.80269	0.588	0.003	0	Epithelial cell	MUC20
LMO7	0	1.80241	0.6	0.016	0	Epithelial cell	LMO7
PGC	0	1.80085	0.321	0.001	0	Epithelial cell	PGC
GABRP	0	1.77983	0.593	0	0	Epithelial cell	GABRP
CLDN3	0	1.77959	0.609	0.001	0	Epithelial cell	CLDN3
TSPO	0	1.77495	0.848	0.312	0	Epithelial cell	TSPO
TESC	0	1.76296	0.609	0.053	0	Epithelial cell	TESC
PLPP2	0	1.75513	0.692	0.01	0	Epithelial cell	PLPP2
PRSS3	0	1.74863	0.62	0.002	0	Epithelial cell	PRSS3
ASS1	0	1.73452	0.594	0.016	0	Epithelial cell	ASS1
ALDH3A1	0	1.73397	0.425	0.001	0	Epithelial cell	ALDH3A1
SPINK4	0	1.7331	0.235	0.001	0	Epithelial cell	SPINK4
AQP5	0	1.7306	0.514	0.001	0	Epithelial cell	AQP5
UGT2B15	0	1.72709	0.566	0.001	0	Epithelial cell	UGT2B15
TMEM238	0	1.72669	0.78	0.176	0	Epithelial cell	TMEM238
TSPAN3	0	1.70932	0.707	0.073	0	Epithelial cell	TSPAN3
PLXNB2	0	1.70794	0.68	0.041	0	Epithelial cell	PLXNB2
NEAT1	0	1.70575	0.878	0.654	0	Epithelial cell	NEAT1
TXNDC17	0	1.70424	0.744	0.2	0	Epithelial cell	TXNDC17
VSIG2	0	1.70274	0.658	0.002	0	Epithelial cell	VSIG2
CLDN2	0	1.68618	0.52	0.001	0	Epithelial cell	CLDN2
CD151	0	1.68254	0.769	0.102	0	Epithelial cell	CD151
HSPB1	0	1.67819	0.89	0.293	0	Epithelial cell	HSPB1
PRDX5	0	1.67661	0.838	0.355	0	Epithelial cell	PRDX5
GSTA1	0	1.67582	0.465	0.001	0	Epithelial cell	GSTA1
F3	0	1.66698	0.599	0.04	0	Epithelial cell	F3
MIF	0	1.66633	0.942	0.675	0	Epithelial cell	MIF
MAL2	0	1.65544	0.642	0.001	0	Epithelial cell	MAL2
CTSE	0	1.65427	0.476	0.002	0	Epithelial cell	CTSE
S100A16	0	1.64236	0.648	0.054	0	Epithelial cell	S100A16
BACE2	0	1.63378	0.69	0.041	0	Epithelial cell	BACE2
MLPH	0	1.62577	0.672	0.013	0	Epithelial cell	MLPH
S100A11	0	1.61413	0.943	0.414	0	Epithelial cell	S100A11
SLC4A4	0	1.59289	0.579	0.004	0	Epithelial cell	SLC4A4
LAMB3	0	1.56689	0.543	0.008	0	Epithelial cell	LAMB3
SDCBP2	0	1.56688	0.602	0.004	0	Epithelial cell	SDCBP2
CD63	0	1.55852	0.9	0.333	0	Epithelial cell	CD63
CST4	0	1.55421	0.336	0	0	Epithelial cell	CST4
ABCC3	0	1.55359	0.607	0.006	0	Epithelial cell	ABCC3
GMDS	0	1.54019	0.632	0.031	0	Epithelial cell	GMDS
TENT5A	0	1.53796	0.623	0.056	0	Epithelial cell	TENT5A
CDC42EP1	0	1.53672	0.645	0.029	0	Epithelial cell	CDC42EP1
CDH1	0	1.53561	0.627	0.003	0	Epithelial cell	CDH1
PHGR1	0	1.53423	0.322	0.002	0	Epithelial cell	PHGR1
SFTA2	0	1.52868	0.545	0.001	0	Epithelial cell	SFTA2
H2AFJ	0	1.52631	0.756	0.144	0	Epithelial cell	H2AFJ
AGR3	0	1.51905	0.501	0.001	0	Epithelial cell	AGR3
CALML4	0	1.50753	0.607	0.012	0	Epithelial cell	CALML4
RAB25	0	1.50749	0.615	0.001	0	Epithelial cell	RAB25
FOXQ1	0	1.50149	0.562	0.003	0	Epithelial cell	FOXQ1
SDC1	0	1.49293	0.666	0.094	0	Epithelial cell	SDC1
PRSS2	0	1.4923	0.241	0.001	0	Epithelial cell	PRSS2
RASSF7	0	1.48496	0.659	0.038	0	Epithelial cell	RASSF7
AMBP	0	1.46407	0.43	0	0	Epithelial cell	AMBP
SOX9	0	1.4625	0.566	0.007	0	Epithelial cell	SOX9
S100A10	0	1.45464	0.845	0.459	0	Epithelial cell	S100A10
ST14	0	1.45102	0.598	0.009	0	Epithelial cell	ST14
SERPING1	0	1.4504	0.703	0.083	0	Epithelial cell	SERPING1
SOX4	0	1.4498	0.63	0.121	0	Epithelial cell	SOX4
KLK11	0	1.44324	0.533	0.001	0	Epithelial cell	KLK11
ANXA10	0	1.43982	0.441	0.001	0	Epithelial cell	ANXA10
GCNT3	0	1.43623	0.557	0.001	0	Epithelial cell	GCNT3
ID1	0	1.43214	0.692	0.091	0	Epithelial cell	ID1
MGST2	0	1.4291	0.629	0.051	0	Epithelial cell	MGST2
SRD5A3	0	1.42649	0.556	0.015	0	Epithelial cell	SRD5A3
CAMK2N1	0	1.42366	0.615	0.032	0	Epithelial cell	CAMK2N1
MTRNR2L12	0	1.42048	0.809	0.449	0	Epithelial cell	MTRNR2L12
PROM1	0	1.41653	0.527	0.002	0	Epithelial cell	PROM1
SPATS2L	0	1.41366	0.649	0.068	0	Epithelial cell	SPATS2L
PRDX1	0	1.40819	0.837	0.524	0	Epithelial cell	PRDX1
CCL28	0	1.40444	0.555	0.003	0	Epithelial cell	CCL28
ETFB	0	1.39933	0.725	0.193	0	Epithelial cell	ETFB
HEBP2	0	1.39173	0.695	0.134	0	Epithelial cell	HEBP2
TM9SF3	0	1.39	0.745	0.21	0	Epithelial cell	TM9SF3
MUC13	0	1.38795	0.555	0.002	0	Epithelial cell	MUC13
DSG2	0	1.383	0.558	0.006	0	Epithelial cell	DSG2
TMEM141	0	1.37828	0.644	0.082	0	Epithelial cell	TMEM141
DDR1	0	1.36953	0.58	0.003	0	Epithelial cell	DDR1
ALDH1A1	0	1.3665	0.572	0.03	0	Epithelial cell	ALDH1A1
CXCL5	0	1.36599	0.556	0.018	0	Epithelial cell	CXCL5
LY6E	0	1.36231	0.796	0.266	0	Epithelial cell	LY6E
CEACAM5	0	1.36112	0.315	0.001	0	Epithelial cell	CEACAM5
CPD	0	1.35701	0.664	0.074	0	Epithelial cell	CPD
NPDC1	0	1.35312	0.721	0.065	0	Epithelial cell	NPDC1
TM4SF1	0	1.35263	0.667	0.051	0	Epithelial cell	TM4SF1
ATP1A1	0	1.34705	0.801	0.256	0	Epithelial cell	ATP1A1
LIPH	0	1.34273	0.538	0.002	0	Epithelial cell	LIPH
ACE2	0	1.33976	0.531	0.001	0	Epithelial cell	ACE2
FBP1	0	1.33707	0.574	0.017	0	Epithelial cell	FBP1
ABHD2	0	1.33182	0.619	0.051	0	Epithelial cell	ABHD2
ADGRF1	0	1.32462	0.449	0.001	0	Epithelial cell	ADGRF1
EPHA2	0	1.32291	0.496	0.012	0	Epithelial cell	EPHA2
QSOX1	0	1.31888	0.621	0.056	0	Epithelial cell	QSOX1
IER3	0	1.30521	0.84	0.176	0	Epithelial cell	IER3
AREG	0	1.30392	0.632	0.123	0	Epithelial cell	AREG
COX5B	0	1.30111	0.856	0.481	0	Epithelial cell	COX5B
AKR1C2	0	1.29998	0.428	0.006	0	Epithelial cell	AKR1C2
GPRC5A	0	1.29691	0.547	0.026	0	Epithelial cell	GPRC5A
RDH10	0	1.29595	0.622	0.076	0	Epithelial cell	RDH10
ANG	0	1.29201	0.553	0.018	0	Epithelial cell	ANG
RNASE4	0	1.28918	0.597	0.032	0	Epithelial cell	RNASE4
CAPN2	0	1.28485	0.699	0.14	0	Epithelial cell	CAPN2
MGLL	0	1.2819	0.571	0.045	0	Epithelial cell	MGLL
LLGL2	0	1.27784	0.6	0.03	0	Epithelial cell	LLGL2
CFTR	0	1.27764	0.461	0.001	0	Epithelial cell	CFTR
MISP	0	1.27685	0.504	0.002	0	Epithelial cell	MISP
ERBB3	0	1.2758	0.557	0.003	0	Epithelial cell	ERBB3
MGST3	0	1.27546	0.665	0.243	0	Epithelial cell	MGST3
PSCA	0	1.26673	0.295	0	0	Epithelial cell	PSCA
ATF3	0	1.26608	0.694	0.18	0	Epithelial cell	ATF3
PRSS8	0	1.26066	0.536	0.001	0	Epithelial cell	PRSS8
BLVRB	0	1.25727	0.652	0.112	0	Epithelial cell	BLVRB
ELOB	0	1.24753	0.905	0.621	0	Epithelial cell	ELOB
PMEPA1	0	1.24654	0.685	0.153	0	Epithelial cell	PMEPA1
DMBT1	0	1.24435	0.359	0	0	Epithelial cell	DMBT1
C12orf75	0	1.24421	0.722	0.147	0	Epithelial cell	C12orf75
GP2	0	1.24313	0.317	0	0	Epithelial cell	GP2
CSTB	0	1.24266	0.826	0.311	0	Epithelial cell	CSTB
LAD1	0	1.24059	0.554	0.003	0	Epithelial cell	LAD1
ERN2	0	1.23898	0.534	0.001	0	Epithelial cell	ERN2
SLC22A18	0	1.2378	0.552	0.018	0	Epithelial cell	SLC22A18
CRIP2	0	1.23771	0.719	0.073	0	Epithelial cell	CRIP2
CTTN	0	1.23419	0.64	0.063	0	Epithelial cell	CTTN
MPC2	0	1.22978	0.657	0.206	0	Epithelial cell	MPC2
NDRG2	0	1.22705	0.558	0.02	0	Epithelial cell	NDRG2
LYPD6B	0	1.22481	0.51	0.001	0	Epithelial cell	LYPD6B
PRSS22	0	1.2206	0.504	0.001	0	Epithelial cell	PRSS22
CTNNA1	0	1.21758	0.617	0.069	0	Epithelial cell	CTNNA1
NECTIN2	0	1.21142	0.623	0.067	0	Epithelial cell	NECTIN2
VWA1	0	1.20519	0.642	0.041	0	Epithelial cell	VWA1
SELENBP1	0	1.20381	0.554	0.02	0	Epithelial cell	SELENBP1
TCIM	0	1.20151	0.514	0.044	0	Epithelial cell	TCIM
AMN	0	1.19278	0.512	0.003	0	Epithelial cell	AMN
LSR	0	1.19228	0.583	0.043	0	Epithelial cell	LSR
GAPDH	0	1.19173	0.95	0.685	0	Epithelial cell	GAPDH
INF2	0	1.18773	0.523	0.038	0	Epithelial cell	INF2
JUP	0	1.1787	0.531	0.017	0	Epithelial cell	JUP
ATP5IF1	0	1.17548	0.803	0.395	0	Epithelial cell	ATP5IF1
APLP2	0	1.17446	0.697	0.133	0	Epithelial cell	APLP2
RPS27L	0	1.17337	0.784	0.36	0	Epithelial cell	RPS27L
SOD1	0	1.16431	0.87	0.508	0	Epithelial cell	SOD1
LRP10	0	1.1601	0.679	0.146	0	Epithelial cell	LRP10
FUT2	0	1.15688	0.515	0.001	0	Epithelial cell	FUT2
SERPINB1	0	1.15323	0.691	0.183	0	Epithelial cell	SERPINB1
FGGY	0	1.14939	0.422	0.004	0	Epithelial cell	FGGY
AKR7A3	0	1.14454	0.474	0.002	0	Epithelial cell	AKR7A3
TMEM59	0	1.1426	0.808	0.488	0	Epithelial cell	TMEM59
SCGB2A1	0	1.14207	0.435	0	0	Epithelial cell	SCGB2A1
CRACR2B	0	1.14112	0.535	0.029	0	Epithelial cell	CRACR2B
MYRF	0	1.138	0.472	0.001	0	Epithelial cell	MYRF
ALDH2	0	1.13625	0.592	0.055	0	Epithelial cell	ALDH2
ARL6IP1	0	1.13514	0.814	0.347	0	Epithelial cell	ARL6IP1
RBM47	0	1.12502	0.551	0.037	0	Epithelial cell	RBM47
GALNT3	0	1.12484	0.541	0.018	0	Epithelial cell	GALNT3
SCNN1A	0	1.12433	0.478	0.001	0	Epithelial cell	SCNN1A
ASL	0	1.12125	0.551	0.047	0	Epithelial cell	ASL
TMC4	0	1.1181	0.518	0.003	0	Epithelial cell	TMC4
ANXA11	0	1.11488	0.721	0.204	0	Epithelial cell	ANXA11
RASEF	0	1.11038	0.422	0.001	0	Epithelial cell	RASEF
AGPAT2	0	1.11006	0.588	0.079	0	Epithelial cell	AGPAT2
PTGR1	0	1.10897	0.479	0.026	0	Epithelial cell	PTGR1
RRBP1	0	1.10577	0.677	0.209	0	Epithelial cell	RRBP1
KRTCAP3	0	1.10509	0.518	0.002	0	Epithelial cell	KRTCAP3
PTPRK	0	1.1043	0.529	0.025	0	Epithelial cell	PTPRK
MPST	0	1.10396	0.582	0.077	0	Epithelial cell	MPST
DSP	0	1.1036	0.467	0.007	0	Epithelial cell	DSP
HS3ST1	0	1.10187	0.511	0.017	0	Epithelial cell	HS3ST1
MYH14	0	1.10154	0.466	0.002	0	Epithelial cell	MYH14
HNMT	0	1.09889	0.544	0.038	0	Epithelial cell	HNMT
ASPH	0	1.09645	0.546	0.061	0	Epithelial cell	ASPH
AKR1C4	0	1.09367	0.329	0	0	Epithelial cell	AKR1C4
ADI1	0	1.09028	0.649	0.195	0	Epithelial cell	ADI1
ANXA13	0	1.0887	0.409	0.001	0	Epithelial cell	ANXA13
CXCL6	0	1.0884	0.415	0.016	0	Epithelial cell	CXCL6
PLK2	0	1.07516	0.544	0.081	0	Epithelial cell	PLK2
S100P	0	1.07501	0.365	0.012	0	Epithelial cell	S100P
TMEM176B	0	1.07288	0.673	0.094	0	Epithelial cell	TMEM176B
MSLN	0	1.07134	0.312	0.001	0	Epithelial cell	MSLN
IL18	0	1.07116	0.499	0.025	0	Epithelial cell	IL18
TMEM176A	0	1.05928	0.593	0.078	0	Epithelial cell	TMEM176A
JPT1	0	1.05645	0.799	0.347	0	Epithelial cell	JPT1
S100A13	0	1.05319	0.699	0.096	0	Epithelial cell	S100A13
CAPN8	0	1.05222	0.464	0.001	0	Epithelial cell	CAPN8
EPS8L3	0	1.0518	0.469	0.001	0	Epithelial cell	EPS8L3
DST	0	1.04955	0.477	0.06	0	Epithelial cell	DST
RNASE1	0	1.04812	0.537	0.041	0	Epithelial cell	RNASE1
NDUFB7	0	1.04636	0.779	0.343	0	Epithelial cell	NDUFB7
KIAA1324	0	1.04606	0.451	0.007	0	Epithelial cell	KIAA1324
CBR1	0	1.04598	0.548	0.073	0	Epithelial cell	CBR1
CTNND1	0	1.04373	0.526	0.042	0	Epithelial cell	CTNND1
DYNLT1	0	1.04354	0.651	0.175	0	Epithelial cell	DYNLT1
SLC15A1	0	1.04219	0.442	0.001	0	Epithelial cell	SLC15A1
SGMS2	0	1.04209	0.408	0.013	0	Epithelial cell	SGMS2
MARCKSL1	0	1.03931	0.765	0.226	0	Epithelial cell	MARCKSL1
GATM	0	1.03834	0.457	0.007	0	Epithelial cell	GATM
GPRC5C	0	1.03807	0.483	0.01	0	Epithelial cell	GPRC5C
ITGA3	0	1.03621	0.437	0.012	0	Epithelial cell	ITGA3
ACADVL	0	1.03335	0.701	0.238	0	Epithelial cell	ACADVL
SCP2	0	1.03146	0.704	0.228	0	Epithelial cell	SCP2
PLA2G10	0	1.03086	0.426	0.001	0	Epithelial cell	PLA2G10
HES1	0	1.02686	0.652	0.113	0	Epithelial cell	HES1
BAIAP2L1	0	1.02546	0.464	0.004	0	Epithelial cell	BAIAP2L1
SHROOM3	0	1.0245	0.459	0.002	0	Epithelial cell	SHROOM3
EHF	0	1.02398	0.442	0.002	0	Epithelial cell	EHF
ALDOB	0	1.02313	0.397	0.001	0	Epithelial cell	ALDOB
PTPRF	0	1.02185	0.488	0.006	0	Epithelial cell	PTPRF
SYT8	0	1.02059	0.316	0	0	Epithelial cell	SYT8
FOLR1	0	1.02043	0.331	0	0	Epithelial cell	FOLR1
BMP2	0	1.01985	0.442	0.013	0	Epithelial cell	BMP2
EGLN3	0	1.01905	0.442	0.016	0	Epithelial cell	EGLN3
SELENOW	0	1.0167	0.793	0.323	0	Epithelial cell	SELENOW
KLK10	0	1.01598	0.34	0.001	0	Epithelial cell	KLK10
MTRNR2L8	0	1.00603	0.5	0.132	0	Epithelial cell	MTRNR2L8
ANXA5	0	1.00601	0.733	0.308	0	Epithelial cell	ANXA5
NAPRT	0	1.00573	0.536	0.054	0	Epithelial cell	NAPRT
ADH1C	0	1.00515	0.369	0.001	0	Epithelial cell	ADH1C
PDLIM1	0	1.00489	0.65	0.095	0	Epithelial cell	PDLIM1
PCBD1	0	1.00445	0.547	0.08	0	Epithelial cell	PCBD1
MUC4	0	1.00432	0.267	0	0	Epithelial cell	MUC4
PFKL	0	1.00176	0.558	0.089	0	Epithelial cell	PFKL
NBL1	0	0.998739	0.597	0.074	0	Epithelial cell	NBL1
ERBB2	0	0.997826	0.465	0.008	0	Epithelial cell	ERBB2
VEGFA	0	0.997686	0.634	0.103	0	Epithelial cell	VEGFA
FHIT	0	0.996431	0.475	0.011	0	Epithelial cell	FHIT
VNN1	0	0.995457	0.417	0.005	0	Epithelial cell	VNN1
NDUFC1	0	0.995337	0.682	0.281	0	Epithelial cell	NDUFC1
PDIA4	0	0.989035	0.611	0.188	0	Epithelial cell	PDIA4
AFMID	0	0.988777	0.481	0.04	0	Epithelial cell	AFMID
CXADR	0	0.987329	0.472	0.002	0	Epithelial cell	CXADR
ITGA6	0	0.987104	0.553	0.082	0	Epithelial cell	ITGA6
GALE	0	0.984705	0.485	0.015	0	Epithelial cell	GALE
DHRS3	0	0.984106	0.575	0.06	0	Epithelial cell	DHRS3
COX6B1	0	0.983534	0.856	0.593	0	Epithelial cell	COX6B1
IMPA2	0	0.983376	0.474	0.015	0	Epithelial cell	IMPA2
DBI	0	0.983205	0.734	0.404	0	Epithelial cell	DBI
FAM3B	0	0.983174	0.421	0.001	0	Epithelial cell	FAM3B
SPINT1-AS1	0	0.981734	0.493	0.005	0	Epithelial cell	SPINT1-AS1
PLAT	0	0.981231	0.3	0.047	0	Epithelial cell	PLAT
PLS1	0	0.977275	0.463	0.002	0	Epithelial cell	PLS1
DSTN	0	0.976369	0.796	0.288	0	Epithelial cell	DSTN
TP53I3	0	0.974222	0.478	0.03	0	Epithelial cell	TP53I3
SPTBN1	0	0.972659	0.644	0.122	0	Epithelial cell	SPTBN1
MYO6	0	0.970486	0.488	0.032	0	Epithelial cell	MYO6
FHL2	0	0.970422	0.487	0.02	0	Epithelial cell	FHL2
SERF2	0	0.970242	0.954	0.813	0	Epithelial cell	SERF2
CAPN12	0	0.970127	0.439	0.02	0	Epithelial cell	CAPN12
TNFRSF12A	0	0.963528	0.445	0.074	0	Epithelial cell	TNFRSF12A
GRN	0	0.96334	0.655	0.152	0	Epithelial cell	GRN
TKT	0	0.961352	0.656	0.177	0	Epithelial cell	TKT
CA9	0	0.96043	0.38	0.001	0	Epithelial cell	CA9
ERRFI1	0	0.95984	0.503	0.052	0	Epithelial cell	ERRFI1
NR2F2	0	0.95979	0.534	0.052	0	Epithelial cell	NR2F2
ITGB4	0	0.959316	0.449	0.017	0	Epithelial cell	ITGB4
MVP	0	0.956594	0.589	0.108	0	Epithelial cell	MVP
LDLR	0	0.956417	0.5	0.071	0	Epithelial cell	LDLR
PTTG1IP	0	0.956175	0.614	0.131	0	Epithelial cell	PTTG1IP
CMPK1	0	0.956055	0.715	0.258	0	Epithelial cell	CMPK1
REG4	0	0.955238	0.183	0.001	0	Epithelial cell	REG4
SGPP2	0	0.954801	0.458	0.015	0	Epithelial cell	SGPP2
SERPINB6	0	0.951696	0.578	0.098	0	Epithelial cell	SERPINB6
PLLP	0	0.951106	0.485	0.007	0	Epithelial cell	PLLP
HDLBP	0	0.949234	0.639	0.194	0	Epithelial cell	HDLBP
CAPN5	0	0.94664	0.443	0.005	0	Epithelial cell	CAPN5
ADAM9	0	0.944772	0.494	0.033	0	Epithelial cell	ADAM9
CDHR5	0	0.943023	0.346	0.001	0	Epithelial cell	CDHR5
RNF128	0	0.942998	0.446	0.001	0	Epithelial cell	RNF128
SAA2	0	0.94231	0.332	0.002	0	Epithelial cell	SAA2
ALDH3A2	0	0.942297	0.479	0.036	0	Epithelial cell	ALDH3A2
TMPRSS2	0	0.942267	0.416	0.001	0	Epithelial cell	TMPRSS2
SPINK5	0	0.939052	0.386	0.001	0	Epithelial cell	SPINK5
KIAA1522	0	0.938965	0.451	0.008	0	Epithelial cell	KIAA1522
APP	0	0.935247	0.609	0.086	0	Epithelial cell	APP
HSBP1	0	0.93173	0.656	0.205	0	Epithelial cell	HSBP1
PON2	0	0.931018	0.5	0.042	0	Epithelial cell	PON2
TUBA1C	0	0.930455	0.666	0.217	0	Epithelial cell	TUBA1C
LRP5	0	0.926422	0.44	0.013	0	Epithelial cell	LRP5
USH1C	0	0.925702	0.46	0.001	0	Epithelial cell	USH1C
CHP1	0	0.921855	0.572	0.102	0	Epithelial cell	CHP1
KIF12	0	0.918284	0.406	0	0	Epithelial cell	KIF12
INSR	0	0.917054	0.54	0.068	0	Epithelial cell	INSR
PPP1R16A	0	0.916821	0.472	0.013	0	Epithelial cell	PPP1R16A
PNKD	0	0.9156	0.613	0.144	0	Epithelial cell	PNKD
NDUFB3	0	0.914933	0.676	0.266	0	Epithelial cell	NDUFB3
MMP1	0	0.914767	0.383	0.01	0	Epithelial cell	MMP1
CKB	0	0.912734	0.509	0.036	0	Epithelial cell	CKB
TSTA3	0	0.912091	0.564	0.106	0	Epithelial cell	TSTA3
POLD4	0	0.908383	0.692	0.259	0	Epithelial cell	POLD4
PGD	0	0.907363	0.548	0.076	0	Epithelial cell	PGD
ONECUT1	0	0.904666	0.342	0	0	Epithelial cell	ONECUT1
EDN1	0	0.903978	0.331	0.009	0	Epithelial cell	EDN1
OCLN	0	0.903407	0.442	0.009	0	Epithelial cell	OCLN
PPA1	0	0.902293	0.68	0.269	0	Epithelial cell	PPA1
SERPINA4	0	0.902167	0.416	0.001	0	Epithelial cell	SERPINA4
TINAGL1	0	0.899877	0.505	0.036	0	Epithelial cell	TINAGL1
TC2N	0	0.89959	0.605	0.094	0	Epithelial cell	TC2N
SH3BGRL2	0	0.898998	0.461	0.009	0	Epithelial cell	SH3BGRL2
GTF2I	0	0.898196	0.642	0.185	0	Epithelial cell	GTF2I
VTN	0	0.893786	0.269	0	0	Epithelial cell	VTN
NIBAN2	0	0.893075	0.503	0.052	0	Epithelial cell	NIBAN2
MYO15B	0	0.891516	0.375	0.034	0	Epithelial cell	MYO15B
VILL	0	0.890642	0.389	0.013	0	Epithelial cell	VILL
BLOC1S1	0	0.889237	0.777	0.328	0	Epithelial cell	BLOC1S1
ASRGL1	0	0.887358	0.443	0.015	0	Epithelial cell	ASRGL1
HBEGF	0	0.88627	0.472	0.061	0	Epithelial cell	HBEGF
TALDO1	0	0.885317	0.651	0.22	0	Epithelial cell	TALDO1
AP1M2	0	0.884842	0.458	0.001	0	Epithelial cell	AP1M2
COMTD1	0	0.881618	0.517	0.093	0	Epithelial cell	COMTD1
TSC22D1	0	0.880833	0.646	0.103	0	Epithelial cell	TSC22D1
TRIM31	0	0.880163	0.334	0.001	0	Epithelial cell	TRIM31
FAT1	0	0.878942	0.399	0.013	0	Epithelial cell	FAT1
PNPLA2	0	0.87776	0.59	0.136	0	Epithelial cell	PNPLA2
AGRN	0	0.877381	0.436	0.018	0	Epithelial cell	AGRN
TSPAN13	0	0.87712	0.504	0.067	0	Epithelial cell	TSPAN13
PKP3	0	0.874746	0.397	0.001	0	Epithelial cell	PKP3
RAB11A	0	0.87307	0.652	0.172	0	Epithelial cell	RAB11A
TMBIM6	0	0.872602	0.865	0.597	0	Epithelial cell	TMBIM6
RND3	0	0.871647	0.402	0.058	0	Epithelial cell	RND3
HIF1A	0	0.871584	0.689	0.218	0	Epithelial cell	HIF1A
AKR1A1	0	0.8699	0.581	0.186	0	Epithelial cell	AKR1A1
ARHGAP26	0	0.869862	0.509	0.059	0	Epithelial cell	ARHGAP26
GFPT1	0	0.869238	0.547	0.109	0	Epithelial cell	GFPT1
ITGB6	0	0.869109	0.381	0.001	0	Epithelial cell	ITGB6
MT1E	0	0.866702	0.5	0.071	0	Epithelial cell	MT1E
SQSTM1	0	0.864867	0.84	0.474	0	Epithelial cell	SQSTM1
SVIP	0	0.864529	0.583	0.134	0	Epithelial cell	SVIP
PLD1	0	0.861132	0.411	0.018	0	Epithelial cell	PLD1
STXBP6	0	0.858955	0.435	0.011	0	Epithelial cell	STXBP6
SH3YL1	0	0.858472	0.488	0.044	0	Epithelial cell	SH3YL1
LIMA1	0	0.858414	0.544	0.097	0	Epithelial cell	LIMA1
MEIS2	0	0.85762	0.417	0.03	0	Epithelial cell	MEIS2
KLF4	0	0.857576	0.624	0.114	0	Epithelial cell	KLF4
EPS8L1	0	0.857196	0.35	0.008	0	Epithelial cell	EPS8L1
CAPNS1	0	0.857155	0.676	0.203	0	Epithelial cell	CAPNS1
TMPRSS4	0	0.857109	0.392	0.001	0	Epithelial cell	TMPRSS4
CNDP2	0	0.856718	0.551	0.117	0	Epithelial cell	CNDP2
UQCR10	0	0.855575	0.76	0.441	0	Epithelial cell	UQCR10
GALNT4	0	0.855441	0.44	0.024	0	Epithelial cell	GALNT4
SEZ6L2	0	0.853396	0.435	0.011	0	Epithelial cell	SEZ6L2
INAVA	0	0.853079	0.42	0.001	0	Epithelial cell	INAVA
CAPS	0	0.853033	0.418	0.01	0	Epithelial cell	CAPS
LINC02532	0	0.852038	0.372	0	0	Epithelial cell	LINC02532
EPS8L2	0	0.849073	0.452	0.034	0	Epithelial cell	EPS8L2
NEDD4L	0	0.848104	0.409	0.014	0	Epithelial cell	NEDD4L
MAFF	0	0.846802	0.515	0.106	0	Epithelial cell	MAFF
RAC1	0	0.845102	0.76	0.345	0	Epithelial cell	RAC1
SLC9A3R2	0	0.843999	0.535	0.039	0	Epithelial cell	SLC9A3R2
SGSM3	0	0.841855	0.472	0.06	0	Epithelial cell	SGSM3
TCEA3	0	0.840373	0.42	0.016	0	Epithelial cell	TCEA3
DDAH1	0	0.84012	0.428	0.008	0	Epithelial cell	DDAH1
PLEC	0	0.83983	0.57	0.133	0	Epithelial cell	PLEC
TTR	0	0.838553	0.305	0	0	Epithelial cell	TTR
TMEM219	0	0.837653	0.642	0.221	0	Epithelial cell	TMEM219
TMED3	0	0.837651	0.525	0.105	0	Epithelial cell	TMED3
NFIA	0	0.836869	0.539	0.093	0	Epithelial cell	NFIA
TMED10	0	0.83549	0.663	0.287	0	Epithelial cell	TMED10
CMBL	0	0.834847	0.421	0.01	0	Epithelial cell	CMBL
CANX	0	0.833564	0.672	0.275	0	Epithelial cell	CANX
ETS2	0	0.830099	0.579	0.11	0	Epithelial cell	ETS2
EPS8	0	0.829866	0.472	0.051	0	Epithelial cell	EPS8
LAMP2	0	0.828846	0.572	0.161	0	Epithelial cell	LAMP2
TNFSF13	0	0.82764	0.446	0.023	0	Epithelial cell	TNFSF13
KDELR1	0	0.827558	0.647	0.264	0	Epithelial cell	KDELR1
F11R	0	0.826118	0.451	0.034	0	Epithelial cell	F11R
BCAS1	0	0.825852	0.381	0.003	0	Epithelial cell	BCAS1
BAIAP2L2	0	0.824688	0.378	0.001	0	Epithelial cell	BAIAP2L2
PROM2	0	0.823572	0.397	0.001	0	Epithelial cell	PROM2
TPI1	0	0.823404	0.853	0.512	0	Epithelial cell	TPI1
NDUFA7	0	0.821549	0.62	0.212	0	Epithelial cell	NDUFA7
IFT172	0	0.820648	0.41	0.004	0	Epithelial cell	IFT172
ANXA3	0	0.820346	0.429	0.006	0	Epithelial cell	ANXA3
SLC6A8	0	0.820082	0.372	0.019	0	Epithelial cell	SLC6A8
CARHSP1	0	0.819352	0.576	0.146	0	Epithelial cell	CARHSP1
MTUS1	0	0.814224	0.45	0.033	0	Epithelial cell	MTUS1
MMP24OS	0	0.81175	0.591	0.126	0	Epithelial cell	MMP24OS
KCNE3	0	0.809866	0.399	0.012	0	Epithelial cell	KCNE3
UQCRC1	0	0.809533	0.516	0.102	0	Epithelial cell	UQCRC1
TJP3	0	0.806934	0.379	0.002	0	Epithelial cell	TJP3
CLSTN1	0	0.804815	0.512	0.081	0	Epithelial cell	CLSTN1
TCF7L2	0	0.804609	0.423	0.041	0	Epithelial cell	TCF7L2
ATP5ME	0	0.804581	0.854	0.59	0	Epithelial cell	ATP5ME
TRAK1	0	0.804307	0.426	0.029	0	Epithelial cell	TRAK1
HDHD3	0	0.801657	0.437	0.024	0	Epithelial cell	HDHD3
GOLPH3	0	0.801472	0.505	0.097	0	Epithelial cell	GOLPH3
DHCR24	0	0.800823	0.389	0.007	0	Epithelial cell	DHCR24
MDK	0	0.800432	0.453	0.069	0	Epithelial cell	MDK
VSIG1	0	0.799983	0.334	0.005	0	Epithelial cell	VSIG1
ITGA2	0	0.798317	0.344	0.012	0	Epithelial cell	ITGA2
CXCL17	0	0.798148	0.351	0	0	Epithelial cell	CXCL17
DAP	0	0.797683	0.555	0.153	0	Epithelial cell	DAP
KDELR2	0	0.79743	0.652	0.278	0	Epithelial cell	KDELR2
F5	0	0.794936	0.394	0.012	0	Epithelial cell	F5
CISD3	0	0.794599	0.532	0.086	0	Epithelial cell	CISD3
MYL12B	0	0.794398	0.847	0.573	0	Epithelial cell	MYL12B
SERPINA5	0	0.793459	0.344	0.001	0	Epithelial cell	SERPINA5
SMIM24	0	0.792773	0.327	0.002	0	Epithelial cell	SMIM24
TMEM30B	0	0.791325	0.391	0.003	0	Epithelial cell	TMEM30B
SAT1	0	0.789698	0.921	0.412	0	Epithelial cell	SAT1
HGD	0	0.789673	0.41	0.001	0	Epithelial cell	HGD
PRDX2	0	0.789409	0.717	0.327	0	Epithelial cell	PRDX2
FOXA3	0	0.788268	0.383	0.002	0	Epithelial cell	FOXA3
MICALL2	0	0.786778	0.371	0.023	0	Epithelial cell	MICALL2
CEP170B	0	0.786377	0.365	0.007	0	Epithelial cell	CEP170B
FTL	0	0.786354	0.846	0.535	0	Epithelial cell	FTL
ERGIC3	0	0.783911	0.547	0.155	0	Epithelial cell	ERGIC3
MLEC	0	0.782093	0.581	0.189	0	Epithelial cell	MLEC
SCAND1	0	0.781792	0.699	0.29	0	Epithelial cell	SCAND1
AKR1C1	0	0.780576	0.346	0.014	0	Epithelial cell	AKR1C1
CCND1	0	0.778192	0.378	0.028	0	Epithelial cell	CCND1
CAPN1	0	0.778064	0.506	0.084	0	Epithelial cell	CAPN1
HNF4A	0	0.77657	0.382	0.001	0	Epithelial cell	HNF4A
RHOD	0	0.776527	0.384	0.01	0	Epithelial cell	RHOD
DDRGK1	0	0.776305	0.574	0.134	0	Epithelial cell	DDRGK1
TMEM125	0	0.77594	0.398	0.001	0	Epithelial cell	TMEM125
LINC00511	0	0.775672	0.321	0.005	0	Epithelial cell	LINC00511
NDUFA1	0	0.774366	0.832	0.582	0	Epithelial cell	NDUFA1
TNFSF10	0	0.773063	0.576	0.119	0	Epithelial cell	TNFSF10
NME2	0	0.771617	0.78	0.545	0	Epithelial cell	NME2
MGAT4B	0	0.770062	0.487	0.066	0	Epithelial cell	MGAT4B
CRYZ	0	0.76993	0.428	0.024	0	Epithelial cell	CRYZ
RASD1	0	0.769888	0.423	0.079	0	Epithelial cell	RASD1
GJB1	0	0.767447	0.385	0.001	0	Epithelial cell	GJB1
BRI3	0	0.765868	0.661	0.198	0	Epithelial cell	BRI3
ACHE	0	0.765499	0.3	0.003	0	Epithelial cell	ACHE
SLC5A1	0	0.763596	0.364	0.001	0	Epithelial cell	SLC5A1
SPAG16	0	0.762836	0.424	0.026	0	Epithelial cell	SPAG16
LGALS9	0	0.762765	0.492	0.087	0	Epithelial cell	LGALS9
CTSB	0	0.761642	0.63	0.125	0	Epithelial cell	CTSB
KCNQ1	0	0.761535	0.368	0.009	0	Epithelial cell	KCNQ1
SYNGR2	0	0.760942	0.605	0.153	0	Epithelial cell	SYNGR2
SLC12A7	0	0.759956	0.415	0.04	0	Epithelial cell	SLC12A7
BNIP3	0	0.759804	0.463	0.089	0	Epithelial cell	BNIP3
CREB3L1	0	0.759519	0.385	0.01	0	Epithelial cell	CREB3L1
ERO1A	0	0.75888	0.528	0.133	0	Epithelial cell	ERO1A
TMBIM1	0	0.757954	0.487	0.072	0	Epithelial cell	TMBIM1
SRC	0	0.757305	0.39	0.018	0	Epithelial cell	SRC
SLC16A3	0	0.756419	0.472	0.092	0	Epithelial cell	SLC16A3
ETNK1	0	0.756099	0.601	0.182	0	Epithelial cell	ETNK1
UCA1	0	0.755927	0.227	0	0	Epithelial cell	UCA1
AGT	0	0.755389	0.258	0.003	0	Epithelial cell	AGT
SPDEF	0	0.75404	0.364	0.001	0	Epithelial cell	SPDEF
NRARP	0	0.752641	0.505	0.115	0	Epithelial cell	NRARP
CCN2	0	0.751148	0.539	0.068	0	Epithelial cell	CCN2
CLDN1	0	0.749071	0.349	0.002	0	Epithelial cell	CLDN1
DAPK1	0	0.748705	0.362	0.018	0	Epithelial cell	DAPK1
NDUFA13	0	0.74673	0.859	0.596	0	Epithelial cell	NDUFA13
DEGS2	0	0.745022	0.385	0.002	0	Epithelial cell	DEGS2
ETV1	0	0.743835	0.352	0.01	0	Epithelial cell	ETV1
KIAA1217	0	0.742293	0.394	0.023	0	Epithelial cell	KIAA1217
LAPTM4B	0	0.739687	0.458	0.044	0	Epithelial cell	LAPTM4B
LINC02688	0	0.738931	0.225	0	0	Epithelial cell	LINC02688
GPI	0	0.738497	0.538	0.116	0	Epithelial cell	GPI
HID1	0	0.737832	0.375	0.028	0	Epithelial cell	HID1
RBPMS	0	0.737098	0.448	0.043	0	Epithelial cell	RBPMS
EFNA1	0	0.737067	0.374	0.024	0	Epithelial cell	EFNA1
SERPINB7	0	0.736379	0.202	0	0	Epithelial cell	SERPINB7
BAG1	0	0.736369	0.628	0.225	0	Epithelial cell	BAG1
RTN4	0	0.735834	0.685	0.237	0	Epithelial cell	RTN4
SLC1A1	0	0.734948	0.351	0.002	0	Epithelial cell	SLC1A1
MUCL3	0	0.733596	0.124	0	0	Epithelial cell	MUCL3
HHEX	0	0.732234	0.432	0.038	0	Epithelial cell	HHEX
AK4	0	0.732012	0.38	0.01	0	Epithelial cell	AK4
MET	0	0.731808	0.365	0.006	0	Epithelial cell	MET
CYP4F3	0	0.729806	0.333	0.004	0	Epithelial cell	CYP4F3
TMEM205	0	0.729757	0.531	0.148	0	Epithelial cell	TMEM205
TMEM37	0	0.728961	0.377	0.005	0	Epithelial cell	TMEM37
ARPC1A	0	0.728134	0.515	0.117	0	Epithelial cell	ARPC1A
AHCYL2	0	0.72617	0.388	0.011	0	Epithelial cell	AHCYL2
ATP8B1	0	0.725124	0.388	0.015	0	Epithelial cell	ATP8B1
TP53I11	0	0.72503	0.388	0.03	0	Epithelial cell	TP53I11
TRAPPC5	0	0.72388	0.687	0.267	0	Epithelial cell	TRAPPC5
TAX1BP3	0	0.723586	0.45	0.056	0	Epithelial cell	TAX1BP3
SH3RF1	0	0.723232	0.36	0.011	0	Epithelial cell	SH3RF1
CLTA	0	0.722999	0.667	0.262	0	Epithelial cell	CLTA
CDK2AP1	0	0.722968	0.505	0.091	0	Epithelial cell	CDK2AP1
TRIM54	0	0.722968	0.323	0.001	0	Epithelial cell	TRIM54
COX6A1	0	0.722927	0.783	0.55	0	Epithelial cell	COX6A1
ADM	0	0.721839	0.446	0.066	0	Epithelial cell	ADM
ECI1	0	0.721227	0.507	0.124	0	Epithelial cell	ECI1
CLINT1	0	0.719513	0.555	0.175	0	Epithelial cell	CLINT1
BCL2L15	0	0.719313	0.383	0.002	0	Epithelial cell	BCL2L15
IDH1	0	0.716571	0.422	0.036	0	Epithelial cell	IDH1
UBD	0	0.715791	0.286	0.01	0	Epithelial cell	UBD
ROMO1	0	0.715509	0.747	0.397	0	Epithelial cell	ROMO1
KCNK1	0	0.7149	0.354	0.005	0	Epithelial cell	KCNK1
CHMP2A	0	0.714789	0.644	0.23	0	Epithelial cell	CHMP2A
GALNT7	0	0.714573	0.41	0.032	0	Epithelial cell	GALNT7
BIK	0	0.714032	0.417	0.03	0	Epithelial cell	BIK
RHOC	0	0.71261	0.631	0.179	0	Epithelial cell	RHOC
SLC34A2	0	0.712422	0.309	0	0	Epithelial cell	SLC34A2
WEE1	0	0.711018	0.35	0.047	0	Epithelial cell	WEE1
MYO1C	0	0.710652	0.43	0.051	0	Epithelial cell	MYO1C
RRAS	0	0.710574	0.493	0.073	0	Epithelial cell	RRAS
NFKBIZ	0	0.710506	0.632	0.224	0	Epithelial cell	NFKBIZ
SNHG18	0	0.710451	0.404	0.017	0	Epithelial cell	SNHG18
COA3	0	0.709505	0.494	0.105	0	Epithelial cell	COA3
VPS13A	0	0.708564	0.447	0.092	0	Epithelial cell	VPS13A
VAMP8	0	0.707288	0.73	0.304	0	Epithelial cell	VAMP8
CITED4	0	0.707231	0.385	0.028	0	Epithelial cell	CITED4
BICDL2	0	0.707093	0.331	0.001	0	Epithelial cell	BICDL2
TMEM45B	0	0.706203	0.344	0.001	0	Epithelial cell	TMEM45B
EPN1	0	0.70589	0.49	0.109	0	Epithelial cell	EPN1
ACTN4	0	0.705515	0.749	0.303	0	Epithelial cell	ACTN4
UGDH	0	0.705089	0.443	0.057	0	Epithelial cell	UGDH
CCDC198	0	0.703397	0.323	0	0	Epithelial cell	CCDC198
MAP3K13	0	0.701122	0.521	0.137	0	Epithelial cell	MAP3K13
DNPH1	0	0.700577	0.609	0.197	0	Epithelial cell	DNPH1
BAIAP2	0	0.700208	0.388	0.049	0	Epithelial cell	BAIAP2
LY6D	0	0.698489	0.132	0	0	Epithelial cell	LY6D
GSN	0	0.698425	0.705	0.118	0	Epithelial cell	GSN
SLIRP	0	0.69726	0.631	0.274	0	Epithelial cell	SLIRP
OCIAD2	0	0.696711	0.637	0.227	0	Epithelial cell	OCIAD2
DHRS9	0	0.695345	0.211	0.018	0	Epithelial cell	DHRS9
TSPAN15	0	0.692321	0.4	0.019	0	Epithelial cell	TSPAN15
TXNRD1	0	0.69049	0.423	0.075	0	Epithelial cell	TXNRD1
LAMC2	0	0.690062	0.278	0.004	0	Epithelial cell	LAMC2
C4orf19	0	0.690041	0.341	0.001	0	Epithelial cell	C4orf19
MFSD4A	0	0.690003	0.337	0.002	0	Epithelial cell	MFSD4A
MPZL1	0	0.689385	0.446	0.067	0	Epithelial cell	MPZL1
LPCAT4	0	0.689174	0.469	0.08	0	Epithelial cell	LPCAT4
NDUFS8	0	0.688139	0.655	0.279	0	Epithelial cell	NDUFS8
LAMA3	0	0.687523	0.284	0.004	0	Epithelial cell	LAMA3
ANPEP	0	0.687306	0.245	0.035	0	Epithelial cell	ANPEP
NDUFS6	0	0.687108	0.712	0.366	0	Epithelial cell	NDUFS6
SGK1	0	0.686798	0.63	0.157	0	Epithelial cell	SGK1
ZNHIT1	0	0.686719	0.709	0.321	0	Epithelial cell	ZNHIT1
ARHGEF16	0	0.686655	0.309	0.001	0	Epithelial cell	ARHGEF16
SMIM14	0	0.685531	0.559	0.107	0	Epithelial cell	SMIM14
TOB1	0	0.68534	0.686	0.259	0	Epithelial cell	TOB1
ZC3H12A	0	0.683767	0.58	0.156	0	Epithelial cell	ZC3H12A
PHPT1	0	0.683028	0.716	0.347	0	Epithelial cell	PHPT1
SEMA3B	0	0.68169	0.341	0.011	0	Epithelial cell	SEMA3B
TIMM13	0	0.680927	0.589	0.19	0	Epithelial cell	TIMM13
AHCYL1	0	0.679537	0.478	0.086	0	Epithelial cell	AHCYL1
ATP5F1D	0	0.67932	0.799	0.511	0	Epithelial cell	ATP5F1D
TPPP3	0	0.678551	0.295	0.01	0	Epithelial cell	TPPP3
HDGF	0	0.67851	0.559	0.145	0	Epithelial cell	HDGF
DDT	0	0.678306	0.662	0.349	0	Epithelial cell	DDT
ECHS1	0	0.678048	0.556	0.166	0	Epithelial cell	ECHS1
GBP3	0	0.677197	0.395	0.03	0	Epithelial cell	GBP3
METTL7A	0	0.676506	0.387	0.057	0	Epithelial cell	METTL7A
BEX5	0	0.675698	0.301	0.053	0	Epithelial cell	BEX5
CCDC88B	0	0.674844	0.398	0.06	0	Epithelial cell	CCDC88B
ATP10B	0	0.670125	0.255	0.001	0	Epithelial cell	ATP10B
PTS	0	0.669608	0.486	0.102	0	Epithelial cell	PTS
PDXDC1	0	0.66852	0.468	0.087	0	Epithelial cell	PDXDC1
GOT1	0	0.668316	0.438	0.055	0	Epithelial cell	GOT1
CCL15	0	0.667107	0.256	0.001	0	Epithelial cell	CCL15
COX7A2	0	0.666125	0.759	0.599	0	Epithelial cell	COX7A2
CLCN3	0	0.665843	0.466	0.076	0	Epithelial cell	CLCN3
TFPI	0	0.665525	0.474	0.068	0	Epithelial cell	TFPI
EPHX1	0	0.665407	0.43	0.054	0	Epithelial cell	EPHX1
CHCHD5	0	0.665335	0.527	0.13	0	Epithelial cell	CHCHD5
PRXL2B	0	0.664848	0.348	0.017	0	Epithelial cell	PRXL2B
PLXNB1	0	0.664281	0.301	0.006	0	Epithelial cell	PLXNB1
CAV2	0	0.663597	0.439	0.049	0	Epithelial cell	CAV2
SHC2	0	0.661732	0.305	0.014	0	Epithelial cell	SHC2
FAM162A	0	0.660318	0.566	0.179	0	Epithelial cell	FAM162A
ADGRG1	0	0.657417	0.402	0.029	0	Epithelial cell	ADGRG1
NANS	0	0.657149	0.525	0.17	0	Epithelial cell	NANS
EIF4EBP1	0	0.656897	0.46	0.078	0	Epithelial cell	EIF4EBP1
NFIB	0	0.656076	0.466	0.063	0	Epithelial cell	NFIB
SLC6A14	0	0.655752	0.28	0.001	0	Epithelial cell	SLC6A14
TRNP1	0	0.655651	0.313	0.007	0	Epithelial cell	TRNP1
ENO1	0	0.654534	0.777	0.413	0	Epithelial cell	ENO1
PSAP	0	0.653538	0.691	0.255	0	Epithelial cell	PSAP
NCKAP1	0	0.653211	0.407	0.043	0	Epithelial cell	NCKAP1
SRP9	0	0.652914	0.67	0.32	0	Epithelial cell	SRP9
PYGB	0	0.651294	0.371	0.035	0	Epithelial cell	PYGB
AK1	0	0.648272	0.431	0.054	0	Epithelial cell	AK1
TMEM63A	0	0.647825	0.37	0.027	0	Epithelial cell	TMEM63A
TRIP6	0	0.647022	0.378	0.034	0	Epithelial cell	TRIP6
HTATIP2	0	0.646592	0.471	0.076	0	Epithelial cell	HTATIP2
FUT3	0	0.64621	0.309	0.001	0	Epithelial cell	FUT3
GIPC1	0	0.645317	0.468	0.068	0	Epithelial cell	GIPC1
TMEM98	0	0.643297	0.381	0.032	0	Epithelial cell	TMEM98
MEG8	0	0.642506	0.204	0.023	0	Epithelial cell	MEG8
RBP1	0	0.642224	0.34	0.032	0	Epithelial cell	RBP1
PTOV1	0	0.641583	0.462	0.11	0	Epithelial cell	PTOV1
SMAGP	0	0.641003	0.414	0.033	0	Epithelial cell	SMAGP
TMEM92	0	0.640481	0.353	0.002	0	Epithelial cell	TMEM92
CLIC1	0	0.639286	0.838	0.569	0	Epithelial cell	CLIC1
CD74	0	0.639051	0.925	0.375	0	Epithelial cell	CD74
RAMP1	0	0.638594	0.28	0.015	0	Epithelial cell	RAMP1
RAB1B	0	0.637953	0.573	0.155	0	Epithelial cell	RAB1B
SORD	0	0.637824	0.332	0.011	0	Epithelial cell	SORD
PPIC	0	0.637552	0.48	0.066	0	Epithelial cell	PPIC
NR2F1	0	0.636586	0.275	0.042	0	Epithelial cell	NR2F1
NDUFB10	0	0.636468	0.719	0.374	0	Epithelial cell	NDUFB10
TM9SF2	0	0.636314	0.571	0.189	0	Epithelial cell	TM9SF2
PDIA3	0	0.636238	0.729	0.392	0	Epithelial cell	PDIA3
ADRA2A	0	0.63611	0.32	0.013	0	Epithelial cell	ADRA2A
EPB41L4A	0	0.635336	0.326	0.014	0	Epithelial cell	EPB41L4A
ATP5MC1	0	0.634941	0.599	0.288	0	Epithelial cell	ATP5MC1
TJP2	0	0.634867	0.357	0.021	0	Epithelial cell	TJP2
CD9	0	0.634191	0.617	0.107	0	Epithelial cell	CD9
MIA	0	0.634077	0.269	0.006	0	Epithelial cell	MIA
FA2H	0	0.633741	0.291	0.003	0	Epithelial cell	FA2H
GSTM3	0	0.633437	0.424	0.051	0	Epithelial cell	GSTM3
COX7B	0	0.632424	0.767	0.513	0	Epithelial cell	COX7B
RAB11FIP1	0	0.631339	0.508	0.128	0	Epithelial cell	RAB11FIP1
CENPX	0	0.631228	0.546	0.155	0	Epithelial cell	CENPX
AFDN	0	0.630009	0.384	0.047	0	Epithelial cell	AFDN
ARHGEF12	0	0.629301	0.395	0.055	0	Epithelial cell	ARHGEF12
UNC93B1	0	0.62916	0.407	0.063	0	Epithelial cell	UNC93B1
SLC9A3R1	0	0.628678	0.577	0.141	0	Epithelial cell	SLC9A3R1
ITGB1	0	0.627948	0.726	0.303	0	Epithelial cell	ITGB1
ISOC2	0	0.627201	0.444	0.104	0	Epithelial cell	ISOC2
ATP2A2	0	0.62695	0.506	0.13	0	Epithelial cell	ATP2A2
PARD6B	0	0.626788	0.313	0.012	0	Epithelial cell	PARD6B
FGFR3	0	0.625938	0.299	0.002	0	Epithelial cell	FGFR3
CRB3	0	0.625803	0.358	0.001	0	Epithelial cell	CRB3
ABCD3	0	0.62485	0.387	0.036	0	Epithelial cell	ABCD3
BSG	0	0.624745	0.719	0.356	0	Epithelial cell	BSG
EI24	0	0.624742	0.467	0.097	0	Epithelial cell	EI24
CLDN18	0	0.623592	0.158	0.001	0	Epithelial cell	CLDN18
C3	0	0.622279	0.503	0.054	0	Epithelial cell	C3
AC011139.1	0	0.622045	0.247	0	0	Epithelial cell	AC011139.1
RAB17	0	0.621957	0.332	0.001	0	Epithelial cell	RAB17
TMEM14C	0	0.620415	0.607	0.237	0	Epithelial cell	TMEM14C
APIP	0	0.619457	0.452	0.086	0	Epithelial cell	APIP
HSD17B2	0	0.619193	0.333	0.001	0	Epithelial cell	HSD17B2
CANT1	0	0.618885	0.381	0.031	0	Epithelial cell	CANT1
BCL2L1	0	0.618016	0.367	0.051	0	Epithelial cell	BCL2L1
ATP5MC3	0	0.617836	0.701	0.438	0	Epithelial cell	ATP5MC3
COX5A	0	0.617619	0.62	0.336	0	Epithelial cell	COX5A
TLE1	0	0.617071	0.392	0.063	0	Epithelial cell	TLE1
B3GNT3	0	0.615489	0.32	0.003	0	Epithelial cell	B3GNT3
GATA6	0	0.615377	0.322	0.013	0	Epithelial cell	GATA6
CD2AP	0	0.615366	0.435	0.085	0	Epithelial cell	CD2AP
COX8A	0	0.614941	0.787	0.532	0	Epithelial cell	COX8A
PTPRH	0	0.614643	0.283	0.001	0	Epithelial cell	PTPRH
AURKAIP1	0	0.61379	0.706	0.368	0	Epithelial cell	AURKAIP1
TOX3	0	0.613708	0.309	0.001	0	Epithelial cell	TOX3
SYT13	0	0.612335	0.307	0.001	0	Epithelial cell	SYT13
WDR34	0	0.61218	0.357	0.022	0	Epithelial cell	WDR34
PGRMC1	0	0.611966	0.484	0.093	0	Epithelial cell	PGRMC1
HK2	0	0.611821	0.292	0.023	0	Epithelial cell	HK2
TPD52	0	0.611687	0.47	0.132	0	Epithelial cell	TPD52
SEC61A1	0	0.611569	0.486	0.166	0	Epithelial cell	SEC61A1
MIR22HG	0	0.610836	0.48	0.138	0	Epithelial cell	MIR22HG
BSCL2	0	0.610797	0.445	0.112	0	Epithelial cell	BSCL2
SHB	0	0.609995	0.326	0.013	0	Epithelial cell	SHB
ANO1	0	0.609175	0.29	0.005	0	Epithelial cell	ANO1
PDZD8	0	0.608798	0.396	0.05	0	Epithelial cell	PDZD8
ALCAM	0	0.608794	0.344	0.038	0	Epithelial cell	ALCAM
RPN1	0	0.608762	0.528	0.179	0	Epithelial cell	RPN1
NTN4	0	0.608555	0.321	0.01	0	Epithelial cell	NTN4
MYDGF	0	0.60792	0.625	0.286	0	Epithelial cell	MYDGF
CGN	0	0.607665	0.278	0.001	0	Epithelial cell	CGN
ATOX1	0	0.60598	0.634	0.22	0	Epithelial cell	ATOX1
HINT2	0	0.605233	0.504	0.151	0	Epithelial cell	HINT2
COMT	0	0.604912	0.558	0.158	0	Epithelial cell	COMT
CPM	0	0.604564	0.275	0.024	0	Epithelial cell	CPM
LINC01133	0	0.604274	0.307	0.004	0	Epithelial cell	LINC01133
AC023157.3	0	0.603535	0.22	0.033	0	Epithelial cell	AC023157.3
SEC61G	0	0.603397	0.768	0.573	0	Epithelial cell	SEC61G
AC025154.2	0	0.601135	0.3	0.001	0	Epithelial cell	AC025154.2
MALL	0	0.599822	0.32	0.02	0	Epithelial cell	MALL
PRDX3	0	0.598067	0.51	0.145	0	Epithelial cell	PRDX3
PPP2R1A	0	0.597986	0.473	0.1	0	Epithelial cell	PPP2R1A
ITPRID2	0	0.597897	0.426	0.064	0	Epithelial cell	ITPRID2
F2RL1	0	0.597818	0.27	0.003	0	Epithelial cell	F2RL1
CHPT1	0	0.596699	0.462	0.092	0	Epithelial cell	CHPT1
MAPK3	0	0.59627	0.371	0.049	0	Epithelial cell	MAPK3
TNIP1	0	0.595862	0.498	0.137	0	Epithelial cell	TNIP1
TRIM29	0	0.595708	0.236	0.001	0	Epithelial cell	TRIM29
TIMM8B	0	0.595424	0.561	0.195	0	Epithelial cell	TIMM8B
YAP1	0	0.595261	0.361	0.03	0	Epithelial cell	YAP1
MYO5B	0	0.59509	0.312	0.002	0	Epithelial cell	MYO5B
LAMTOR2	0	0.594988	0.585	0.202	0	Epithelial cell	LAMTOR2
H1F0	0	0.594824	0.334	0.026	0	Epithelial cell	H1F0
G6PD	0	0.594542	0.4	0.066	0	Epithelial cell	G6PD
TAPBP	0	0.594539	0.68	0.322	0	Epithelial cell	TAPBP
FIS1	0	0.594168	0.679	0.337	0	Epithelial cell	FIS1
UBA1	0	0.593807	0.461	0.107	0	Epithelial cell	UBA1
SUMF2	0	0.593497	0.557	0.18	0	Epithelial cell	SUMF2
ECHDC2	0	0.593192	0.444	0.063	0	Epithelial cell	ECHDC2
CHMP3	0	0.591751	0.53	0.13	0	Epithelial cell	CHMP3
ALDH1A2	0	0.590479	0.284	0.002	0	Epithelial cell	ALDH1A2
GALNT5	0	0.589895	0.289	0.004	0	Epithelial cell	GALNT5
SUCLG2	0	0.589294	0.445	0.077	0	Epithelial cell	SUCLG2
HOOK2	0	0.588863	0.339	0.037	0	Epithelial cell	HOOK2
COLCA1	0	0.588484	0.321	0.005	0	Epithelial cell	COLCA1
POLR2L	0	0.588306	0.855	0.614	0	Epithelial cell	POLR2L
HSBP1L1	0	0.587466	0.388	0.038	0	Epithelial cell	HSBP1L1
HMGA1	0	0.586854	0.487	0.139	0	Epithelial cell	HMGA1
ARFGEF3	0	0.585423	0.297	0.003	0	Epithelial cell	ARFGEF3
CXCL16	0	0.585355	0.427	0.051	0	Epithelial cell	CXCL16
ABHD11	0	0.584419	0.306	0.016	0	Epithelial cell	ABHD11
FAM120A	0	0.584083	0.545	0.159	0	Epithelial cell	FAM120A
UGT2A3	0	0.583627	0.239	0.001	0	Epithelial cell	UGT2A3
EDF1	0	0.583304	0.863	0.647	0	Epithelial cell	EDF1
MYO1E	0	0.582992	0.287	0.021	0	Epithelial cell	MYO1E
ARL1	0	0.582951	0.497	0.167	0	Epithelial cell	ARL1
SLC44A1	0	0.582937	0.434	0.105	0	Epithelial cell	SLC44A1
PBX1	0	0.581601	0.347	0.039	0	Epithelial cell	PBX1
SH2D4A	0	0.580254	0.301	0.003	0	Epithelial cell	SH2D4A
SLC38A11	0	0.580073	0.245	0.003	0	Epithelial cell	SLC38A11
B3GNT7	0	0.579796	0.312	0.018	0	Epithelial cell	B3GNT7
BCAR1	0	0.579414	0.345	0.026	0	Epithelial cell	BCAR1
MTMR11	0	0.579317	0.289	0.008	0	Epithelial cell	MTMR11
HIGD1A	0	0.578776	0.467	0.125	0	Epithelial cell	HIGD1A
COA4	0	0.578633	0.501	0.128	0	Epithelial cell	COA4
MRPL57	0	0.577867	0.629	0.275	0	Epithelial cell	MRPL57
SLC2A1	0	0.576958	0.357	0.042	0	Epithelial cell	SLC2A1
GDA	0	0.576548	0.287	0.001	0	Epithelial cell	GDA
CTBP2	0	0.576145	0.371	0.04	0	Epithelial cell	CTBP2
TRIOBP	0	0.575034	0.429	0.065	0	Epithelial cell	TRIOBP
PIK3C2G	0	0.574413	0.194	0.001	0	Epithelial cell	PIK3C2G
TNFRSF21	0	0.574213	0.319	0.017	0	Epithelial cell	TNFRSF21
MORN2	0	0.57294	0.36	0.021	0	Epithelial cell	MORN2
MMP15	0	0.572714	0.301	0.007	0	Epithelial cell	MMP15
MPZL2	0	0.572494	0.363	0.017	0	Epithelial cell	MPZL2
MAGED1	0	0.571669	0.375	0.069	0	Epithelial cell	MAGED1
EZR	0	0.571453	0.813	0.448	0	Epithelial cell	EZR
CDH6	0	0.570881	0.266	0.007	0	Epithelial cell	CDH6
NR2F6	0	0.57081	0.35	0.028	0	Epithelial cell	NR2F6
PCK1	0	0.569809	0.199	0.001	0	Epithelial cell	PCK1
CD164	0	0.569028	0.668	0.292	0	Epithelial cell	CD164
PHB	0	0.567963	0.58	0.192	0	Epithelial cell	PHB
EFNA2	0	0.567229	0.3	0.015	0	Epithelial cell	EFNA2
PAH	0	0.566099	0.168	0	0	Epithelial cell	PAH
CFI	0	0.566016	0.355	0.035	0	Epithelial cell	CFI
NEB	0	0.565679	0.241	0.007	0	Epithelial cell	NEB
NET1	0	0.564567	0.355	0.037	0	Epithelial cell	NET1
RER1	0	0.563944	0.614	0.276	0	Epithelial cell	RER1
NFIC	0	0.563105	0.461	0.097	0	Epithelial cell	NFIC
CYP4F11	0	0.562785	0.273	0	0	Epithelial cell	CYP4F11
MRPL27	0	0.562578	0.488	0.125	0	Epithelial cell	MRPL27
NDUFB2	0	0.560953	0.772	0.507	0	Epithelial cell	NDUFB2
ATP9A	0	0.560728	0.304	0.006	0	Epithelial cell	ATP9A
HLA-DRB5	0	0.560379	0.634	0.167	0	Epithelial cell	HLA-DRB5
MICOS13	0	0.560152	0.652	0.284	0	Epithelial cell	MICOS13
NEDD9	0	0.560111	0.425	0.107	0	Epithelial cell	NEDD9
CORO2A	0	0.559698	0.3	0.01	0	Epithelial cell	CORO2A
TMEM265	0	0.559641	0.311	0.016	0	Epithelial cell	TMEM265
TRPM4	0	0.559543	0.275	0.009	0	Epithelial cell	TRPM4
GNG12	0	0.559168	0.379	0.041	0	Epithelial cell	GNG12
RNPEPL1	0	0.558437	0.415	0.11	0	Epithelial cell	RNPEPL1
SLC35C1	0	0.556494	0.313	0.023	0	Epithelial cell	SLC35C1
ALS2CL	0	0.556278	0.246	0.008	0	Epithelial cell	ALS2CL
STXBP2	0	0.555857	0.483	0.098	0	Epithelial cell	STXBP2
ALKBH7	0	0.554868	0.603	0.275	0	Epithelial cell	ALKBH7
ADAM15	0	0.554345	0.359	0.038	0	Epithelial cell	ADAM15
VDAC1	0	0.553883	0.658	0.289	0	Epithelial cell	VDAC1
ST5	0	0.553196	0.292	0.017	0	Epithelial cell	ST5
ZKSCAN1	0	0.553136	0.368	0.063	0	Epithelial cell	ZKSCAN1
MAGI1	0	0.551969	0.267	0.014	0	Epithelial cell	MAGI1
UPK1B	0	0.551595	0.258	0.001	0	Epithelial cell	UPK1B
CA8	0	0.551436	0.278	0.002	0	Epithelial cell	CA8
HSD17B4	0	0.551093	0.39	0.062	0	Epithelial cell	HSD17B4
MVB12A	0	0.55082	0.408	0.067	0	Epithelial cell	MVB12A
KRT16	0	0.550485	0.155	0.001	0	Epithelial cell	KRT16
GALNT12	0	0.550202	0.304	0.008	0	Epithelial cell	GALNT12
PRR15L	0	0.550164	0.307	0.001	0	Epithelial cell	PRR15L
RAB13	0	0.549847	0.479	0.077	0	Epithelial cell	RAB13
CNPY2	0	0.54974	0.587	0.27	0	Epithelial cell	CNPY2
GNAQ	0	0.549408	0.436	0.076	0	Epithelial cell	GNAQ
NOXA1	0	0.549257	0.275	0.006	0	Epithelial cell	NOXA1
UQCC2	0	0.548431	0.517	0.183	0	Epithelial cell	UQCC2
GSR	0	0.547135	0.383	0.046	0	Epithelial cell	GSR
YIF1A	0	0.546939	0.495	0.175	0	Epithelial cell	YIF1A
MAFB	0	0.5467	0.202	0.062	0	Epithelial cell	MAFB
MRPL52	0	0.546006	0.661	0.331	0	Epithelial cell	MRPL52
MYOM1	0	0.545739	0.245	0.002	0	Epithelial cell	MYOM1
TMCO3	0	0.545639	0.374	0.05	0	Epithelial cell	TMCO3
DUSP6	0	0.544765	0.472	0.085	0	Epithelial cell	DUSP6
TUBB2A	0	0.544715	0.53	0.146	0	Epithelial cell	TUBB2A
LTBR	0	0.544277	0.342	0.037	0	Epithelial cell	LTBR
GRB7	0	0.544254	0.255	0	0	Epithelial cell	GRB7
GPT	0	0.544145	0.27	0.001	0	Epithelial cell	GPT
ST6GALNAC1	0	0.543456	0.295	0.004	0	Epithelial cell	ST6GALNAC1
C6orf141	0	0.543169	0.258	0.001	0	Epithelial cell	C6orf141
MT1G	0	0.542989	0.124	0.02	0	Epithelial cell	MT1G
PLBD1	0	0.542829	0.352	0.022	0	Epithelial cell	PLBD1
HNF1B	0	0.542374	0.268	0	0	Epithelial cell	HNF1B
TECR	0	0.541994	0.646	0.288	0	Epithelial cell	TECR
ATP5MF	0	0.541125	0.732	0.469	0	Epithelial cell	ATP5MF
SERPINA6	0	0.540692	0.215	0	0	Epithelial cell	SERPINA6
UQCR11	0	0.540376	0.827	0.614	0	Epithelial cell	UQCR11
FOXA1	0	0.539804	0.263	0.001	0	Epithelial cell	FOXA1
ARHGAP5	0	0.539647	0.393	0.07	0	Epithelial cell	ARHGAP5
STAP2	0	0.539316	0.305	0.006	0	Epithelial cell	STAP2
SMIM6	0	0.538426	0.285	0.001	0	Epithelial cell	SMIM6
SLC25A1	0	0.538093	0.354	0.049	0	Epithelial cell	SLC25A1
SLC6A20	0	0.53749	0.257	0.001	0	Epithelial cell	SLC6A20
C11orf54	0	0.536658	0.381	0.083	0	Epithelial cell	C11orf54
SLC9A1	0	0.536649	0.306	0.038	0	Epithelial cell	SLC9A1
WNT7B	0	0.536187	0.239	0.002	0	Epithelial cell	WNT7B
MSRB2	0	0.535744	0.433	0.082	0	Epithelial cell	MSRB2
CTDSPL	0	0.535481	0.326	0.015	0	Epithelial cell	CTDSPL
PSMB5	0	0.534934	0.482	0.16	0	Epithelial cell	PSMB5
CLMN	0	0.533664	0.29	0.012	0	Epithelial cell	CLMN
ATP5MD	0	0.533352	0.755	0.542	0	Epithelial cell	ATP5MD
AC008397.1	0	0.532866	0.247	0.001	0	Epithelial cell	AC008397.1
NT5C	0	0.532237	0.567	0.161	0	Epithelial cell	NT5C
YIPF3	0	0.531773	0.508	0.171	0	Epithelial cell	YIPF3
MACC1	0	0.530506	0.247	0.013	0	Epithelial cell	MACC1
PTPN18	0	0.53017	0.415	0.074	0	Epithelial cell	PTPN18
MIEN1	0	0.530093	0.521	0.147	0	Epithelial cell	MIEN1
GPR160	0	0.530046	0.337	0.029	0	Epithelial cell	GPR160
COX7C	0	0.529238	0.834	0.738	0	Epithelial cell	COX7C
PIGQ	0	0.527439	0.275	0.024	0	Epithelial cell	PIGQ
DPM3	0	0.527338	0.587	0.248	0	Epithelial cell	DPM3
ENAH	0	0.526809	0.317	0.031	0	Epithelial cell	ENAH
AP2S1	0	0.526744	0.638	0.234	0	Epithelial cell	AP2S1
FGFR2	0	0.52665	0.262	0.001	0	Epithelial cell	FGFR2
POLR2I	0	0.526631	0.578	0.216	0	Epithelial cell	POLR2I
SCARB2	0	0.52648	0.405	0.091	0	Epithelial cell	SCARB2
B4GALT4	0	0.526395	0.343	0.043	0	Epithelial cell	B4GALT4
LPP	0	0.526097	0.446	0.102	0	Epithelial cell	LPP
NDUFC2	0	0.525739	0.638	0.405	0	Epithelial cell	NDUFC2
NDUFB1	0	0.524941	0.731	0.449	0	Epithelial cell	NDUFB1
MRPL12	0	0.524487	0.449	0.124	0	Epithelial cell	MRPL12
SH3GLB2	0	0.523829	0.424	0.11	0	Epithelial cell	SH3GLB2
CLTC	0	0.522552	0.505	0.153	0	Epithelial cell	CLTC
DNAJC10	0	0.522359	0.445	0.12	0	Epithelial cell	DNAJC10
PTPA	0	0.521981	0.367	0.053	0	Epithelial cell	PTPA
CCNC	0	0.521648	0.432	0.114	0	Epithelial cell	CCNC
SLC25A25	0	0.521456	0.298	0.036	0	Epithelial cell	SLC25A25
RAB27B	0	0.520348	0.3	0.015	0	Epithelial cell	RAB27B
ATP5MPL	0	0.520266	0.699	0.392	0	Epithelial cell	ATP5MPL
ACOX1	0	0.519674	0.371	0.052	0	Epithelial cell	ACOX1
NOL3	0	0.519168	0.303	0.026	0	Epithelial cell	NOL3
ITPR3	0	0.518997	0.355	0.049	0	Epithelial cell	ITPR3
C6orf132	0	0.518814	0.261	0.003	0	Epithelial cell	C6orf132
POF1B	0	0.51825	0.234	0.001	0	Epithelial cell	POF1B
TNFRSF11A	0	0.518003	0.28	0.004	0	Epithelial cell	TNFRSF11A
TOM1L1	0	0.516741	0.29	0.002	0	Epithelial cell	TOM1L1
NR0B2	0	0.516588	0.199	0.001	0	Epithelial cell	NR0B2
ARSD	0	0.516515	0.295	0.014	0	Epithelial cell	ARSD
TMEM159	0	0.516103	0.345	0.046	0	Epithelial cell	TMEM159
COL9A2	0	0.515296	0.26	0.011	0	Epithelial cell	COL9A2
PFKP	0	0.515019	0.36	0.055	0	Epithelial cell	PFKP
UBXN6	0	0.514724	0.382	0.089	0	Epithelial cell	UBXN6
SMPDL3A	0	0.514398	0.291	0.017	0	Epithelial cell	SMPDL3A
AOPEP	0	0.513805	0.41	0.057	0	Epithelial cell	AOPEP
KIF9	0	0.513667	0.358	0.026	0	Epithelial cell	KIF9
PRKCSH	0	0.5136	0.447	0.121	0	Epithelial cell	PRKCSH
ZDHHC12	0	0.513534	0.399	0.075	0	Epithelial cell	ZDHHC12
EMC10	0	0.512503	0.478	0.125	0	Epithelial cell	EMC10
PKP4	0	0.512008	0.317	0.023	0	Epithelial cell	PKP4
MIA2	0	0.511737	0.436	0.112	0	Epithelial cell	MIA2
PACSIN2	0	0.511288	0.351	0.041	0	Epithelial cell	PACSIN2
CDHR2	0	0.511225	0.2	0.001	0	Epithelial cell	CDHR2
SPPL2B	0	0.510981	0.313	0.043	0	Epithelial cell	SPPL2B
GJA1	0	0.510781	0.31	0.042	0	Epithelial cell	GJA1
WASL	0	0.50979	0.364	0.058	0	Epithelial cell	WASL
BAD	0	0.509758	0.498	0.152	0	Epithelial cell	BAD
BHLHE41	0	0.509421	0.324	0.062	0	Epithelial cell	BHLHE41
ARHGAP32	0	0.509415	0.26	0.007	0	Epithelial cell	ARHGAP32
DKK1	0	0.509217	0.185	0.001	0	Epithelial cell	DKK1
ACAA1	0	0.509034	0.478	0.118	0	Epithelial cell	ACAA1
B3GALT5	0	0.508777	0.227	0.001	0	Epithelial cell	B3GALT5
CYP2C18	0	0.508434	0.268	0.001	0	Epithelial cell	CYP2C18
TOR4A	0	0.50797	0.306	0.018	0	Epithelial cell	TOR4A
CDK10	0	0.5078	0.362	0.055	0	Epithelial cell	CDK10
TRIM2	0	0.507609	0.275	0.01	0	Epithelial cell	TRIM2
ADAM28	0	0.507536	0.328	0.043	0	Epithelial cell	ADAM28
GNA11	0	0.507243	0.319	0.026	0	Epithelial cell	GNA11
TMEM63B	0	0.507109	0.271	0.017	0	Epithelial cell	TMEM63B
HABP2	0	0.506717	0.255	0.001	0	Epithelial cell	HABP2
PDLIM5	0	0.506058	0.435	0.094	0	Epithelial cell	PDLIM5
CKMT1B	0	0.505751	0.285	0.001	0	Epithelial cell	CKMT1B
FLNB	0	0.505225	0.296	0.032	0	Epithelial cell	FLNB
NDUFV3	0	0.504963	0.448	0.129	0	Epithelial cell	NDUFV3
MRPL14	0	0.504129	0.522	0.167	0	Epithelial cell	MRPL14
RABL6	0	0.503727	0.38	0.087	0	Epithelial cell	RABL6
RALYL	0	0.503388	0.211	0	0	Epithelial cell	RALYL
MPDU1	0	0.502816	0.425	0.103	0	Epithelial cell	MPDU1
ELMO3	0	0.502772	0.267	0.003	0	Epithelial cell	ELMO3
MRPS21	0	0.502242	0.671	0.311	0	Epithelial cell	MRPS21
RASSF6	0	0.50189	0.272	0.023	0	Epithelial cell	RASSF6
SLC3A1	0	0.50162	0.187	0.002	0	Epithelial cell	SLC3A1
CBLC	0	0.501611	0.26	0.001	0	Epithelial cell	CBLC
AKR7A2	0	0.501297	0.45	0.105	0	Epithelial cell	AKR7A2
NDUFA2	0	0.501059	0.667	0.339	0	Epithelial cell	NDUFA2
GTF2H5	0	0.501049	0.537	0.162	0	Epithelial cell	GTF2H5
RHPN2	0	0.500791	0.256	0.002	0	Epithelial cell	RHPN2
FGFR4	0	0.500499	0.241	0.001	0	Epithelial cell	FGFR4
SLC28A3	0	0.500485	0.251	0.001	0	Epithelial cell	SLC28A3
RNF43	0	0.500329	0.231	0.002	0	Epithelial cell	RNF43
COX4I1	0	0.500317	0.869	0.691	0	Epithelial cell	COX4I1
TMEM9	0	0.500077	0.376	0.065	0	Epithelial cell	TMEM9
ENTPD6	0	0.499738	0.32	0.042	0	Epithelial cell	ENTPD6
PPP1R1B	0	0.499718	0.202	0.001	0	Epithelial cell	PPP1R1B
SAMD12	0	0.498328	0.287	0.024	0	Epithelial cell	SAMD12
LGALS9B	0	0.496423	0.211	0.001	0	Epithelial cell	LGALS9B
STX3	0	0.496381	0.337	0.03	0	Epithelial cell	STX3
SLC38A10	0	0.496212	0.389	0.103	0	Epithelial cell	SLC38A10
ATP5F1A	0	0.495598	0.554	0.223	0	Epithelial cell	ATP5F1A
HKDC1	0	0.494899	0.23	0.001	0	Epithelial cell	HKDC1
OS9	0	0.494863	0.513	0.188	0	Epithelial cell	OS9
TNFAIP2	0	0.494304	0.386	0.097	0	Epithelial cell	TNFAIP2
RAP1GAP	0	0.493949	0.256	0	0	Epithelial cell	RAP1GAP
NUDT4	0	0.493885	0.511	0.173	0	Epithelial cell	NUDT4
UBE2E3	0	0.493308	0.455	0.119	0	Epithelial cell	UBE2E3
ESRP1	0	0.493069	0.27	0.001	0	Epithelial cell	ESRP1
KDELR3	0	0.492925	0.314	0.035	0	Epithelial cell	KDELR3
PTPRN2	0	0.492616	0.355	0.036	0	Epithelial cell	PTPRN2
GPAA1	0	0.491516	0.456	0.135	0	Epithelial cell	GPAA1
CDKN1C	0	0.490605	0.371	0.114	0	Epithelial cell	CDKN1C
KRT10	0	0.490516	0.666	0.375	0	Epithelial cell	KRT10
PXMP2	0	0.490127	0.332	0.031	0	Epithelial cell	PXMP2
ACTN1	0	0.489216	0.436	0.075	0	Epithelial cell	ACTN1
ABLIM1	0	0.488871	0.442	0.077	0	Epithelial cell	ABLIM1
TRPV6	0	0.488459	0.179	0	0	Epithelial cell	TRPV6
PDXK	0	0.487499	0.478	0.167	0	Epithelial cell	PDXK
ITGAV	0	0.487122	0.366	0.062	0	Epithelial cell	ITGAV
TIMP1	0	0.486979	0.846	0.173	0	Epithelial cell	TIMP1
CASC4	0	0.486673	0.42	0.095	0	Epithelial cell	CASC4
HIST1H2AC	0	0.486168	0.401	0.115	0	Epithelial cell	HIST1H2AC
AKAP9	0	0.486145	0.587	0.269	0	Epithelial cell	AKAP9
HLA-DMA	0	0.485839	0.631	0.178	0	Epithelial cell	HLA-DMA
APCDD1	0	0.485721	0.219	0.015	0	Epithelial cell	APCDD1
PKDCC	0	0.485648	0.247	0.015	0	Epithelial cell	PKDCC
PLAAT3	0	0.485468	0.461	0.092	0	Epithelial cell	PLAAT3
MMP28	0	0.484979	0.286	0.01	0	Epithelial cell	MMP28
ODF3B	0	0.484474	0.356	0.093	0	Epithelial cell	ODF3B
NDUFS7	0	0.48412	0.625	0.279	0	Epithelial cell	NDUFS7
DNM1	0	0.482759	0.202	0.012	0	Epithelial cell	DNM1
PLA2R1	0	0.481445	0.188	0.006	0	Epithelial cell	PLA2R1
ATP5PD	0	0.481403	0.649	0.333	0	Epithelial cell	ATP5PD
KIF13B	0	0.481077	0.292	0.035	0	Epithelial cell	KIF13B
SELENOH	0	0.481022	0.725	0.389	0	Epithelial cell	SELENOH
PAWR	0	0.480908	0.291	0.022	0	Epithelial cell	PAWR
EFHD2	0	0.480633	0.608	0.228	0	Epithelial cell	EFHD2
SMS	0	0.480567	0.503	0.133	0	Epithelial cell	SMS
SPTSSA	0	0.480423	0.435	0.119	0	Epithelial cell	SPTSSA
FGD4	0	0.479723	0.306	0.032	0	Epithelial cell	FGD4
TMEM179B	0	0.478915	0.529	0.207	0	Epithelial cell	TMEM179B
GLIS3	0	0.478328	0.259	0.019	0	Epithelial cell	GLIS3
MRPL23	0	0.478146	0.409	0.1	0	Epithelial cell	MRPL23
ATP11A	0	0.477948	0.314	0.034	0	Epithelial cell	ATP11A
ANAPC11	0	0.477593	0.578	0.243	0	Epithelial cell	ANAPC11
PRKCA	0	0.477487	0.347	0.047	0	Epithelial cell	PRKCA
CAMTA1	0	0.477473	0.564	0.219	0	Epithelial cell	CAMTA1
IRF6	0	0.476604	0.259	0.001	0	Epithelial cell	IRF6
SNHG14	0	0.475946	0.339	0.115	0	Epithelial cell	SNHG14
MCRIP2	0	0.475383	0.39	0.078	0	Epithelial cell	MCRIP2
FNBP1L	0	0.475322	0.288	0.017	0	Epithelial cell	FNBP1L
TNFRSF6B	0	0.475316	0.228	0.029	0	Epithelial cell	TNFRSF6B
COPZ1	0	0.474873	0.522	0.206	0	Epithelial cell	COPZ1
FAM114A1	0	0.474483	0.331	0.038	0	Epithelial cell	FAM114A1
NORAD	0	0.474189	0.552	0.188	0	Epithelial cell	NORAD
H2AFY	0	0.474158	0.569	0.181	0	Epithelial cell	H2AFY
ARHGAP21	0	0.474032	0.319	0.049	0	Epithelial cell	ARHGAP21
TLE5	0	0.473919	0.819	0.45	0	Epithelial cell	TLE5
STOML2	0	0.473732	0.495	0.173	0	Epithelial cell	STOML2
PLSCR1	0	0.473543	0.517	0.133	0	Epithelial cell	PLSCR1
CDC42BPA	0	0.473504	0.258	0.025	0	Epithelial cell	CDC42BPA
CAMSAP3	0	0.473491	0.235	0.001	0	Epithelial cell	CAMSAP3
MATN2	0	0.473166	0.277	0.014	0	Epithelial cell	MATN2
KLF3	0	0.47312	0.434	0.104	0	Epithelial cell	KLF3
PEBP1	0	0.472975	0.673	0.331	0	Epithelial cell	PEBP1
TMEM106C	0	0.472945	0.383	0.055	0	Epithelial cell	TMEM106C
TYMP	0	0.472819	0.589	0.281	0	Epithelial cell	TYMP
GCLC	0	0.472716	0.307	0.044	0	Epithelial cell	GCLC
GOLIM4	0	0.472699	0.463	0.14	0	Epithelial cell	GOLIM4
DMAC1	0	0.471747	0.411	0.076	0	Epithelial cell	DMAC1
MICOS10	0	0.471725	0.682	0.377	0	Epithelial cell	MICOS10
ETHE1	0	0.470571	0.441	0.108	0	Epithelial cell	ETHE1
CHCHD10	0	0.470549	0.613	0.322	0	Epithelial cell	CHCHD10
MST1R	0	0.470344	0.232	0.001	0	Epithelial cell	MST1R
MLF2	0	0.46973	0.535	0.191	0	Epithelial cell	MLF2
TTYH3	0	0.469608	0.311	0.04	0	Epithelial cell	TTYH3
TRIQK	0	0.469533	0.308	0.026	0	Epithelial cell	TRIQK
RNASET2	0	0.469413	0.711	0.356	0	Epithelial cell	RNASET2
SH3RF2	0	0.469253	0.235	0.001	0	Epithelial cell	SH3RF2
EIF4G1	0	0.46868	0.445	0.129	0	Epithelial cell	EIF4G1
QARS	0	0.468557	0.354	0.061	0	Epithelial cell	QARS
SIPA1L3	0	0.468183	0.305	0.041	0	Epithelial cell	SIPA1L3
SCOC	0	0.467927	0.422	0.09	0	Epithelial cell	SCOC
NUDT8	0	0.466882	0.268	0.033	0	Epithelial cell	NUDT8
NENF	0	0.46682	0.584	0.253	0	Epithelial cell	NENF
MYO7B	0	0.466675	0.189	0.002	0	Epithelial cell	MYO7B
TMEM106B	0	0.466495	0.418	0.098	0	Epithelial cell	TMEM106B
SIL1	0	0.466115	0.425	0.149	0	Epithelial cell	SIL1
SEM1	0	0.466066	0.713	0.416	0	Epithelial cell	SEM1
POR	0	0.464956	0.428	0.093	0	Epithelial cell	POR
EFNB1	0	0.464732	0.264	0.017	0	Epithelial cell	EFNB1
C1orf122	0	0.464461	0.513	0.178	0	Epithelial cell	C1orf122
AL391056.1	0	0.463468	0.234	0.004	0	Epithelial cell	AL391056.1
TNFRSF1A	0	0.463466	0.481	0.107	0	Epithelial cell	TNFRSF1A
GRHL2	0	0.463409	0.239	0.001	0	Epithelial cell	GRHL2
ATP5PF	0	0.462335	0.711	0.464	0	Epithelial cell	ATP5PF
RIOK3	0	0.461748	0.49	0.15	0	Epithelial cell	RIOK3
ASAH1	0	0.461286	0.531	0.176	0	Epithelial cell	ASAH1
TMEM258	0	0.461196	0.734	0.524	0	Epithelial cell	TMEM258
NUCB1	0	0.461062	0.538	0.184	0	Epithelial cell	NUCB1
COQ8A	0	0.460096	0.305	0.036	0	Epithelial cell	COQ8A
EPPK1	0	0.459923	0.19	0.007	0	Epithelial cell	EPPK1
MAP7	0	0.459884	0.242	0.004	0	Epithelial cell	MAP7
TMEM208	0	0.459858	0.525	0.223	0	Epithelial cell	TMEM208
TGM2	0	0.459605	0.283	0.036	0	Epithelial cell	TGM2
LRG1	0	0.458882	0.282	0.014	0	Epithelial cell	LRG1
TGOLN2	0	0.458384	0.547	0.17	0	Epithelial cell	TGOLN2
B3GNT5	0	0.458294	0.272	0.024	0	Epithelial cell	B3GNT5
CDCP1	0	0.457456	0.246	0.004	0	Epithelial cell	CDCP1
MYO5C	0	0.457364	0.256	0.009	0	Epithelial cell	MYO5C
CLTB	0	0.457222	0.568	0.241	0	Epithelial cell	CLTB
TTC39A	0	0.45677	0.261	0.002	0	Epithelial cell	TTC39A
MAPK13	0	0.456218	0.333	0.038	0	Epithelial cell	MAPK13
DSC2	0	0.456161	0.266	0.012	0	Epithelial cell	DSC2
LACTB2	0	0.456002	0.309	0.027	0	Epithelial cell	LACTB2
CDC42BPB	0	0.4558	0.287	0.033	0	Epithelial cell	CDC42BPB
MANSC1	0	0.454977	0.294	0.013	0	Epithelial cell	MANSC1
JOSD2	0	0.454805	0.437	0.105	0	Epithelial cell	JOSD2
ARHGAP12	0	0.454802	0.311	0.031	0	Epithelial cell	ARHGAP12
CERS6	0	0.454411	0.308	0.036	0	Epithelial cell	CERS6
GNAZ	0	0.453728	0.217	0.001	0	Epithelial cell	GNAZ
DNALI1	0	0.453674	0.281	0.007	0	Epithelial cell	DNALI1
UQCC3	0	0.453465	0.405	0.091	0	Epithelial cell	UQCC3
FKBP1B	0	0.453206	0.286	0.012	0	Epithelial cell	FKBP1B
KCNN4	0	0.452861	0.304	0.031	0	Epithelial cell	KCNN4
TJP1	0	0.452547	0.304	0.036	0	Epithelial cell	TJP1
SLC39A7	0	0.451856	0.391	0.103	0	Epithelial cell	SLC39A7
SLC25A39	0	0.451593	0.474	0.162	0	Epithelial cell	SLC25A39
PHKG1	0	0.451475	0.356	0.085	0	Epithelial cell	PHKG1
TWF1	0	0.451201	0.397	0.082	0	Epithelial cell	TWF1
AK2	0	0.450339	0.454	0.118	0	Epithelial cell	AK2
PARVA	0	0.450267	0.301	0.03	0	Epithelial cell	PARVA
RTN3	0	0.450131	0.519	0.181	0	Epithelial cell	RTN3
WDR13	0	0.450064	0.353	0.066	0	Epithelial cell	WDR13
BDH2	0	0.44995	0.396	0.075	0	Epithelial cell	BDH2
IFT22	0	0.449785	0.319	0.026	0	Epithelial cell	IFT22
PGLS	0	0.44975	0.58	0.199	0	Epithelial cell	PGLS
WDR45B	0	0.449447	0.469	0.128	0	Epithelial cell	WDR45B
JDP2	0	0.449107	0.313	0.07	0	Epithelial cell	JDP2
SEL1L3	0	0.448569	0.406	0.111	0	Epithelial cell	SEL1L3
AP1S1	0	0.448455	0.354	0.052	0	Epithelial cell	AP1S1
INPP1	0	0.448428	0.331	0.049	0	Epithelial cell	INPP1
ENTPD8	0	0.44774	0.245	0.001	0	Epithelial cell	ENTPD8
CHST4	0	0.447491	0.213	0	0	Epithelial cell	CHST4
PLEKHA6	0	0.446904	0.225	0.002	0	Epithelial cell	PLEKHA6
FARP1	0	0.446821	0.269	0.022	0	Epithelial cell	FARP1
FUCA1	0	0.446543	0.305	0.023	0	Epithelial cell	FUCA1
SLC25A37	0	0.446247	0.491	0.088	0	Epithelial cell	SLC25A37
SEPHS2	0	0.445586	0.445	0.099	0	Epithelial cell	SEPHS2
FOXA2	0	0.445259	0.215	0	0	Epithelial cell	FOXA2
DUSP23	0	0.445253	0.437	0.092	0	Epithelial cell	DUSP23
FAM210B	0	0.444849	0.32	0.043	0	Epithelial cell	FAM210B
TMPRSS3	0	0.444274	0.266	0.005	0	Epithelial cell	TMPRSS3
PPP2CB	0	0.443816	0.391	0.078	0	Epithelial cell	PPP2CB
LRPAP1	0	0.443798	0.578	0.258	0	Epithelial cell	LRPAP1
ANKRD9	0	0.44374	0.313	0.037	0	Epithelial cell	ANKRD9
CAPG	0	0.443539	0.597	0.165	0	Epithelial cell	CAPG
UNC13B	0	0.443159	0.238	0.006	0	Epithelial cell	UNC13B
MRPL41	0	0.442965	0.632	0.302	0	Epithelial cell	MRPL41
KIF5B	0	0.442468	0.555	0.197	0	Epithelial cell	KIF5B
PAK1	0	0.442419	0.363	0.053	0	Epithelial cell	PAK1
DNM2	0	0.44229	0.447	0.131	0	Epithelial cell	DNM2
ARL6IP4	0	0.44195	0.723	0.41	0	Epithelial cell	ARL6IP4
VNN2	0	0.441679	0.293	0.021	0	Epithelial cell	VNN2
YWHAE	0	0.441314	0.741	0.443	0	Epithelial cell	YWHAE
CHMP5	0	0.440778	0.55	0.209	0	Epithelial cell	CHMP5
TM9SF1	0	0.440646	0.41	0.121	0	Epithelial cell	TM9SF1
IGF2BP2	0	0.440621	0.24	0.013	0	Epithelial cell	IGF2BP2
TNKS1BP1	0	0.440131	0.258	0.024	0	Epithelial cell	TNKS1BP1
STT3B	0	0.440045	0.504	0.182	0	Epithelial cell	STT3B
LASP1	0	0.440011	0.454	0.112	0	Epithelial cell	LASP1
ZNF703	0	0.4397	0.281	0.033	0	Epithelial cell	ZNF703
GOLGB1	0	0.439605	0.527	0.229	0	Epithelial cell	GOLGB1
TCN2	0	0.439511	0.268	0.036	0	Epithelial cell	TCN2
MRPL40	0	0.438951	0.452	0.153	0	Epithelial cell	MRPL40
BRI3BP	0	0.438912	0.316	0.047	0	Epithelial cell	BRI3BP
TMEM181	0	0.438761	0.366	0.066	0	Epithelial cell	TMEM181
FAM83H	0	0.438702	0.24	0.002	0	Epithelial cell	FAM83H
LGR4	0	0.438635	0.234	0.005	0	Epithelial cell	LGR4
FAM102A	0	0.437934	0.364	0.068	0	Epithelial cell	FAM102A
CACFD1	0	0.436918	0.196	0.006	0	Epithelial cell	CACFD1
YIPF2	0	0.43678	0.36	0.088	0	Epithelial cell	YIPF2
ARRDC1	0	0.436002	0.461	0.098	0	Epithelial cell	ARRDC1
SLC9A3-AS1	0	0.435754	0.18	0.004	0	Epithelial cell	SLC9A3-AS1
TRIM47	0	0.435346	0.283	0.034	0	Epithelial cell	TRIM47
CASZ1	0	0.435282	0.254	0.016	0	Epithelial cell	CASZ1
ALDOA	0	0.434949	0.453	0.116	0	Epithelial cell	ALDOA
COX20	0	0.434915	0.571	0.189	0	Epithelial cell	COX20
ADD3	0	0.434886	0.502	0.137	0	Epithelial cell	ADD3
TLE4	0	0.43405	0.613	0.348	0	Epithelial cell	TLE4
ATP5PB	0	0.433564	0.426	0.111	0	Epithelial cell	ATP5PB
BAMBI	0	0.433447	0.229	0.017	0	Epithelial cell	BAMBI
GLG1	0	0.432992	0.457	0.146	0	Epithelial cell	GLG1
PATJ	0	0.432785	0.297	0.03	0	Epithelial cell	PATJ
CLDN23	0	0.432712	0.214	0.007	0	Epithelial cell	CLDN23
MSI2	0	0.431628	0.437	0.133	0	Epithelial cell	MSI2
GNG5	0	0.431153	0.734	0.484	0	Epithelial cell	GNG5
TP53TG1	0	0.430941	0.397	0.075	0	Epithelial cell	TP53TG1
STAT6	0	0.43094	0.367	0.077	0	Epithelial cell	STAT6
STEAP2	0	0.430699	0.269	0.03	0	Epithelial cell	STEAP2
UGT2B7	0	0.430447	0.222	0.001	0	Epithelial cell	UGT2B7
GCLM	0	0.430137	0.396	0.083	0	Epithelial cell	GCLM
ATP2A3	0	0.42947	0.364	0.101	0	Epithelial cell	ATP2A3
CDC42EP4	0	0.429391	0.271	0.026	0	Epithelial cell	CDC42EP4
CCDC47	0	0.429375	0.45	0.138	0	Epithelial cell	CCDC47
RPN2	0	0.429231	0.569	0.266	0	Epithelial cell	RPN2
ACSL3	0	0.429002	0.394	0.092	0	Epithelial cell	ACSL3
RIN2	0	0.428808	0.316	0.043	0	Epithelial cell	RIN2
TSPAN6	0	0.428723	0.279	0.015	0	Epithelial cell	TSPAN6
COX16	0	0.428646	0.56	0.218	0	Epithelial cell	COX16
BCAP31	0	0.428571	0.635	0.283	0	Epithelial cell	BCAP31
ECI2	0	0.428252	0.398	0.084	0	Epithelial cell	ECI2
AP1G2	0	0.427479	0.343	0.062	0	Epithelial cell	AP1G2
MYL6	0	0.427303	0.934	0.779	0	Epithelial cell	MYL6
PPP4C	0	0.426632	0.596	0.234	0	Epithelial cell	PPP4C
SPIRE2	0	0.426437	0.191	0.002	0	Epithelial cell	SPIRE2
SLC22A23	0	0.426262	0.237	0.006	0	Epithelial cell	SLC22A23
SDHA	0	0.425413	0.439	0.121	0	Epithelial cell	SDHA
C1orf116	0	0.424941	0.219	0.001	0	Epithelial cell	C1orf116
KRTCAP2	0	0.424862	0.776	0.519	0	Epithelial cell	KRTCAP2
ARHGEF28	0	0.424205	0.22	0.006	0	Epithelial cell	ARHGEF28
LRATD2	0	0.423634	0.269	0.016	0	Epithelial cell	LRATD2
PRRG4	0	0.423436	0.23	0.009	0	Epithelial cell	PRRG4
CYC1	0	0.42341	0.483	0.173	0	Epithelial cell	CYC1
HHLA2	0	0.423206	0.2	0.001	0	Epithelial cell	HHLA2
RNPEP	0	0.422983	0.327	0.049	0	Epithelial cell	RNPEP
GAK	0	0.422925	0.374	0.083	0	Epithelial cell	GAK
MYOF	0	0.422847	0.263	0.033	0	Epithelial cell	MYOF
FBXW5	0	0.422771	0.47	0.154	0	Epithelial cell	FBXW5
SERTAD4-AS1	0	0.42271	0.271	0.018	0	Epithelial cell	SERTAD4-AS1
LGALS9C	0	0.421993	0.192	0.001	0	Epithelial cell	LGALS9C
AMFR	0	0.421926	0.399	0.095	0	Epithelial cell	AMFR
PCDH1	0	0.421881	0.241	0.011	0	Epithelial cell	PCDH1
ORMDL2	0	0.421466	0.431	0.122	0	Epithelial cell	ORMDL2
FUCA2	0	0.421384	0.354	0.1	0	Epithelial cell	FUCA2
ATP5PO	0	0.420749	0.628	0.34	0	Epithelial cell	ATP5PO
PLEKHA5	0	0.420308	0.301	0.038	0	Epithelial cell	PLEKHA5
CYP4F12	0	0.419819	0.211	0.002	0	Epithelial cell	CYP4F12
RAB40B	0	0.419681	0.261	0.026	0	Epithelial cell	RAB40B
COX14	0	0.419134	0.581	0.24	0	Epithelial cell	COX14
C9orf152	0	0.418663	0.248	0.001	0	Epithelial cell	C9orf152
MTA1	0	0.418244	0.361	0.073	0	Epithelial cell	MTA1
MIR200CHG	0	0.418086	0.236	0.001	0	Epithelial cell	MIR200CHG
KCTD3	0	0.418026	0.254	0.016	0	Epithelial cell	KCTD3
TSTD1	0	0.417967	0.61	0.236	0	Epithelial cell	TSTD1
HEXB	0	0.417874	0.404	0.119	0	Epithelial cell	HEXB
SORT1	0	0.417874	0.258	0.013	0	Epithelial cell	SORT1
TSPAN12	0	0.417705	0.256	0.013	0	Epithelial cell	TSPAN12
HNF4G	0	0.417263	0.212	0.001	0	Epithelial cell	HNF4G
PPP1R9A	0	0.416694	0.192	0.004	0	Epithelial cell	PPP1R9A
SH3BP4	0	0.416234	0.235	0.013	0	Epithelial cell	SH3BP4
MYO1B	0	0.416048	0.285	0.032	0	Epithelial cell	MYO1B
TNFRSF14	0	0.415749	0.576	0.215	0	Epithelial cell	TNFRSF14
TRIB1	0	0.41533	0.386	0.125	0	Epithelial cell	TRIB1
TMEM50B	0	0.415219	0.489	0.154	0	Epithelial cell	TMEM50B
CDS1	0	0.41503	0.233	0.001	0	Epithelial cell	CDS1
LMF2	0	0.414983	0.379	0.108	0	Epithelial cell	LMF2
SDR16C5	0	0.414825	0.215	0.002	0	Epithelial cell	SDR16C5
HSD17B12	0	0.414758	0.387	0.099	0	Epithelial cell	HSD17B12
SERPINB5	0	0.414399	0.18	0.001	0	Epithelial cell	SERPINB5
TAGLN2	0	0.414049	0.841	0.557	0	Epithelial cell	TAGLN2
ESRRA	0	0.413562	0.397	0.088	0	Epithelial cell	ESRRA
DOK4	0	0.413355	0.244	0.008	0	Epithelial cell	DOK4
CD82	0	0.413118	0.409	0.087	0	Epithelial cell	CD82
TPRG1	0	0.412471	0.237	0.015	0	Epithelial cell	TPRG1
LAMTOR5	0	0.412318	0.61	0.279	0	Epithelial cell	LAMTOR5
KYNU	0	0.412195	0.315	0.041	0	Epithelial cell	KYNU
ACTG1	0	0.411811	0.901	0.686	0	Epithelial cell	ACTG1
TMEM184A	0	0.411111	0.199	0.002	0	Epithelial cell	TMEM184A
AIG1	0	0.410844	0.333	0.071	0	Epithelial cell	AIG1
HOMER2	0	0.410782	0.217	0.005	0	Epithelial cell	HOMER2
ZDHHC3	0	0.410538	0.347	0.058	0	Epithelial cell	ZDHHC3
DVL1	0	0.410291	0.266	0.037	0	Epithelial cell	DVL1
SDC3	0	0.410222	0.264	0.022	0	Epithelial cell	SDC3
COQ4	0	0.410121	0.361	0.086	0	Epithelial cell	COQ4
SERINC5	0	0.409947	0.348	0.054	0	Epithelial cell	SERINC5
LRP1	0	0.409741	0.442	0.069	0	Epithelial cell	LRP1
PDCD6	0	0.409499	0.593	0.251	0	Epithelial cell	PDCD6
NPNT	0	0.409249	0.232	0.007	0	Epithelial cell	NPNT
CHMP2B	0	0.409151	0.451	0.118	0	Epithelial cell	CHMP2B
CCPG1	0	0.40866	0.43	0.155	0	Epithelial cell	CCPG1
SCCPDH	0	0.408511	0.328	0.044	0	Epithelial cell	SCCPDH
DNAJC15	0	0.4085	0.56	0.263	0	Epithelial cell	DNAJC15
SREBF1	0	0.407999	0.313	0.056	0	Epithelial cell	SREBF1
CKAP4	0	0.407721	0.317	0.074	0	Epithelial cell	CKAP4
ATP13A4	0	0.407503	0.209	0.001	0	Epithelial cell	ATP13A4
IL20RA	0	0.407489	0.239	0.001	0	Epithelial cell	IL20RA
HIP1R	0	0.406554	0.277	0.035	0	Epithelial cell	HIP1R
PRKAA2	0	0.406546	0.202	0.002	0	Epithelial cell	PRKAA2
FBXO32	0	0.406062	0.313	0.067	0	Epithelial cell	FBXO32
ITGB5	0	0.404648	0.25	0.021	0	Epithelial cell	ITGB5
HSPG2	0	0.404617	0.475	0.073	0	Epithelial cell	HSPG2
NCMAP	0	0.40435	0.219	0.006	0	Epithelial cell	NCMAP
FRK	0	0.404346	0.224	0.003	0	Epithelial cell	FRK
SYNJ2	0	0.404208	0.282	0.044	0	Epithelial cell	SYNJ2
NARS	0	0.403943	0.433	0.131	0	Epithelial cell	NARS
SMIM26	0	0.403385	0.585	0.261	0	Epithelial cell	SMIM26
YWHAH	0	0.403105	0.588	0.224	0	Epithelial cell	YWHAH
LINC01559	0	0.402755	0.166	0	0	Epithelial cell	LINC01559
ARSE	0	0.402712	0.218	0.001	0	Epithelial cell	ARSE
RDH11	0	0.402586	0.346	0.068	0	Epithelial cell	RDH11
PSMB10	0	0.402467	0.555	0.214	0	Epithelial cell	PSMB10
C6	0	0.402457	0.162	0.002	0	Epithelial cell	C6
DAG1	0	0.402146	0.271	0.02	0	Epithelial cell	DAG1
POLDIP2	0	0.402074	0.341	0.071	0	Epithelial cell	POLDIP2
WWP1	0	0.401975	0.352	0.061	0	Epithelial cell	WWP1
TTLL12	0	0.401903	0.252	0.013	0	Epithelial cell	TTLL12
HIPK2	0	0.401538	0.352	0.101	0	Epithelial cell	HIPK2
SLC37A1	0	0.401338	0.258	0.021	0	Epithelial cell	SLC37A1
RAB2A	0	0.400891	0.567	0.255	0	Epithelial cell	RAB2A
ACAA2	0	0.400522	0.381	0.086	0	Epithelial cell	ACAA2
SORBS2	0	0.399859	0.253	0.021	0	Epithelial cell	SORBS2
FAM234A	0	0.399351	0.263	0.036	0	Epithelial cell	FAM234A
FMC1	0	0.399301	0.434	0.119	0	Epithelial cell	FMC1
MMEL1	0	0.398838	0.205	0.001	0	Epithelial cell	MMEL1
ZNF706	0	0.398834	0.669	0.4	0	Epithelial cell	ZNF706
PIGT	0	0.398471	0.436	0.128	0	Epithelial cell	PIGT
ERICH5	0	0.398381	0.228	0	0	Epithelial cell	ERICH5
ATP5F1C	0	0.397788	0.588	0.297	0	Epithelial cell	ATP5F1C
COPG1	0	0.397619	0.334	0.083	0	Epithelial cell	COPG1
TLCD3A	0	0.397344	0.255	0.011	0	Epithelial cell	TLCD3A
NDUFV1	0	0.39684	0.466	0.16	0	Epithelial cell	NDUFV1
MCU	0	0.396797	0.238	0.017	0	Epithelial cell	MCU
RNF183	0	0.39616	0.191	0	0	Epithelial cell	RNF183
MRPS16	0	0.395954	0.414	0.125	0	Epithelial cell	MRPS16
EMP2	0	0.395781	0.357	0.057	0	Epithelial cell	EMP2
SLC39A4	0	0.395689	0.334	0.073	0	Epithelial cell	SLC39A4
ATP6V0A1	0	0.395363	0.271	0.04	0	Epithelial cell	ATP6V0A1
SMOX	0	0.394999	0.237	0.032	0	Epithelial cell	SMOX
COX6C	0	0.394851	0.797	0.597	0	Epithelial cell	COX6C
SHROOM1	0	0.39445	0.216	0.013	0	Epithelial cell	SHROOM1
NAA38	0	0.394107	0.651	0.316	0	Epithelial cell	NAA38
HM13	0	0.394096	0.555	0.263	0	Epithelial cell	HM13
ARC	0	0.392465	0.209	0.037	0	Epithelial cell	ARC
CHCHD1	0	0.392291	0.474	0.166	0	Epithelial cell	CHCHD1
CENPV	0	0.392244	0.289	0.023	0	Epithelial cell	CENPV
C2CD4B	0	0.392244	0.264	0.025	0	Epithelial cell	C2CD4B
MX1	0	0.392001	0.304	0.078	0	Epithelial cell	MX1
AC007906.2	0	0.391969	0.161	0.001	0	Epithelial cell	AC007906.2
CKMT1A	0	0.391854	0.241	0.001	0	Epithelial cell	CKMT1A
GAA	0	0.391842	0.277	0.039	0	Epithelial cell	GAA
LIMCH1	0	0.391647	0.213	0.013	0	Epithelial cell	LIMCH1
BOK	0	0.391622	0.219	0.007	0	Epithelial cell	BOK
SMCO4	0	0.390814	0.408	0.08	0	Epithelial cell	SMCO4
ZBTB7A	0	0.390027	0.515	0.168	0	Epithelial cell	ZBTB7A
CEACAM1	0	0.389817	0.214	0.004	0	Epithelial cell	CEACAM1
GSTZ1	0	0.389771	0.278	0.022	0	Epithelial cell	GSTZ1
ASAP2	0	0.389667	0.245	0.015	0	Epithelial cell	ASAP2
TPCN1	0	0.389256	0.232	0.03	0	Epithelial cell	TPCN1
HYOU1	0	0.388919	0.371	0.117	0	Epithelial cell	HYOU1
BCL10	0	0.388863	0.485	0.16	0	Epithelial cell	BCL10
NME3	0	0.388759	0.617	0.282	0	Epithelial cell	NME3
FBLIM1	0	0.388581	0.244	0.024	0	Epithelial cell	FBLIM1
RIPK4	0	0.388471	0.198	0.001	0	Epithelial cell	RIPK4
GGCT	0	0.388432	0.351	0.068	0	Epithelial cell	GGCT
GGT6	0	0.388369	0.191	0	0	Epithelial cell	GGT6
GPD1	0	0.388022	0.22	0.001	0	Epithelial cell	GPD1
DNAJC22	0	0.387964	0.218	0.001	0	Epithelial cell	DNAJC22
DAB2IP	0	0.38783	0.225	0.017	0	Epithelial cell	DAB2IP
TM4SF5	0	0.387101	0.199	0.001	0	Epithelial cell	TM4SF5
NPTN	0	0.386873	0.397	0.09	0	Epithelial cell	NPTN
WWC1	0	0.386861	0.2	0.004	0	Epithelial cell	WWC1
KIF1C	0	0.386538	0.245	0.032	0	Epithelial cell	KIF1C
SEC31A	0	0.386522	0.459	0.165	0	Epithelial cell	SEC31A
TMCO1	0	0.386505	0.603	0.278	0	Epithelial cell	TMCO1
KRT23	0	0.386056	0.195	0.002	0	Epithelial cell	KRT23
PDCD6IP	0	0.385953	0.47	0.143	0	Epithelial cell	PDCD6IP
PER2	0	0.385623	0.32	0.066	0	Epithelial cell	PER2
PTGES2	0	0.383788	0.366	0.09	0	Epithelial cell	PTGES2
GSTO2	0	0.383521	0.245	0.005	0	Epithelial cell	GSTO2
FRMD4B	0	0.382798	0.356	0.068	0	Epithelial cell	FRMD4B
PRDX4	0	0.382274	0.507	0.179	0	Epithelial cell	PRDX4
MRPL54	0	0.382062	0.582	0.257	0	Epithelial cell	MRPL54
ARSA	0	0.381972	0.32	0.114	0	Epithelial cell	ARSA
GADD45GIP1	0	0.381943	0.625	0.304	0	Epithelial cell	GADD45GIP1
SHTN1	0	0.381631	0.231	0.014	0	Epithelial cell	SHTN1
NEBL	0	0.381095	0.196	0.003	0	Epithelial cell	NEBL
TNFSF15	0	0.381037	0.154	0.003	0	Epithelial cell	TNFSF15
NDUFB4	0	0.381012	0.679	0.44	0	Epithelial cell	NDUFB4
PPCS	0	0.380981	0.423	0.118	0	Epithelial cell	PPCS
FERMT1	0	0.380824	0.209	0.002	0	Epithelial cell	FERMT1
ILVBL	0	0.380288	0.281	0.042	0	Epithelial cell	ILVBL
AL355312.4	0	0.380161	0.188	0.001	0	Epithelial cell	AL355312.4
FKBP9	0	0.379845	0.314	0.047	0	Epithelial cell	FKBP9
ARF3	0	0.379813	0.389	0.101	0	Epithelial cell	ARF3
LAMB2	0	0.37966	0.295	0.047	0	Epithelial cell	LAMB2
NDUFA11	0	0.379646	0.72	0.452	0	Epithelial cell	NDUFA11
CFDP1	0	0.379196	0.45	0.129	0	Epithelial cell	CFDP1
FDFT1	0	0.378699	0.408	0.094	0	Epithelial cell	FDFT1
ACADS	0	0.377672	0.284	0.029	0	Epithelial cell	ACADS
AC007009.1	0	0.377652	0.23	0.004	0	Epithelial cell	AC007009.1
TLE2	0	0.377357	0.186	0.011	0	Epithelial cell	TLE2
ZNF358	0	0.377238	0.238	0.029	0	Epithelial cell	ZNF358
WLS	0	0.37717	0.286	0.036	0	Epithelial cell	WLS
C1orf210	0	0.37683	0.243	0.001	0	Epithelial cell	C1orf210
KCNK5	0	0.376755	0.213	0.009	0	Epithelial cell	KCNK5
RND1	0	0.376351	0.21	0.033	0	Epithelial cell	RND1
HPGD	0	0.376186	0.404	0.047	0	Epithelial cell	HPGD
VCP	0	0.375993	0.541	0.233	0	Epithelial cell	VCP
TMEM51	0	0.375516	0.229	0.01	0	Epithelial cell	TMEM51
FMO5	0	0.374679	0.211	0.003	0	Epithelial cell	FMO5
PDE5A	0	0.374396	0.212	0.009	0	Epithelial cell	PDE5A
NFE2L1	0	0.37434	0.315	0.073	0	Epithelial cell	NFE2L1
DEFB4A	0	0.374293	0.146	0	0	Epithelial cell	DEFB4A
EFNB2	0	0.374282	0.246	0.036	0	Epithelial cell	EFNB2
ELOVL1	0	0.374153	0.381	0.083	0	Epithelial cell	ELOVL1
DLGAP4	0	0.374024	0.29	0.064	0	Epithelial cell	DLGAP4
KRT15	0	0.37396	0.183	0	0	Epithelial cell	KRT15
SH2D3A	0	0.37379	0.189	0.012	0	Epithelial cell	SH2D3A
LGALSL	0	0.373235	0.23	0.034	0	Epithelial cell	LGALSL
PPP1R14B-AS1	0	0.372723	0.231	0.005	0	Epithelial cell	PPP1R14B-AS1
ARHGAP27	0	0.372621	0.281	0.047	0	Epithelial cell	ARHGAP27
RARRES1	0	0.372422	0.25	0.031	0	Epithelial cell	RARRES1
LMAN2	0	0.372404	0.614	0.328	0	Epithelial cell	LMAN2
DMKN	0	0.372401	0.228	0.004	0	Epithelial cell	DMKN
MIDN	0	0.372268	0.637	0.296	0	Epithelial cell	MIDN
OCEL1	0	0.372165	0.311	0.062	0	Epithelial cell	OCEL1
MRPS18A	0	0.372155	0.309	0.067	0	Epithelial cell	MRPS18A
IFRD2	0	0.37141	0.325	0.062	0	Epithelial cell	IFRD2
SLCO1B3	0	0.37097	0.161	0.001	0	Epithelial cell	SLCO1B3
GAMT	0	0.370594	0.279	0.055	0	Epithelial cell	GAMT
RETSAT	0	0.37027	0.217	0.013	0	Epithelial cell	RETSAT
RAPH1	0	0.370222	0.218	0.02	0	Epithelial cell	RAPH1
SLC39A14	0	0.3701	0.282	0.047	0	Epithelial cell	SLC39A14
DYNC1LI2	0	0.370048	0.371	0.088	0	Epithelial cell	DYNC1LI2
CYFIP1	0	0.369823	0.278	0.038	0	Epithelial cell	CYFIP1
ANTKMT	0	0.369727	0.451	0.162	0	Epithelial cell	ANTKMT
GJB3	0	0.369659	0.187	0	0	Epithelial cell	GJB3
MYO1D	0	0.369338	0.242	0.028	0	Epithelial cell	MYO1D
RALGAPA2	0	0.368994	0.288	0.042	0	Epithelial cell	RALGAPA2
TMEM14A	0	0.368533	0.366	0.077	0	Epithelial cell	TMEM14A
ALDH3B1	0	0.368472	0.202	0.008	0	Epithelial cell	ALDH3B1
CDH17	0	0.368342	0.156	0.002	0	Epithelial cell	CDH17
EPB41L1	0	0.368337	0.193	0.008	0	Epithelial cell	EPB41L1
ROGDI	0	0.368264	0.256	0.024	0	Epithelial cell	ROGDI
EFNA5	0	0.368195	0.195	0.005	0	Epithelial cell	EFNA5
AL121839.2	0	0.368172	0.187	0.018	0	Epithelial cell	AL121839.2
MGMT	0	0.368072	0.474	0.183	0	Epithelial cell	MGMT
ENOSF1	0	0.367996	0.292	0.041	0	Epithelial cell	ENOSF1
SLC37A4	0	0.367588	0.228	0.011	0	Epithelial cell	SLC37A4
CETN2	0	0.36758	0.304	0.04	0	Epithelial cell	CETN2
RAB10	0	0.367514	0.513	0.198	0	Epithelial cell	RAB10
AAMDC	0	0.367217	0.313	0.054	0	Epithelial cell	AAMDC
TRAP1	0	0.366838	0.292	0.046	0	Epithelial cell	TRAP1
OVOL1	0	0.366812	0.191	0.002	0	Epithelial cell	OVOL1
SPATA20	0	0.366795	0.263	0.046	0	Epithelial cell	SPATA20
MED16	0	0.366631	0.31	0.068	0	Epithelial cell	MED16
EPN3	0	0.36569	0.182	0	0	Epithelial cell	EPN3
TMEM139	0	0.365687	0.188	0.001	0	Epithelial cell	TMEM139
JTB	0	0.36526	0.648	0.369	0	Epithelial cell	JTB
DTX4	0	0.364949	0.194	0.005	0	Epithelial cell	DTX4
LYPLA2	0	0.364946	0.393	0.089	0	Epithelial cell	LYPLA2
TMED7	0	0.364701	0.41	0.119	0	Epithelial cell	TMED7
TPD52L1	0	0.36439	0.227	0.014	0	Epithelial cell	TPD52L1
CCDC68	0	0.364357	0.218	0.008	0	Epithelial cell	CCDC68
ABHD17C	0	0.364191	0.213	0.009	0	Epithelial cell	ABHD17C
GULP1	0	0.364188	0.185	0.014	0	Epithelial cell	GULP1
AKAP1	0	0.364111	0.287	0.043	0	Epithelial cell	AKAP1
CLDN12	0	0.363993	0.223	0.01	0	Epithelial cell	CLDN12
IGFBP1	0	0.363627	0.111	0	0	Epithelial cell	IGFBP1
MICU1	0	0.363418	0.3	0.054	0	Epithelial cell	MICU1
VSTM2L	0	0.363278	0.143	0.001	0	Epithelial cell	VSTM2L
ARHGEF40	0	0.363138	0.226	0.021	0	Epithelial cell	ARHGEF40
DPCD	0	0.363049	0.245	0.014	0	Epithelial cell	DPCD
CLRN3	0	0.362929	0.212	0.001	0	Epithelial cell	CLRN3
NPC1L1	0	0.362881	0.184	0.001	0	Epithelial cell	NPC1L1
EXT1	0	0.362731	0.228	0.034	0	Epithelial cell	EXT1
STX1A	0	0.362559	0.197	0.012	0	Epithelial cell	STX1A
CXXC5	0	0.362469	0.34	0.087	0	Epithelial cell	CXXC5
DGAT1	0	0.36237	0.305	0.054	0	Epithelial cell	DGAT1
P4HTM	0	0.362051	0.353	0.084	0	Epithelial cell	P4HTM
CARMIL1	0	0.361533	0.252	0.038	0	Epithelial cell	CARMIL1
UBL3	0	0.361083	0.433	0.137	0	Epithelial cell	UBL3
PKIB	0	0.36091	0.226	0.013	0	Epithelial cell	PKIB
SOCS6	0	0.360822	0.22	0.013	0	Epithelial cell	SOCS6
RAP2B	0	0.360718	0.382	0.122	0	Epithelial cell	RAP2B
TMEM163	0	0.360708	0.218	0.005	0	Epithelial cell	TMEM163
RAB4A	0	0.360272	0.435	0.13	0	Epithelial cell	RAB4A
TUFM	0	0.359986	0.591	0.282	0	Epithelial cell	TUFM
CCDC24	0	0.359732	0.201	0.004	0	Epithelial cell	CCDC24
PXDC1	0	0.359616	0.326	0.061	0	Epithelial cell	PXDC1
TUBB4B	0	0.359614	0.825	0.615	0	Epithelial cell	TUBB4B
CNKSR1	0	0.35947	0.18	0.011	0	Epithelial cell	CNKSR1
LRIG3	0	0.359388	0.218	0.009	0	Epithelial cell	LRIG3
RNF103	0	0.35876	0.351	0.085	0	Epithelial cell	RNF103
NDUFS2	0	0.358608	0.428	0.132	0	Epithelial cell	NDUFS2
EPHB4	0	0.358351	0.233	0.015	0	Epithelial cell	EPHB4
VPS25	0	0.358257	0.369	0.082	0	Epithelial cell	VPS25
AC006230.1	0	0.358196	0.173	0.006	0	Epithelial cell	AC006230.1
CCDC124	0	0.357859	0.401	0.113	0	Epithelial cell	CCDC124
NOSTRIN	0	0.357637	0.219	0.013	0	Epithelial cell	NOSTRIN
ABHD12	0	0.3575	0.309	0.067	0	Epithelial cell	ABHD12
SPR	0	0.357241	0.236	0.011	0	Epithelial cell	SPR
MIR210HG	0	0.357079	0.194	0.003	0	Epithelial cell	MIR210HG
SLC44A3	0	0.356576	0.218	0.006	0	Epithelial cell	SLC44A3
SPG21	0	0.356245	0.398	0.11	0	Epithelial cell	SPG21
DNAJB2	0	0.355967	0.347	0.096	0	Epithelial cell	DNAJB2
ATP2C2	0	0.35577	0.186	0	0	Epithelial cell	ATP2C2
SCAMP4	0	0.355611	0.263	0.04	0	Epithelial cell	SCAMP4
CHID1	0	0.355564	0.363	0.133	0	Epithelial cell	CHID1
ATP6AP1	0	0.355477	0.395	0.12	0	Epithelial cell	ATP6AP1
KANSL1L	0	0.355262	0.212	0.026	0	Epithelial cell	KANSL1L
SSH3	0	0.355234	0.233	0.015	0	Epithelial cell	SSH3
RAB1A	0	0.354812	0.487	0.188	0	Epithelial cell	RAB1A
SNHG25	0	0.354796	0.493	0.177	0	Epithelial cell	SNHG25
SLC35F5	0	0.354383	0.324	0.072	0	Epithelial cell	SLC35F5
GRHPR	0	0.354372	0.372	0.09	0	Epithelial cell	GRHPR
ELOVL7	0	0.353517	0.206	0.006	0	Epithelial cell	ELOVL7
DYNLRB1	0	0.353016	0.672	0.346	0	Epithelial cell	DYNLRB1
DYNC2LI1	0	0.352965	0.26	0.024	0	Epithelial cell	DYNC2LI1
AOC1	0	0.352961	0.137	0.002	0	Epithelial cell	AOC1
PLPP5	0	0.35291	0.415	0.155	0	Epithelial cell	PLPP5
FAM177B	0	0.352862	0.217	0.004	0	Epithelial cell	FAM177B
STK24	0	0.352353	0.445	0.129	0	Epithelial cell	STK24
PARP4	0	0.352285	0.302	0.057	0	Epithelial cell	PARP4
B4GALNT3	0	0.352212	0.169	0.002	0	Epithelial cell	B4GALNT3
DUSP3	0	0.352143	0.256	0.03	0	Epithelial cell	DUSP3
MORF4L2	0	0.351786	0.574	0.257	0	Epithelial cell	MORF4L2
BEND7	0	0.351737	0.199	0.008	0	Epithelial cell	BEND7
ATP13A2	0	0.351549	0.215	0.024	0	Epithelial cell	ATP13A2
TMED9	0	0.351029	0.589	0.308	0	Epithelial cell	TMED9
BAAT	0	0.351023	0.19	0	0	Epithelial cell	BAAT
AVPI1	0	0.350971	0.289	0.046	0	Epithelial cell	AVPI1
GLB1	0	0.350481	0.29	0.049	0	Epithelial cell	GLB1
ALOX5	0	0.350228	0.244	0.032	0	Epithelial cell	ALOX5
KCNC4	0	0.349986	0.171	0.011	0	Epithelial cell	KCNC4
WDR72	0	0.34996	0.171	0	0	Epithelial cell	WDR72
CRNDE	0	0.349699	0.219	0.028	0	Epithelial cell	CRNDE
SDHC	0	0.349539	0.428	0.124	0	Epithelial cell	SDHC
CYB561	0	0.3493	0.257	0.029	0	Epithelial cell	CYB561
GOLPH3L	0	0.349247	0.289	0.053	0	Epithelial cell	GOLPH3L
CCHCR1	0	0.3492	0.212	0.016	0	Epithelial cell	CCHCR1
ACSL5	0	0.349139	0.272	0.035	0	Epithelial cell	ACSL5
COPB2	0	0.348561	0.39	0.124	0	Epithelial cell	COPB2
NCEH1	0	0.348276	0.206	0.016	0	Epithelial cell	NCEH1
IFT20	0	0.347863	0.403	0.133	0	Epithelial cell	IFT20
GPR108	0	0.347848	0.386	0.098	0	Epithelial cell	GPR108
THAP4	0	0.347626	0.29	0.048	0	Epithelial cell	THAP4
DLG3	0	0.347576	0.244	0.019	0	Epithelial cell	DLG3
C18orf32	0	0.347337	0.587	0.293	0	Epithelial cell	C18orf32
REPIN1	0	0.34732	0.293	0.057	0	Epithelial cell	REPIN1
PRR13	0	0.346654	0.628	0.252	0	Epithelial cell	PRR13
PLEK2	0	0.346625	0.213	0.004	0	Epithelial cell	PLEK2
FAAH	0	0.346569	0.181	0.004	0	Epithelial cell	FAAH
RAB3IP	0	0.346465	0.245	0.031	0	Epithelial cell	RAB3IP
MTLN	0	0.34644	0.494	0.161	0	Epithelial cell	MTLN
USP22	0	0.345679	0.374	0.1	0	Epithelial cell	USP22
DGCR2	0	0.345592	0.252	0.033	0	Epithelial cell	DGCR2
PIP5K1B	0	0.345556	0.232	0.025	0	Epithelial cell	PIP5K1B
PTRHD1	0	0.34547	0.457	0.132	0	Epithelial cell	PTRHD1
ENC1	0	0.345299	0.285	0.048	0	Epithelial cell	ENC1
SAV1	0	0.345275	0.268	0.055	0	Epithelial cell	SAV1
HADH	0	0.345225	0.283	0.04	0	Epithelial cell	HADH
SMAD3	0	0.34421	0.3	0.057	0	Epithelial cell	SMAD3
FAM83G	0	0.343608	0.168	0.008	0	Epithelial cell	FAM83G
FOXC1	0	0.343508	0.208	0.026	0	Epithelial cell	FOXC1
HSD11B2	0	0.342468	0.184	0.002	0	Epithelial cell	HSD11B2
EIF6	0	0.342439	0.548	0.214	0	Epithelial cell	EIF6
ERGIC1	0	0.342291	0.391	0.113	0	Epithelial cell	ERGIC1
TSC2	0	0.342196	0.236	0.04	0	Epithelial cell	TSC2
SSBP3	0	0.341897	0.351	0.082	0	Epithelial cell	SSBP3
HCFC1R1	0	0.341678	0.378	0.093	0	Epithelial cell	HCFC1R1
PIN4	0	0.341518	0.435	0.121	0	Epithelial cell	PIN4
MRPS24	0	0.341242	0.556	0.288	0	Epithelial cell	MRPS24
A1CF	0	0.340934	0.164	0.001	0	Epithelial cell	A1CF
MAPK6	0	0.340751	0.349	0.076	0	Epithelial cell	MAPK6
DPM2	0	0.34052	0.361	0.124	0	Epithelial cell	DPM2
NUCB2	0	0.340292	0.412	0.179	0	Epithelial cell	NUCB2
BMERB1	0	0.34025	0.233	0.03	0	Epithelial cell	BMERB1
ATXN7L3B	0	0.340085	0.333	0.07	0	Epithelial cell	ATXN7L3B
DCTPP1	0	0.340012	0.362	0.071	0	Epithelial cell	DCTPP1
MYO10	0	0.339741	0.217	0.018	0	Epithelial cell	MYO10
AKT1S1	0	0.339673	0.277	0.062	0	Epithelial cell	AKT1S1
SOX6	0	0.33949	0.18	0.007	0	Epithelial cell	SOX6
IFNGR2	0	0.339296	0.433	0.128	0	Epithelial cell	IFNGR2
RABAC1	0	0.339279	0.708	0.454	0	Epithelial cell	RABAC1
CLPTM1	0	0.339246	0.356	0.108	0	Epithelial cell	CLPTM1
CTNNB1	0	0.339179	0.679	0.336	0	Epithelial cell	CTNNB1
MLXIP	0	0.339046	0.307	0.077	0	Epithelial cell	MLXIP
CA4	0	0.339001	0.145	0.002	0	Epithelial cell	CA4
TMED2	0	0.338454	0.591	0.306	0	Epithelial cell	TMED2
HYI	0	0.338357	0.307	0.091	0	Epithelial cell	HYI
TMEM220	0	0.338249	0.245	0.026	0	Epithelial cell	TMEM220
SLC35A3	0	0.338006	0.311	0.055	0	Epithelial cell	SLC35A3
MYCBP	0	0.338	0.33	0.077	0	Epithelial cell	MYCBP
BTBD2	0	0.337958	0.24	0.036	0	Epithelial cell	BTBD2
NTMT1	0	0.337823	0.38	0.113	0	Epithelial cell	NTMT1
ARHGEF10L	0	0.337638	0.178	0.009	0	Epithelial cell	ARHGEF10L
CDC42EP2	0	0.337338	0.246	0.024	0	Epithelial cell	CDC42EP2
APEH	0	0.337076	0.251	0.04	0	Epithelial cell	APEH
RFK	0	0.337036	0.32	0.057	0	Epithelial cell	RFK
CHD3	0	0.337012	0.401	0.119	0	Epithelial cell	CHD3
NPIPB15	0	0.336975	0.197	0.022	0	Epithelial cell	NPIPB15
GPS1	0	0.336303	0.283	0.065	0	Epithelial cell	GPS1
G6PC3	0	0.335584	0.267	0.046	0	Epithelial cell	G6PC3
MRPL17	0	0.334646	0.369	0.103	0	Epithelial cell	MRPL17
SLC25A23	0	0.334091	0.208	0.024	0	Epithelial cell	SLC25A23
NTHL1	0	0.33379	0.259	0.039	0	Epithelial cell	NTHL1
F12	0	0.333598	0.22	0.01	0	Epithelial cell	F12
MELTF	0	0.333226	0.172	0.012	0	Epithelial cell	MELTF
MROH1	0	0.332991	0.194	0.024	0	Epithelial cell	MROH1
MAGIX	0	0.332912	0.205	0.006	0	Epithelial cell	MAGIX
IFI27L1	0	0.332623	0.302	0.075	0	Epithelial cell	IFI27L1
COMMD4	0	0.332565	0.395	0.11	0	Epithelial cell	COMMD4
ATP2C1	0	0.332409	0.315	0.063	0	Epithelial cell	ATP2C1
CDR2L	0	0.332361	0.184	0.008	0	Epithelial cell	CDR2L
DCTN1	0	0.331946	0.29	0.056	0	Epithelial cell	DCTN1
CYB5R3	0	0.331719	0.484	0.16	0	Epithelial cell	CYB5R3
SHH	0	0.331717	0.169	0.001	0	Epithelial cell	SHH
RTL8A	0	0.331605	0.298	0.052	0	Epithelial cell	RTL8A
MBOAT7	0	0.331279	0.363	0.066	0	Epithelial cell	MBOAT7
PBLD	0	0.331207	0.185	0.003	0	Epithelial cell	PBLD
AHR	0	0.330732	0.54	0.17	0	Epithelial cell	AHR
COL27A1	0	0.330583	0.173	0.017	0	Epithelial cell	COL27A1
PDE8A	0	0.330248	0.246	0.033	0	Epithelial cell	PDE8A
ITGB8	0	0.329916	0.215	0.016	0	Epithelial cell	ITGB8
PGK1	0	0.32939	0.705	0.43	0	Epithelial cell	PGK1
MANBAL	0	0.329145	0.259	0.028	0	Epithelial cell	MANBAL
SMIM31	0	0.329052	0.166	0	0	Epithelial cell	SMIM31
DECR2	0	0.328884	0.201	0.014	0	Epithelial cell	DECR2
CTSH	0	0.328884	0.51	0.158	0	Epithelial cell	CTSH
SLC41A2	0	0.328665	0.204	0.025	0	Epithelial cell	SLC41A2
GSDMD	0	0.32865	0.429	0.132	0	Epithelial cell	GSDMD
GTF3C6	0	0.328531	0.5	0.194	0	Epithelial cell	GTF3C6
TOLLIP	0	0.328483	0.349	0.085	0	Epithelial cell	TOLLIP
MRPS26	0	0.328278	0.452	0.145	0	Epithelial cell	MRPS26
LURAP1L	0	0.327317	0.209	0.009	0	Epithelial cell	LURAP1L
NDUFB9	0	0.327245	0.601	0.302	0	Epithelial cell	NDUFB9
OSGIN1	0	0.326963	0.162	0.008	0	Epithelial cell	OSGIN1
RGS3	0	0.326644	0.256	0.042	0	Epithelial cell	RGS3
TFCP2L1	0	0.326618	0.143	0.001	0	Epithelial cell	TFCP2L1
CARD10	0	0.326591	0.174	0.007	0	Epithelial cell	CARD10
YES1	0	0.326571	0.29	0.056	0	Epithelial cell	YES1
TMEM246	0	0.326459	0.206	0.004	0	Epithelial cell	TMEM246
CUX1	0	0.326221	0.328	0.087	0	Epithelial cell	CUX1
AHNAK	0	0.325782	0.635	0.318	0	Epithelial cell	AHNAK
SYPL1	0	0.325761	0.531	0.189	0	Epithelial cell	SYPL1
PINK1	0	0.325637	0.256	0.054	0	Epithelial cell	PINK1
HDAC1	0	0.325461	0.496	0.15	0	Epithelial cell	HDAC1
PLEKHS1	0	0.325195	0.175	0	0	Epithelial cell	PLEKHS1
NRCAM	0	0.324803	0.162	0.013	0	Epithelial cell	NRCAM
DAZAP2	0	0.324759	0.568	0.2	0	Epithelial cell	DAZAP2
XDH	0	0.324581	0.158	0	0	Epithelial cell	XDH
GABARAP	0	0.324326	0.773	0.554	0	Epithelial cell	GABARAP
ZNF664	0	0.324322	0.249	0.04	0	Epithelial cell	ZNF664
FLYWCH2	0	0.32426	0.384	0.095	0	Epithelial cell	FLYWCH2
SLC25A10	0	0.324178	0.176	0.004	0	Epithelial cell	SLC25A10
FAM13A	0	0.323789	0.22	0.035	0	Epithelial cell	FAM13A
MTMR12	0	0.323727	0.278	0.055	0	Epithelial cell	MTMR12
NOXO1	0	0.322353	0.176	0.001	0	Epithelial cell	NOXO1
TFG	0	0.32234	0.429	0.157	0	Epithelial cell	TFG
BSPRY	0	0.322006	0.197	0.004	0	Epithelial cell	BSPRY
BAG6	0	0.321994	0.381	0.108	0	Epithelial cell	BAG6
FAM135A	0	0.321937	0.209	0.018	0	Epithelial cell	FAM135A
MISP3	0	0.321862	0.216	0.017	0	Epithelial cell	MISP3
ZMYND8	0	0.321652	0.29	0.067	0	Epithelial cell	ZMYND8
HACD3	0	0.321526	0.345	0.082	0	Epithelial cell	HACD3
ZNF593	0	0.321188	0.436	0.171	0	Epithelial cell	ZNF593
ANKRD22	0	0.320828	0.208	0.004	0	Epithelial cell	ANKRD22
RUNX1	0	0.320817	0.422	0.138	0	Epithelial cell	RUNX1
LRRC75B	0	0.320795	0.173	0.005	0	Epithelial cell	LRRC75B
SMIM15	0	0.320587	0.364	0.095	0	Epithelial cell	SMIM15
PRRG2	0	0.320286	0.2	0.009	0	Epithelial cell	PRRG2
CCDC6	0	0.320187	0.308	0.066	0	Epithelial cell	CCDC6
DNMBP	0	0.320091	0.174	0.01	0	Epithelial cell	DNMBP
SLC16A5	0	0.31927	0.187	0.005	0	Epithelial cell	SLC16A5
IFT43	0	0.319074	0.327	0.063	0	Epithelial cell	IFT43
KIAA2013	0	0.318876	0.3	0.072	0	Epithelial cell	KIAA2013
SEMA4B	0	0.318819	0.22	0.021	0	Epithelial cell	SEMA4B
PER3	0	0.318656	0.199	0.02	0	Epithelial cell	PER3
TACC2	0	0.318525	0.192	0.009	0	Epithelial cell	TACC2
GRB10	0	0.318469	0.18	0.019	0	Epithelial cell	GRB10
TRPT1	0	0.317993	0.34	0.099	0	Epithelial cell	TRPT1
AUP1	0	0.317828	0.448	0.182	0	Epithelial cell	AUP1
LAMP1	0	0.317814	0.558	0.199	0	Epithelial cell	LAMP1
TMEM87B	0	0.317719	0.289	0.054	0	Epithelial cell	TMEM87B
CLUH	0	0.317349	0.211	0.025	0	Epithelial cell	CLUH
TRAF7	0	0.317144	0.292	0.062	0	Epithelial cell	TRAF7
BCO2	0	0.316373	0.14	0.008	0	Epithelial cell	BCO2
LGMN	0	0.316272	0.313	0.059	0	Epithelial cell	LGMN
ZNF524	0	0.316211	0.312	0.078	0	Epithelial cell	ZNF524
TCIRG1	0	0.315892	0.397	0.125	0	Epithelial cell	TCIRG1
OBSL1	0	0.315702	0.191	0.016	0	Epithelial cell	OBSL1
SESTD1	0	0.315346	0.214	0.034	0	Epithelial cell	SESTD1
UGP2	0	0.314923	0.517	0.211	0	Epithelial cell	UGP2
SLC25A29	0	0.314777	0.233	0.038	0	Epithelial cell	SLC25A29
PITX1	0	0.314731	0.136	0.001	0	Epithelial cell	PITX1
SLCO4A1-AS1	0	0.314191	0.167	0	0	Epithelial cell	SLCO4A1-AS1
HSP90B1	0	0.314024	0.786	0.478	0	Epithelial cell	HSP90B1
SULT1C2	0	0.314016	0.152	0.002	0	Epithelial cell	SULT1C2
AHCY	0	0.313974	0.284	0.059	0	Epithelial cell	AHCY
LINC00443	0	0.313703	0.113	0	0	Epithelial cell	LINC00443
ETV4	0	0.313021	0.185	0.002	0	Epithelial cell	ETV4
TRIM28	0	0.312771	0.529	0.202	0	Epithelial cell	TRIM28
ITPKC	0	0.312737	0.172	0.015	0	Epithelial cell	ITPKC
EIF4A2	0	0.312578	0.743	0.414	0	Epithelial cell	EIF4A2
CRK	0	0.312548	0.32	0.075	0	Epithelial cell	CRK
SQOR	0	0.312363	0.391	0.095	0	Epithelial cell	SQOR
TK1	0	0.312349	0.166	0.014	0	Epithelial cell	TK1
C9orf16	0	0.312212	0.723	0.396	0	Epithelial cell	C9orf16
SLMAP	0	0.312079	0.257	0.047	0	Epithelial cell	SLMAP
MRPS34	0	0.311269	0.542	0.251	0	Epithelial cell	MRPS34
GRTP1	0	0.311262	0.197	0.003	0	Epithelial cell	GRTP1
UNC5CL	0	0.311194	0.163	0.002	0	Epithelial cell	UNC5CL
DOCK5	0	0.311088	0.269	0.037	0	Epithelial cell	DOCK5
PLEKHJ1	0	0.311082	0.417	0.125	0	Epithelial cell	PLEKHJ1
GJB2	0	0.311007	0.191	0.005	0	Epithelial cell	GJB2
NAPA	0	0.31091	0.525	0.19	0	Epithelial cell	NAPA
LINP1	0	0.310752	0.16	0	0	Epithelial cell	LINP1
TANC1	0	0.310382	0.195	0.02	0	Epithelial cell	TANC1
PDP1	0	0.310275	0.248	0.034	0	Epithelial cell	PDP1
CHMP4C	0	0.310141	0.192	0.003	0	Epithelial cell	CHMP4C
AC127526.5	0	0.309989	0.188	0	0	Epithelial cell	AC127526.5
MDH2	0	0.309452	0.528	0.251	0	Epithelial cell	MDH2
FOSB	0	0.309401	0.792	0.5	0	Epithelial cell	FOSB
EIF4E2	0	0.30899	0.412	0.117	0	Epithelial cell	EIF4E2
DCPS	0	0.308974	0.287	0.083	0	Epithelial cell	DCPS
CRAT	0	0.308925	0.216	0.026	0	Epithelial cell	CRAT
GANAB	0	0.308831	0.325	0.093	0	Epithelial cell	GANAB
TMEM97	0	0.308806	0.208	0.014	0	Epithelial cell	TMEM97
FZD5	0	0.308727	0.171	0.009	0	Epithelial cell	FZD5
NUDCD3	0	0.308651	0.315	0.067	0	Epithelial cell	NUDCD3
RAI1	0	0.308388	0.186	0.023	0	Epithelial cell	RAI1
MTCH2	0	0.308379	0.381	0.098	0	Epithelial cell	MTCH2
FGD5-AS1	0	0.308296	0.427	0.124	0	Epithelial cell	FGD5-AS1
PGM1	0	0.308158	0.263	0.041	0	Epithelial cell	PGM1
MRPL37	0	0.308156	0.302	0.065	0	Epithelial cell	MRPL37
RTKN	0	0.307878	0.177	0.007	0	Epithelial cell	RTKN
ARHGEF35	0	0.307791	0.181	0.008	0	Epithelial cell	ARHGEF35
BX284668.5	0	0.307484	0.284	0.043	0	Epithelial cell	BX284668.5
CES2	0	0.307427	0.198	0.021	0	Epithelial cell	CES2
TNFRSF14-AS1	0	0.307423	0.183	0.02	0	Epithelial cell	TNFRSF14-AS1
AP003498.2	0	0.307392	0.194	0	0	Epithelial cell	AP003498.2
TGFA	0	0.307374	0.183	0.004	0	Epithelial cell	TGFA
UBA7	0	0.307363	0.27	0.05	0	Epithelial cell	UBA7
RHOU	0	0.307209	0.208	0.017	0	Epithelial cell	RHOU
C2orf72	0	0.306925	0.165	0	0	Epithelial cell	C2orf72
ARFGAP1	0	0.306811	0.241	0.06	0	Epithelial cell	ARFGAP1
RHPN1	0	0.306671	0.174	0.011	0	Epithelial cell	RHPN1
TNRC18	0	0.306595	0.288	0.059	0	Epithelial cell	TNRC18
MIR4458HG	0	0.306484	0.22	0.031	0	Epithelial cell	MIR4458HG
SPTLC2	0	0.306084	0.308	0.06	0	Epithelial cell	SPTLC2
TRIM15	0	0.306017	0.159	0.001	0	Epithelial cell	TRIM15
HNF1A-AS1	0	0.305651	0.148	0.001	0	Epithelial cell	HNF1A-AS1
LYPD6	0	0.305272	0.172	0.001	0	Epithelial cell	LYPD6
LPIN3	0	0.30515	0.144	0.005	0	Epithelial cell	LPIN3
FLII	0	0.305128	0.337	0.087	0	Epithelial cell	FLII
NT5C3A	0	0.304955	0.397	0.121	0	Epithelial cell	NT5C3A
EGFR	0	0.304766	0.186	0.012	0	Epithelial cell	EGFR
SURF1	0	0.304615	0.461	0.182	0	Epithelial cell	SURF1
DOK5	0	0.30435	0.172	0.013	0	Epithelial cell	DOK5
GRAMD1B	0	0.304022	0.241	0.028	0	Epithelial cell	GRAMD1B
RREB1	0	0.304006	0.296	0.069	0	Epithelial cell	RREB1
EIF4EBP3	0	0.303549	0.237	0.03	0	Epithelial cell	EIF4EBP3
LMO4	0	0.30352	0.541	0.24	0	Epithelial cell	LMO4
FLRT3	0	0.303192	0.159	0.001	0	Epithelial cell	FLRT3
FNIP2	0	0.302993	0.246	0.038	0	Epithelial cell	FNIP2
GMPPA	0	0.302868	0.282	0.08	0	Epithelial cell	GMPPA
HS6ST1	0	0.302637	0.199	0.023	0	Epithelial cell	HS6ST1
TMEM147	0	0.302617	0.455	0.201	0	Epithelial cell	TMEM147
CHPF	0	0.302521	0.294	0.093	0	Epithelial cell	CHPF
NDRG1	0	0.3022	0.352	0.122	0	Epithelial cell	NDRG1
GOLGA2	0	0.302186	0.343	0.11	0	Epithelial cell	GOLGA2
CFAP36	0	0.301989	0.365	0.08	0	Epithelial cell	CFAP36
MTRNR2L1	0	0.301929	0.112	0.021	0	Epithelial cell	MTRNR2L1
MZF1	0	0.301899	0.194	0.027	0	Epithelial cell	MZF1
TMTC2	0	0.301802	0.181	0.014	0	Epithelial cell	TMTC2
ERLIN2	0	0.301286	0.218	0.031	0	Epithelial cell	ERLIN2
CFH	0	0.300968	0.441	0.073	0	Epithelial cell	CFH
PPA2	0	0.300555	0.305	0.056	0	Epithelial cell	PPA2
GPC1	0	0.300455	0.181	0.014	0	Epithelial cell	GPC1
C8orf82	0	0.300399	0.259	0.045	0	Epithelial cell	C8orf82
NPEPPS	0	0.300073	0.361	0.106	0	Epithelial cell	NPEPPS
LMNA	0	0.299904	0.81	0.397	0	Epithelial cell	LMNA
SCAP	0	0.299808	0.219	0.036	0	Epithelial cell	SCAP
GSTK1	0	0.299595	0.683	0.356	0	Epithelial cell	GSTK1
BCL3	0	0.299413	0.467	0.182	0	Epithelial cell	BCL3
PLD3	0	0.299219	0.35	0.124	0	Epithelial cell	PLD3
SLC35B2	0	0.29902	0.247	0.036	0	Epithelial cell	SLC35B2
SLC25A25-AS1	0	0.298865	0.178	0.012	0	Epithelial cell	SLC25A25-AS1
GMPPB	0	0.298705	0.271	0.084	0	Epithelial cell	GMPPB
SNX7	0	0.298694	0.227	0.017	0	Epithelial cell	SNX7
TOR1AIP2	0	0.298566	0.402	0.125	0	Epithelial cell	TOR1AIP2
MARVELD2	0	0.298559	0.177	0.002	0	Epithelial cell	MARVELD2
NAGLU	0	0.298505	0.24	0.054	0	Epithelial cell	NAGLU
TMEM134	0	0.298354	0.458	0.174	0	Epithelial cell	TMEM134
DEPDC1B	0	0.298269	0.163	0.007	0	Epithelial cell	DEPDC1B
WDR60	0	0.298085	0.191	0.035	0	Epithelial cell	WDR60
ACY1	0	0.297917	0.212	0.016	0	Epithelial cell	ACY1
NME1	0	0.297864	0.415	0.187	0	Epithelial cell	NME1
RSPH1	0	0.297659	0.181	0.002	0	Epithelial cell	RSPH1
MRPL33	0	0.29737	0.645	0.335	0	Epithelial cell	MRPL33
AC087477.2	0	0.297191	0.17	0.005	0	Epithelial cell	AC087477.2
PAM16	0	0.297149	0.385	0.117	0	Epithelial cell	PAM16
PPP1R13B	0	0.297091	0.203	0.031	0	Epithelial cell	PPP1R13B
PCNX3	0	0.296703	0.246	0.05	0	Epithelial cell	PCNX3
ANKRD65	0	0.296445	0.197	0.01	0	Epithelial cell	ANKRD65
IMPDH2	0	0.29627	0.376	0.115	0	Epithelial cell	IMPDH2
SCARB1	0	0.296235	0.173	0.014	0	Epithelial cell	SCARB1
ATP5F1B	0	0.296172	0.682	0.392	0	Epithelial cell	ATP5F1B
HGS	0	0.296104	0.26	0.056	0	Epithelial cell	HGS
VGLL4	0	0.29603	0.335	0.077	0	Epithelial cell	VGLL4
BX255925.3	0	0.295929	0.177	0.01	0	Epithelial cell	BX255925.3
IQCE	0	0.295854	0.181	0.015	0	Epithelial cell	IQCE
SH3D19	0	0.295786	0.209	0.023	0	Epithelial cell	SH3D19
SLC39A9	0	0.2956	0.221	0.038	0	Epithelial cell	SLC39A9
TMEM214	0	0.295559	0.269	0.074	0	Epithelial cell	TMEM214
YBX3	0	0.295491	0.602	0.194	0	Epithelial cell	YBX3
TUFT1	0	0.29525	0.186	0.019	0	Epithelial cell	TUFT1
NDUFA6	0	0.294915	0.585	0.298	0	Epithelial cell	NDUFA6
EVA1C	0	0.294697	0.242	0.029	0	Epithelial cell	EVA1C
PSORS1C1	0	0.294302	0.165	0.003	0	Epithelial cell	PSORS1C1
FNDC3B	0	0.29388	0.367	0.141	0	Epithelial cell	FNDC3B
CMTM4	0	0.293652	0.16	0.007	0	Epithelial cell	CMTM4
PDZD3	0	0.293583	0.131	0.001	0	Epithelial cell	PDZD3
MRPL28	0	0.29341	0.372	0.104	0	Epithelial cell	MRPL28
PRKCI	0	0.293379	0.254	0.044	0	Epithelial cell	PRKCI
AC068587.4	0	0.293296	0.27	0.034	0	Epithelial cell	AC068587.4
SEMA3C	0	0.293262	0.187	0.017	0	Epithelial cell	SEMA3C
PARM1	0	0.293089	0.176	0.035	0	Epithelial cell	PARM1
MRPS35	0	0.292921	0.32	0.063	0	Epithelial cell	MRPS35
PARD6G-AS1	0	0.292844	0.129	0.026	0	Epithelial cell	PARD6G-AS1
ATG9A	0	0.292714	0.201	0.033	0	Epithelial cell	ATG9A
ENTPD2	0	0.29258	0.164	0.003	0	Epithelial cell	ENTPD2
ADAP1	0	0.292534	0.209	0.021	0	Epithelial cell	ADAP1
GUCD1	0	0.292513	0.276	0.053	0	Epithelial cell	GUCD1
GSDMB	0	0.292451	0.208	0.013	0	Epithelial cell	GSDMB
GBA	0	0.292284	0.19	0.026	0	Epithelial cell	GBA
AL136038.5	0	0.291658	0.237	0.032	0	Epithelial cell	AL136038.5
KALRN	0	0.291647	0.191	0.008	0	Epithelial cell	KALRN
RAPGEFL1	0	0.291539	0.149	0.004	0	Epithelial cell	RAPGEFL1
ZSWIM6	0	0.291502	0.251	0.066	0	Epithelial cell	ZSWIM6
SEMA4G	0	0.291412	0.163	0.001	0	Epithelial cell	SEMA4G
NAALADL2	0	0.291346	0.155	0.005	0	Epithelial cell	NAALADL2
OAS1	0	0.291273	0.255	0.053	0	Epithelial cell	OAS1
SERPINB8	0	0.291193	0.23	0.03	0	Epithelial cell	SERPINB8
XBP1	0	0.290956	0.736	0.268	0	Epithelial cell	XBP1
MRPL55	0	0.290846	0.413	0.155	0	Epithelial cell	MRPL55
LONP1	0	0.290701	0.204	0.035	0	Epithelial cell	LONP1
PDGFA	0	0.290657	0.191	0.029	0	Epithelial cell	PDGFA
NTPCR	0	0.290606	0.305	0.06	0	Epithelial cell	NTPCR
RAVER2	0	0.290354	0.163	0.005	0	Epithelial cell	RAVER2
LAPTM4A	0	0.290324	0.665	0.347	0	Epithelial cell	LAPTM4A
SLC7A8	0	0.290015	0.15	0.008	0	Epithelial cell	SLC7A8
ALG3	0	0.289865	0.291	0.088	0	Epithelial cell	ALG3
AADAC	0	0.289682	0.163	0.001	0	Epithelial cell	AADAC
ZNF444	0	0.289357	0.22	0.031	0	Epithelial cell	ZNF444
PRKCD	0	0.288971	0.234	0.057	0	Epithelial cell	PRKCD
PPL	0	0.28892	0.141	0.002	0	Epithelial cell	PPL
CRIM1	0	0.288774	0.377	0.075	0	Epithelial cell	CRIM1
TRIM16	0	0.288772	0.19	0.012	0	Epithelial cell	TRIM16
MRPL13	0	0.288769	0.39	0.107	0	Epithelial cell	MRPL13
ACOT13	0	0.288759	0.349	0.092	0	Epithelial cell	ACOT13
NEURL3	0	0.288728	0.157	0.001	0	Epithelial cell	NEURL3
NBR1	0	0.288636	0.311	0.074	0	Epithelial cell	NBR1
TMEM8A	0	0.288618	0.288	0.064	0	Epithelial cell	TMEM8A
TRIP10	0	0.288492	0.245	0.049	0	Epithelial cell	TRIP10
TXN2	0	0.288478	0.469	0.175	0	Epithelial cell	TXN2
NFIX	0	0.288402	0.209	0.028	0	Epithelial cell	NFIX
SMIM20	0	0.288325	0.331	0.097	0	Epithelial cell	SMIM20
PIGP	0	0.288137	0.361	0.128	0	Epithelial cell	PIGP
GAS2L3	0	0.288133	0.151	0.007	0	Epithelial cell	GAS2L3
PTK2	0	0.287601	0.251	0.038	0	Epithelial cell	PTK2
MARVELD3	0	0.287169	0.152	0.001	0	Epithelial cell	MARVELD3
CYHR1	0	0.287153	0.314	0.094	0	Epithelial cell	CYHR1
SYNE4	0	0.287152	0.18	0.001	0	Epithelial cell	SYNE4
HSD17B11	0	0.287086	0.426	0.139	0	Epithelial cell	HSD17B11
AL138930.1	0	0.287065	0.166	0	0	Epithelial cell	AL138930.1
MRPL43	0	0.286893	0.473	0.183	0	Epithelial cell	MRPL43
TMEM99	0	0.286655	0.247	0.033	0	Epithelial cell	TMEM99
LRATD1	0	0.286598	0.131	0.005	0	Epithelial cell	LRATD1
INTS1	0	0.28653	0.215	0.04	0	Epithelial cell	INTS1
TMEM245	0	0.286299	0.304	0.064	0	Epithelial cell	TMEM245
RUSC1	0	0.286021	0.249	0.038	0	Epithelial cell	RUSC1
PTPMT1	0	0.285799	0.378	0.118	0	Epithelial cell	PTPMT1
SLC4A2	0	0.285651	0.233	0.041	0	Epithelial cell	SLC4A2
ZFPL1	0	0.285612	0.254	0.048	0	Epithelial cell	ZFPL1
OXLD1	0	0.285588	0.271	0.056	0	Epithelial cell	OXLD1
ASPHD1	0	0.2855	0.16	0.003	0	Epithelial cell	ASPHD1
TFRC	0	0.285321	0.446	0.14	0	Epithelial cell	TFRC
LINC00261	0	0.285193	0.148	0	0	Epithelial cell	LINC00261
FUNDC1	0	0.28512	0.247	0.034	0	Epithelial cell	FUNDC1
EDEM3	0	0.285027	0.313	0.089	0	Epithelial cell	EDEM3
SULT1A1	0	0.284658	0.221	0.025	0	Epithelial cell	SULT1A1
SMIM7	0	0.284402	0.448	0.177	0	Epithelial cell	SMIM7
KLC4	0	0.284326	0.173	0.012	0	Epithelial cell	KLC4
LRRC1	0	0.284143	0.192	0.009	0	Epithelial cell	LRRC1
BARX2	0	0.28382	0.163	0.001	0	Epithelial cell	BARX2
CD46	0	0.283753	0.547	0.234	0	Epithelial cell	CD46
PDIA6	0	0.283061	0.583	0.332	0	Epithelial cell	PDIA6
C3orf52	0	0.282946	0.128	0.003	0	Epithelial cell	C3orf52
TP53INP2	0	0.282937	0.185	0.03	0	Epithelial cell	TP53INP2
MCCC2	0	0.282813	0.241	0.038	0	Epithelial cell	MCCC2
HACD2	0	0.282746	0.258	0.046	0	Epithelial cell	HACD2
GNB2	0	0.282685	0.568	0.213	0	Epithelial cell	GNB2
RERE	0	0.282401	0.364	0.122	0	Epithelial cell	RERE
RALBP1	0	0.282256	0.422	0.131	0	Epithelial cell	RALBP1
ARF1	0	0.282229	0.728	0.462	0	Epithelial cell	ARF1
ATN1	0	0.282016	0.285	0.075	0	Epithelial cell	ATN1
DBNL	0	0.281956	0.424	0.131	0	Epithelial cell	DBNL
THSD4	0	0.281915	0.153	0.003	0	Epithelial cell	THSD4
MRPL51	0	0.28165	0.571	0.319	0	Epithelial cell	MRPL51
P4HA2	0	0.281611	0.197	0.021	0	Epithelial cell	P4HA2
SNRPD3	0	0.281582	0.593	0.284	0	Epithelial cell	SNRPD3
COQ9	0	0.281412	0.258	0.038	0	Epithelial cell	COQ9
RTP4	0	0.281298	0.19	0.013	0	Epithelial cell	RTP4
CAVIN3	0	0.280783	0.385	0.076	0	Epithelial cell	CAVIN3
RNH1	0	0.280745	0.572	0.259	0	Epithelial cell	RNH1
SEMA6A	0	0.280579	0.14	0.011	0	Epithelial cell	SEMA6A
COPRS	0	0.280565	0.363	0.107	0	Epithelial cell	COPRS
NDUFS3	0	0.280507	0.449	0.169	0	Epithelial cell	NDUFS3
FRAS1	0	0.28038	0.144	0.001	0	Epithelial cell	FRAS1
RECQL5	0	0.280071	0.148	0.012	0	Epithelial cell	RECQL5
DNAJC12	0	0.279985	0.176	0.006	0	Epithelial cell	DNAJC12
MBD3	0	0.279873	0.238	0.061	0	Epithelial cell	MBD3
PTGFRN	0	0.279751	0.197	0.021	0	Epithelial cell	PTGFRN
ICA1	0	0.279583	0.276	0.031	0	Epithelial cell	ICA1
HYAL1	0	0.279455	0.152	0.004	0	Epithelial cell	HYAL1
HMGCL	0	0.279276	0.249	0.033	0	Epithelial cell	HMGCL
NAA20	0	0.279275	0.435	0.156	0	Epithelial cell	NAA20
PEMT	0	0.279169	0.206	0.025	0	Epithelial cell	PEMT
ONECUT3	0	0.278662	0.136	0.001	0	Epithelial cell	ONECUT3
IER5L	0	0.27835	0.562	0.216	0	Epithelial cell	IER5L
IFI44L	0	0.278187	0.229	0.056	0	Epithelial cell	IFI44L
CERS2	0	0.27812	0.39	0.12	0	Epithelial cell	CERS2
JPT2	0	0.278073	0.204	0.021	0	Epithelial cell	JPT2
LZTS3	0	0.278041	0.149	0.003	0	Epithelial cell	LZTS3
NECTIN4	0	0.27793	0.139	0.001	0	Epithelial cell	NECTIN4
SULT2B1	0	0.277667	0.167	0.001	0	Epithelial cell	SULT2B1
VAV2	0	0.277553	0.173	0.016	0	Epithelial cell	VAV2
DPY30	0	0.277328	0.481	0.164	0	Epithelial cell	DPY30
MTX1	0	0.27695	0.339	0.094	0	Epithelial cell	MTX1
PRELID2	0	0.276779	0.183	0.012	0	Epithelial cell	PRELID2
REEP3	0	0.276734	0.372	0.106	0	Epithelial cell	REEP3
CHDH	0	0.276387	0.157	0.005	0	Epithelial cell	CHDH
HMGN3	0	0.276215	0.557	0.292	0	Epithelial cell	HMGN3
TEAD1	0	0.275857	0.183	0.026	0	Epithelial cell	TEAD1
ARHGEF5	0	0.275637	0.137	0.007	0	Epithelial cell	ARHGEF5
PHC2	0	0.275463	0.339	0.081	0	Epithelial cell	PHC2
REEP6	0	0.275341	0.159	0.005	0	Epithelial cell	REEP6
REC8	0	0.275175	0.19	0.026	0	Epithelial cell	REC8
HIBADH	0	0.27492	0.243	0.035	0	Epithelial cell	HIBADH
ZNF189	0	0.274861	0.17	0.014	0	Epithelial cell	ZNF189
SEC13	0	0.274657	0.288	0.091	0	Epithelial cell	SEC13
BOLA3	0	0.27446	0.454	0.155	0	Epithelial cell	BOLA3
PTK6	0	0.274458	0.154	0.001	0	Epithelial cell	PTK6
FGD6	0	0.274334	0.153	0.019	0	Epithelial cell	FGD6
NDUFAF3	0	0.274228	0.523	0.247	0	Epithelial cell	NDUFAF3
NDUFS4	0	0.27413	0.396	0.126	0	Epithelial cell	NDUFS4
NDUFA8	0	0.274062	0.412	0.141	0	Epithelial cell	NDUFA8
MROH6	0	0.273996	0.155	0.008	0	Epithelial cell	MROH6
LRRC8A	0	0.273774	0.265	0.062	0	Epithelial cell	LRRC8A
SLC22A18AS	0	0.273695	0.183	0.004	0	Epithelial cell	SLC22A18AS
MAP3K11	0	0.273468	0.267	0.066	0	Epithelial cell	MAP3K11
SYNJ2BP	0	0.273451	0.246	0.039	0	Epithelial cell	SYNJ2BP
PRDM16-DT	0	0.273315	0.145	0.003	0	Epithelial cell	PRDM16-DT
EPHX3	0	0.27327	0.155	0.001	0	Epithelial cell	EPHX3
CRLS1	0	0.272999	0.291	0.07	0	Epithelial cell	CRLS1
CYP4V2	0	0.272928	0.207	0.027	0	Epithelial cell	CYP4V2
GALNT2	0	0.272829	0.272	0.081	0	Epithelial cell	GALNT2
CC2D1A	0	0.272713	0.181	0.023	0	Epithelial cell	CC2D1A
IVD	0	0.272646	0.24	0.04	0	Epithelial cell	IVD
COX17	0	0.272628	0.659	0.369	0	Epithelial cell	COX17
DYNC1I2	0	0.272605	0.459	0.158	0	Epithelial cell	DYNC1I2
RNF145	0	0.272448	0.555	0.226	0	Epithelial cell	RNF145
TMEM8B	0	0.272381	0.162	0.011	0	Epithelial cell	TMEM8B
TMEM256	0	0.27236	0.534	0.3	0	Epithelial cell	TMEM256
MAGEF1	0	0.272334	0.224	0.038	0	Epithelial cell	MAGEF1
EPHB3	0	0.271988	0.139	0.006	0	Epithelial cell	EPHB3
LAMA5	0	0.271826	0.202	0.039	0	Epithelial cell	LAMA5
FUT6	0	0.271641	0.131	0	0	Epithelial cell	FUT6
DHRS1	0	0.271395	0.234	0.041	0	Epithelial cell	DHRS1
GCSH	0	0.271336	0.3	0.076	0	Epithelial cell	GCSH
ATF4	0	0.270988	0.639	0.361	0	Epithelial cell	ATF4
TMED1	0	0.270948	0.278	0.065	0	Epithelial cell	TMED1
MACROD1	0	0.270859	0.194	0.025	0	Epithelial cell	MACROD1
SND1	0	0.270836	0.313	0.103	0	Epithelial cell	SND1
FBXL15	0	0.270691	0.357	0.104	0	Epithelial cell	FBXL15
NUDT16	0	0.270382	0.269	0.049	0	Epithelial cell	NUDT16
CYP2C9	0	0.270209	0.131	0.001	0	Epithelial cell	CYP2C9
INTS3	0	0.270199	0.212	0.036	0	Epithelial cell	INTS3
NDFIP2	0	0.269584	0.332	0.076	0	Epithelial cell	NDFIP2
COASY	0	0.269316	0.231	0.041	0	Epithelial cell	COASY
[truncated: 16,092 more rows]
