# Supplementary material for: Mechanism and endoscopic‐treatment‐induced evolution of biliary non‐anastomotic stricture after liver transplantation revealed by single‐cell RNA sequencing
Source: Clin Transl Med. 2024 Mar 14;14(3):e1622. doi: 10.1002/ctm2.1622 (PMC10938070; doi:10.1002/ctm2.1622)
Supplement: Supplementary file 2 — Supporting Information [file CTM2-14-e1622-s006.xlsx]

## Sheet: Sheet1
Antibodies used for IF and IHC.
Name	Cat no.	Host	Supplier	Assay
Anti-VEGFA	ab52917	Rb	abcam	IF
Anti-VEGF Receptor 1	ab32152	Rb	abcam	IF
Anti-Cytokeratin 7	ab181598	Rb	abcam	IF,WB,FC
PCNA	ab29	Mouse	abcam	IHC
CK7	ab9021	Mouse	abcam	IF
SPP1	AF03532	Rb	AiFang biological	IF,WB
SOX9	AF300427	Rb	AiFang biological	IHC
MET	AF02769	Rb	AiFang biological	IF
VIM	AF300187	Rb	AiFang biological	IF
COPZ1	AF04388	Rb	AiFang biological	IF
FTH1	AF300646	Rb	AiFang biological	IF
CD68	AF20022	Mouse	AiFang biological	IF
CD138	AF20007	Rb	AiFang biological	IHC
BST2	AF07054	Rb	AiFang biological	IF
CD3	AF20162	Mouse	AiFang biological	IF
SAA	AF301253	Rb	AiFang biological	IF
AGR2	12275-1-AP	Rb	proteintech	IF
MUC5	AF08487	Rb	AiFang biological	IF
YAP1	AF01192	Rb	AiFang biological	IF,WB
ACTIN	AF10678	Mouse	AiFang biological	WB
CD45	202220	Mouse	BioLegend	FC
CD3	563948	Mouse	Biosciences	FC
CD4	203312	Mouse	BioLegend	FC
CD8	201712	Mouse	BioLegend	FC
CD-11B	201809	Mouse	BioLegend	FC
LY6C	sc-271811	Mouse	Santa	FC
CD19	JF099-9	Rb	ThermoFisher	FC
