# Supplementary material for: Mechanism and endoscopic‐treatment‐induced evolution of biliary non‐anastomotic stricture after liver transplantation revealed by single‐cell RNA sequencing
Source: Clin Transl Med. 2024 Mar 14;14(3):e1622. doi: 10.1002/ctm2.1622 (PMC10938070; doi:10.1002/ctm2.1622)
Supplement: Supplementary file 3 — Supporting Information [file CTM2-14-e1622-s009.xlsx]

## Sheet: Sheet1
Human primers used for RT-qPCR.
Gene	Organism	Forward	Reverse
CLU	Human	5'-TCTTTCCCAAGTCCCGCATC-3'	5'-AAGGAAGGGCTGGAACATGG-3'
HLA-E	Human	5'-CGGGCTCCCACTCCTTG-3'	5'-CCACGTAGCCCACAGAGATG-3'
IGHG1	Human	5'-TTCAACTGGTACGTGGACGG-3'	5'-CTGTTGTACTGCTCCTCCCG-3'
SERPING1	Human	5'-TTGTGAATGCCTCTCGGACC-3'	5'-CCAAGTTGGCGTCACTGTTG-3'
ZFP36	Human	5'-GAAGGGCCACTCCTATCAGC-3'	5'-TCCCAGGGACTGTACAGAGG-3'
NEAT1	Human	5'-AAACGCTGGGAGGGTACAAG-3'	5'-ATGCCCAAACTAGACCTGCC-3'
TMSB4X	Human	5'-CCGATATGGCTGAGATCGAGAA-3'	5'-ATCGTTTCTTTGGAAGGCAGT-3'
HSPA8	Human	5'-CCCCATCATCACCAAGCTGT-3'	5'-CTCCACCACCAGGAAATCCC-3'
ATP5F1D	Human	5'-GACGGCACCACCTCCAAATA-3'	5'-ACAACTGCACCGAAGAGTCG-3'
COPZ1	Human	5'-TGGAGGCGCTGATTTTGTACT-3'	5'-GTCAGTCCGATGGGTCTTGT-3'
FTH1	Human	5'-ACTACCACCAGGACTCAGAGG-3'	5'-ACAGGTAAACGTAGGAGGCG-3'
VIM	Human	5'-GCTTCAGAGAGAGGAAGCCG-3'	5'-AAGGTCAAGACGTGCCAGAG-3'
BTG1	Human	5'-CTCTGATTGGACAGGCAGCA-3'	5'-GGGTCAACCCAGAGTGTGAG-3'
GAPDH	Human	5'-CAGGAGGCATTGCTGATGAT-3'	5'-GAAGGCTGGGGCTCATTT-3'
β-Actin	Human	5'-CCTGGCACCCAGCACAAT-3'	5'-GGGCCGGACTCGTCATAC-3'
SOX9	Rat	5'-TCCCCGCAACAGATCTCCTA-3'	5'-TCTGGTGGTCGGTGTAGTCA-3'
SOX4	Rat	5'-CCCTGACTACAAGTACCGGC-3'	5'-CTTCTCCCCAGGTTTGGCTG-3'
AGR2	Rat	5'-CTGGCCAAAGACACCACAGT-3'	5'-GGGGTAGTTTGGGTCGAGAG-3'
YAP1	Rat	5'-ATTTCGGCAGGCAATACGGA-3'	5'-GCTGCGGAGAGCTAATTCCT-3'
MUC5	Rat	5'-TGAACCAGGGTACGAACTGC-3'	5'-ACACAGCTTAGGTCGACAGC-3'
OPN	Rat	5'-TGGTGATCACACGTCCACTG-3'	5'-CAGGGCATAGAGCCAGACAC-3'
CK7	Rat	5'-CTCGCTCCACTGCCTATCCC-3'	5'-TGGAAGTGCCCAGGCCATAG-3'
CK19	Rat	5'-TTGGGTCAGGGGGTGTTTTC-3'	5'-CGGAGGATGAGGACACGATG-3'
