# Supplementary material for: Mechanism and endoscopic‐treatment‐induced evolution of biliary non‐anastomotic stricture after liver transplantation revealed by single‐cell RNA sequencing
Source: Clin Transl Med. 2024 Mar 14;14(3):e1622. doi: 10.1002/ctm2.1622 (PMC10938070; doi:10.1002/ctm2.1622)
Supplement: Supplementary file 4 — Supporting Information [file CTM2-14-e1622-s008.xlsx]

## Sheet: Sheet1
Comparisons of 35 NAS patients’ clinical characteristics between the STT and LTT groups.
	level	Overall	STT	LTT	p
n		35	16	19
Donor age, years (median [IQR])		48.083 [40.333, 55.750]	49.000 [34.604, 50.375]	47.917 [44.375, 56.333]	0.417
Donor BMI (median [IQR])		23.000 [22.000, 26.476]	23.000 [21.962, 25.939]	23.000 [22.019, 26.396]	0.778
Age (mean (SD))		48.457 (10.850)	49.375 (9.408)	47.684 (12.134)	0.653
BMI (mean (SD))		23.314 (3.473)	22.472 (3.320)	24.023 (3.528)	0.192
Sex (%)	female	4 (11.43)	4 (25.00)	0 (0.00)	0.035
	male	31 (88.57)	12 (75.00)	19 (100.00)
MELD score (mean (SD))		15.853 (8.547)	15.120 (8.388)	16.470 (8.859)	0.649
Child-Pugh grade (%)	A	13 (37.14)	8 (50.00)	5 (26.32)	0.416
	B	7 (20.00)	3 (18.75)	4 (21.05)
	C	15 (42.86)	5 (31.25)	10 (52.63)
CIT, mins (mean (SD))		418.257 (95.030)	410.500 (105.213)	424.789 (87.946)	0.664
Immunosuppressive regimen (%)	Steroid	6 (17.14)	4 (25.00)	2 (10.53)	0.379
	Basiliximab	29 (82.86)	12 (75.00)	17 (89.47)
ET time, days (median [IQR])		399.000 [260.000, 680.000]	214.500 [38.000, 305.250]	666.000 [451.000, 819.500]	<0.001
MELD, model for end-stage liver disease; CIT, cold ischemia time; ET, endoscopic treatment
