# Supplementary material for: Mechanism and endoscopic‐treatment‐induced evolution of biliary non‐anastomotic stricture after liver transplantation revealed by single‐cell RNA sequencing
Source: Clin Transl Med. 2024 Mar 14;14(3):e1622. doi: 10.1002/ctm2.1622 (PMC10938070; doi:10.1002/ctm2.1622)
Supplement: Supplementary file 5 — Supporting Information [file CTM2-14-e1622-s005.xlsx]

## Sheet: Sheet1
Comparisons of sequenced patients’ clinical characteristics between the STT and LTT groups.
	level	Overall	STT	LTT	p
n		10	5	5
Donor age, years (median [IQR])		48.46 [39.81, 51.25]	49.00 [38.00, 49.00]	47.92 [45.25, 56.92]	0.6
Donor BMI (median [IQR])		22.73 (3.84)	21.03 (3.35)	24.43 (3.84)	0.173
Age (mean (SD))		44.30 (11.48)	43.60 (8.85)	45.00 (14.73)	0.86
BMI (mean (SD))		23.50 (3.93)	21.07 (2.51)	25.93 (3.70)	0.041
Sex (%)	female	1 (10.0)	1 (20.0)	0 (0.00)	1
	male	9 ( 90.0)	4 ( 80.0)	5 (100.0)
MELD score (mean (SD))		17.50 (10.86)	12.00 (8.97)	23.00 (10.44)	0.112
Child-Pugh grade (%)	A	6 ( 60.0)	5 (100.0)	1 ( 20.0)	0.048
	B	2 ( 20.0)	0 ( 0.0)	2 ( 40.0)
	C	2 ( 20.0)	0 ( 0.0)	2 ( 40.0)
CIT, mins (mean (SD))	401.20 (91.89)	378.60 (105.89)	423.80 (80.69)	0.469	0.664
Immunosuppressive regimen (%)	Steroid	0 (0.00)	0 (0.00)	0 (0.00)	NA
	Basiliximab	10 (100.0)	5 (100.0)	5 (100.0)
ET time, days (median [IQR])		428.60 (278.18)	195.20 (135.08)	662.00 (140.27)	0.001
MELD, model for end-stage liver disease; CIT, cold ischemia time; ET, endoscopic treatment
