# Supplementary material for: Mechanism and endoscopic‐treatment‐induced evolution of biliary non‐anastomotic stricture after liver transplantation revealed by single‐cell RNA sequencing
Source: Clin Transl Med. 2024 Mar 14;14(3):e1622. doi: 10.1002/ctm2.1622 (PMC10938070; doi:10.1002/ctm2.1622)
Supplement: Supplementary file 6 — Supporting Information [file CTM2-14-e1622-s002.xlsx]

## Sheet: Sheet1
Clinical characteristics of two donors.
	Age, years	Sex	Height, cm	Weight, kg	BMI	Blood type
Donor1	25	Male	175	65	21.22	O
Donor2	68	Female	159.5	61	23.33	B
