# Supplementary material for: Mechanism and endoscopic‐treatment‐induced evolution of biliary non‐anastomotic stricture after liver transplantation revealed by single‐cell RNA sequencing
Source: Clin Transl Med. 2024 Mar 14;14(3):e1622. doi: 10.1002/ctm2.1622 (PMC10938070; doi:10.1002/ctm2.1622)
Supplement: Supplementary file 7 — Supporting Information [file CTM2-14-e1622-s003.xlsx]

## Sheet: Sheet1
Quality of cells obtained from sample dissociation.
Patients	Group(0, normal; 1, STT; 2, LTT)	Cell concentration	Live cell rate	Agglomeration rate	scRNA-seq (1, yes; 0, no )	Note
P18	2	1180	0.959	0.057	1
P14	1	990	0.921	0.044	1
P22	2	1310	0.939	0.041	1
P29	2	1310	0.967	0.049	1
P33	2	955	0.965	0.09	1
P13	1	600	0.96	0.08	1
P15	1	1200	0.972	0.054	1
P12	1	1230	0.95	0.055	1
P34	2	1025	0.899	0.025	1
P16	1	866	0.97	0	1
donor1	0	255	0.981	0.055	1
donor2	0	560	0.966	0.042	1
Initial NAS	1	144	0.916	0	0	Insufficient cell quantity, not suitable for experimentation.
Initial NAS	1	124	0.961	0.06	0	Insufficient cell quantity with a small amount of background, not suitable for experimentation.
Initial NAS	1	210	0.742	0.033	0	Poor cell viability and insufficient cell quantity, not suitable for experimentation.
Initial NAS	1	110	NA	NA	0	There are many cell fragments and background noise, insufficient cell quantity, not suitable for experimentation.
Initial NAS	1	785	0.893	0.064	0	The sample has been lysed twice and there is too much background noise.
