# Supplementary material for: Mechanism and endoscopic‐treatment‐induced evolution of biliary non‐anastomotic stricture after liver transplantation revealed by single‐cell RNA sequencing
Source: Clin Transl Med. 2024 Mar 14;14(3):e1622. doi: 10.1002/ctm2.1622 (PMC10938070; doi:10.1002/ctm2.1622)
Supplement: Supplementary file 8 — Supporting Information [file CTM2-14-e1622-s011.xlsx]

## Sheet: Sheet1
NAS-DEGs from 16 distinct cell types.
p_val	avg_log2FC	pct.1	pct.2	p_val_adj	gene	condition	cluster
8.73571e-103	2.41041	0.532	0.007	2.32082e-98	RPS4Y1	B cell_STT	B cell
8.56254e-90	2.27029	0.489	0.007	2.27481e-85	MTRNR2L12	B cell_STT	B cell
1.38085e-29	1.73211	0.195	0.002	3.66851e-25	S100A4	B cell_STT	B cell
4.57725e-30	1.21536	0.284	0.056	1.21604e-25	TLR10	B cell_STT	B cell
9.66416e-42	1.16131	0.476	0.142	2.56748e-37	FOS	B cell_STT	B cell
1.61071e-26	1.09872	0.211	0.021	4.27916e-22	EGR1	B cell_STT	B cell
1.17153e-34	1.04351	0.716	0.478	3.11241e-30	LTB	B cell_STT	B cell
1.39259e-64	1.02797	0.958	0.912	3.69969e-60	TMSB4X	B cell_STT	B cell
2.10392e-33	1.02171	0.477	0.2	5.58949e-29	PSMB9	B cell_STT	B cell
6.65693e-29	1.017	0.191	0.002	1.76855e-24	DDX3Y	B cell_STT	B cell
9.43118e-31	1.0065	0.375	0.139	2.50558e-26	LAMTOR4	B cell_STT	B cell
1.03654e-28	1.0038	0.387	0.13	2.75376e-24	HVCN1	B cell_STT	B cell
3.5226e-25	0.950095	0.346	0.12	9.3585e-21	RIPOR2	B cell_STT	B cell
1.45378e-19	0.949461	0.188	0.033	3.86227e-15	SCIMP	B cell_STT	B cell
1.5485e-27	0.94584	0.195	0.007	4.1139e-23	S100A10	B cell_STT	B cell
4.57783e-29	0.923018	0.189	0	1.21619e-24	EIF1AY	B cell_STT	B cell
1.64784e-33	0.872236	0.746	0.531	4.37782e-29	CD52	B cell_STT	B cell
1.78958e-27	0.862768	0.721	0.522	4.75437e-23	MEF2C	B cell_STT	B cell
5.25529e-37	0.858426	0.811	0.594	1.39617e-32	TMA7	B cell_STT	B cell
1.39994e-22	0.855684	0.321	0.111	3.71922e-18	CSK	B cell_STT	B cell
5.15194e-32	0.848031	0.206	0	1.36872e-27	TSPO	B cell_STT	B cell
8.50536e-30	0.837889	0.381	0.132	2.25962e-25	IFITM2	B cell_STT	B cell
1.86556e-16	0.829819	0.203	0.056	4.95624e-12	GAPT	B cell_STT	B cell
4.05444e-21	0.816705	0.3	0.1	1.07714e-16	IKZF3	B cell_STT	B cell
2.73104e-26	0.806889	0.601	0.366	7.25556e-22	RAC2	B cell_STT	B cell
2.31287e-24	0.803127	0.443	0.207	6.14461e-20	POLD4	B cell_STT	B cell
7.2268e-19	0.800417	0.428	0.243	1.91994e-14	CD99	B cell_STT	B cell
5.05664e-22	0.77113	0.565	0.35	1.3434e-17	COX6B1	B cell_STT	B cell
5.79438e-18	0.765455	0.283	0.105	1.53939e-13	STX7	B cell_STT	B cell
3.20528e-19	0.763467	0.369	0.19	8.51548e-15	C4orf3	B cell_STT	B cell
1.51177e-23	0.747786	0.155	0	4.01631e-19	CD24	B cell_STT	B cell
1.77317e-16	0.742067	0.241	0.081	4.71079e-12	PLAC8	B cell_STT	B cell
1.20434e-19	0.737575	0.376	0.186	3.19958e-15	NDUFB1	B cell_STT	B cell
3.18457e-09	0.737505	0.23	0.118	8.46045e-05	TCL1A	B cell_STT	B cell
1.81112e-17	0.728587	0.715	0.564	4.81161e-13	SH3BGRL3	B cell_STT	B cell
5.63782e-19	0.723429	0.192	0.04	1.4978e-14	PYCARD	B cell_STT	B cell
7.97497e-17	0.719364	0.494	0.32	2.11871e-12	ARPC1B	B cell_STT	B cell
5.6135e-21	0.71717	0.489	0.285	1.49134e-16	ANAPC16	B cell_STT	B cell
6.08917e-12	0.713748	0.26	0.121	1.61771e-07	HOPX	B cell_STT	B cell
2.08373e-14	0.706871	0.184	0.051	5.53584e-10	MARCH1	B cell_STT	B cell
5.55665e-21	0.70678	0.294	0.1	1.47623e-16	TRAPPC1	B cell_STT	B cell
2.87918e-18	0.693982	0.331	0.137	7.64913e-14	PTPN6	B cell_STT	B cell
1.62577e-17	0.69115	0.348	0.165	4.31918e-13	MZT2A	B cell_STT	B cell
4.67372e-17	0.687579	0.519	0.332	1.24167e-12	SELENOH	B cell_STT	B cell
7.2174e-25	0.687148	0.835	0.687	1.91745e-20	MS4A1	B cell_STT	B cell
6.22993e-15	0.684936	0.276	0.132	1.65511e-10	HMGN3	B cell_STT	B cell
6.53464e-11	0.683186	0.175	0.065	1.73606e-06	LINC01857	B cell_STT	B cell
8.26329e-12	0.682256	0.138	0.033	2.19531e-07	FCRL5	B cell_STT	B cell
4.94973e-15	0.682045	0.325	0.156	1.315e-10	CAPG	B cell_STT	B cell
2.58706e-20	0.675045	0.705	0.518	6.87303e-16	OST4	B cell_STT	B cell
7.36793e-21	0.674036	0.306	0.116	1.95744e-16	SEM1	B cell_STT	B cell
2.0229e-12	0.671602	0.292	0.149	5.37424e-08	CCDC50	B cell_STT	B cell
2.86821e-14	0.656172	0.547	0.371	7.61996e-10	COTL1	B cell_STT	B cell
1.50945e-15	0.65249	0.299	0.128	4.01016e-11	LAT2	B cell_STT	B cell
2.00354e-14	0.651476	0.172	0.044	5.32281e-10	SAMD9	B cell_STT	B cell
1.07409e-17	0.650289	0.302	0.121	2.85354e-13	CHURC1	B cell_STT	B cell
7.84319e-17	0.650052	0.5	0.315	2.0837e-12	ATP5ME	B cell_STT	B cell
2.1562e-13	0.648717	0.353	0.19	5.72836e-09	RALGPS2	B cell_STT	B cell
8.85741e-19	0.646301	0.27	0.093	2.35315e-14	LSM6	B cell_STT	B cell
9.30562e-16	0.645103	0.197	0.053	2.47222e-11	BLNK	B cell_STT	B cell
1.02792e-20	0.64416	0.669	0.475	2.73088e-16	ATP5MC2	B cell_STT	B cell
1.72431e-18	0.644006	0.527	0.32	4.58098e-14	UQCR11	B cell_STT	B cell
1.72002e-14	0.638277	0.341	0.17	4.56958e-10	SELL	B cell_STT	B cell
8.2817e-12	0.63039	0.294	0.153	2.2002e-07	LY86	B cell_STT	B cell
2.09573e-14	0.625175	0.141	0.025	5.56774e-10	GPR174	B cell_STT	B cell
1.06063e-25	0.620548	0.194	0.012	2.81779e-21	CSTB	B cell_STT	B cell
9.57898e-15	0.620229	0.3	0.141	2.54485e-10	GSTK1	B cell_STT	B cell
8.99692e-15	0.615638	0.715	0.58	2.39021e-10	MYL12A	B cell_STT	B cell
2.57991e-23	0.612265	0.925	0.889	6.85403e-19	ATP5F1E	B cell_STT	B cell
5.26395e-09	0.605577	0.137	0.049	0.000139847	CD86	B cell_STT	B cell
4.74496e-15	0.602304	0.425	0.246	1.26059e-10	CAPZB	B cell_STT	B cell
1.23646e-16	0.598226	0.212	0.058	3.2849e-12	EAF2	B cell_STT	B cell
2.67726e-12	0.597663	0.266	0.127	7.11267e-08	ITGB2	B cell_STT	B cell
6.00072e-18	0.596597	0.348	0.153	1.59421e-13	TNFAIP8	B cell_STT	B cell
1.65476e-14	0.593013	0.415	0.232	4.3962e-10	NCF1	B cell_STT	B cell
1.83917e-13	0.590458	0.386	0.221	4.88612e-09	IFI16	B cell_STT	B cell
1.90508e-08	0.590214	0.159	0.067	0.000506122	TTN	B cell_STT	B cell
1.79976e-16	0.583369	0.109	0	4.78142e-12	USP9Y	B cell_STT	B cell
2.01111e-12	0.577137	0.125	0.023	5.34291e-08	AIM2	B cell_STT	B cell
6.61516e-20	0.575881	0.506	0.267	1.75745e-15	CD79B	B cell_STT	B cell
5.43977e-24	0.57476	0.871	0.747	1.44518e-19	RPL27A	B cell_STT	B cell
1.42246e-09	0.570202	0.38	0.246	3.77906e-05	CTSH	B cell_STT	B cell
9.56249e-21	0.567974	0.137	0	2.54047e-16	CARD16	B cell_STT	B cell
2.42037e-13	0.564879	0.367	0.211	6.43019e-09	UBE2D2	B cell_STT	B cell
6.60743e-15	0.560735	0.347	0.185	1.7554e-10	NEDD8	B cell_STT	B cell
5.85549e-12	0.558941	0.194	0.07	1.55563e-07	CYB561A3	B cell_STT	B cell
5.76303e-14	0.558373	0.146	0.032	1.53106e-09	ZBTB8OS	B cell_STT	B cell
1.9099e-11	0.557979	0.27	0.137	5.07402e-07	DYNLRB1	B cell_STT	B cell
2.40208e-11	0.55626	0.408	0.272	6.38162e-07	COX5B	B cell_STT	B cell
4.2662e-12	0.555691	0.139	0.037	1.1334e-07	LY96	B cell_STT	B cell
4.85932e-13	0.553691	0.471	0.297	1.29098e-08	CHCHD10	B cell_STT	B cell
3.07261e-09	0.553623	0.317	0.192	8.16299e-05	CYBB	B cell_STT	B cell
4.19871e-11	0.553032	0.256	0.125	1.11547e-06	ANXA6	B cell_STT	B cell
6.82206e-10	0.552324	0.229	0.109	1.81242e-05	TAOK3	B cell_STT	B cell
6.45574e-14	0.550455	0.177	0.049	1.7151e-09	PRKACB	B cell_STT	B cell
7.39133e-16	0.542958	0.617	0.432	1.96365e-11	CD53	B cell_STT	B cell
3.02272e-12	0.542585	0.466	0.306	8.03047e-08	LCP1	B cell_STT	B cell
5.22805e-11	0.538629	0.17	0.058	1.38894e-06	CIITA	B cell_STT	B cell
3.61365e-12	0.537378	0.152	0.042	9.60038e-08	STAT1	B cell_STT	B cell
3.39176e-08	0.534053	0.162	0.07	0.000901088	CLECL1	B cell_STT	B cell
3.314e-11	0.533529	0.253	0.116	8.80429e-07	PARP15	B cell_STT	B cell
7.2957e-17	0.528707	0.368	0.179	1.93825e-12	GMFG	B cell_STT	B cell
2.13688e-10	0.527836	0.422	0.281	5.67705e-06	LSP1	B cell_STT	B cell
1.60965e-12	0.527094	0.206	0.076	4.27635e-08	FCGR2B	B cell_STT	B cell
1.28346e-09	0.522948	0.15	0.053	3.40978e-05	CYSLTR1	B cell_STT	B cell
1.94398e-10	0.518792	0.167	0.06	5.16458e-06	NSUN6	B cell_STT	B cell
2.33902e-11	0.518741	0.455	0.309	6.21408e-07	PSME1	B cell_STT	B cell
5.05215e-11	0.516605	0.268	0.144	1.34221e-06	ATP5IF1	B cell_STT	B cell
4.46228e-12	0.513602	0.143	0.037	1.18549e-07	TRAC	B cell_STT	B cell
4.57517e-17	0.513591	0.797	0.673	1.21549e-12	COMMD6	B cell_STT	B cell
3.54416e-12	0.513584	0.256	0.111	9.41578e-08	CD22	B cell_STT	B cell
9.43893e-12	0.511026	0.391	0.234	2.50764e-07	NDUFA3	B cell_STT	B cell
5.26632e-12	0.510202	0.613	0.452	1.3991e-07	PTPRC	B cell_STT	B cell
6.77525e-18	0.507695	0.215	0.062	1.79998e-13	NDUFB3	B cell_STT	B cell
1.37755e-11	0.507581	0.333	0.185	3.65973e-07	ISCU	B cell_STT	B cell
2.34133e-44	0.506108	0.994	0.974	6.2202e-40	RPL36	B cell_STT	B cell
3.5129e-09	0.505973	0.147	0.054	9.33272e-05	PLEK	B cell_STT	B cell
1.21484e-13	0.504103	0.358	0.185	3.22747e-09	VAMP8	B cell_STT	B cell
2.4995e-09	0.503328	0.21	0.107	6.64041e-05	TMEM230	B cell_STT	B cell
2.48253e-08	0.502076	0.159	0.067	0.000659533	IKZF1	B cell_STT	B cell
2.98169e-11	0.500657	0.274	0.144	7.92145e-07	BST2	B cell_STT	B cell
3.94693e-13	0.498617	0.426	0.265	1.04858e-08	ATP5MD	B cell_STT	B cell
1.13371e-10	0.497767	0.196	0.077	3.01194e-06	TRAF5	B cell_STT	B cell
1.479e-08	0.497128	0.196	0.093	0.000392926	ZCCHC7	B cell_STT	B cell
1.6854e-07	0.492638	0.226	0.127	0.00447759	GPR65	B cell_STT	B cell
2.11871e-12	0.491647	0.265	0.132	5.62877e-08	NDUFC2	B cell_STT	B cell
4.31445e-14	0.488691	0.765	0.638	1.14622e-09	TOMM7	B cell_STT	B cell
4.49411e-10	0.486681	0.271	0.139	1.19395e-05	ETS1	B cell_STT	B cell
2.56047e-11	0.485242	0.221	0.091	6.8024e-07	BCAS4	B cell_STT	B cell
3.03198e-08	0.483745	0.845	0.798	0.000805505	PFN1	B cell_STT	B cell
7.15557e-19	0.483635	0.125	0	1.90102e-14	TMEM14C	B cell_STT	B cell
3.21414e-09	0.48131	0.161	0.063	8.53901e-05	SEMA4D	B cell_STT	B cell
4.35011e-10	0.480561	0.305	0.17	1.15569e-05	PKIG	B cell_STT	B cell
2.04214e-08	0.480252	0.205	0.109	0.000542534	SRI	B cell_STT	B cell
2.67591e-10	0.479714	0.412	0.257	7.10909e-06	PSME2	B cell_STT	B cell
1.42268e-11	0.479653	0.509	0.359	3.77963e-07	MZT2B	B cell_STT	B cell
1.28506e-12	0.477363	0.3	0.148	3.41402e-08	C9orf16	B cell_STT	B cell
1.0758e-13	0.473729	0.585	0.418	2.85809e-09	NDUFA4	B cell_STT	B cell
3.08813e-16	0.47358	0.112	0.002	8.20424e-12	NPC2	B cell_STT	B cell
9.52347e-13	0.47352	0.79	0.696	2.5301e-08	ARPC3	B cell_STT	B cell
5.55009e-10	0.473032	0.402	0.257	1.47449e-05	YPEL3	B cell_STT	B cell
6.09894e-11	0.473031	0.267	0.139	1.6203e-06	VPS29	B cell_STT	B cell
1.12147e-13	0.471941	0.3	0.139	2.97942e-09	SNRPD3	B cell_STT	B cell
2.76387e-17	0.461883	0.141	0.014	7.34279e-13	LY6E	B cell_STT	B cell
1.0265e-10	0.45979	0.234	0.111	2.72709e-06	LAMTOR1	B cell_STT	B cell
6.32584e-09	0.459087	0.361	0.228	0.000168059	EVI2B	B cell_STT	B cell
5.55808e-09	0.45822	0.163	0.067	0.000147661	IRF2	B cell_STT	B cell
3.53769e-10	0.457721	0.222	0.098	9.39859e-06	RCSD1	B cell_STT	B cell
1.97565e-11	0.457028	0.192	0.077	5.24871e-07	NME3	B cell_STT	B cell
2.87337e-10	0.456813	0.436	0.306	7.63368e-06	SRSF5	B cell_STT	B cell
1.96055e-08	0.456084	0.264	0.148	0.00052086	MEF2A	B cell_STT	B cell
1.52262e-09	0.455999	0.289	0.17	4.04514e-05	BLOC1S1	B cell_STT	B cell
5.28662e-09	0.452207	0.124	0.039	0.00014045	ZDHHC21	B cell_STT	B cell
3.62382e-10	0.4519	0.323	0.185	9.62739e-06	SSBP1	B cell_STT	B cell
4.35234e-09	0.451873	0.168	0.072	0.000115628	STMP1	B cell_STT	B cell
7.32882e-09	0.451034	0.458	0.327	0.000194705	ATP6V1G1	B cell_STT	B cell
1.81488e-10	0.45091	0.238	0.116	4.82159e-06	MICOS13	B cell_STT	B cell
3.65948e-10	0.450528	0.27	0.139	9.72214e-06	DRAM2	B cell_STT	B cell
3.25252e-17	0.450073	0.125	0.005	8.64097e-13	SELENOW	B cell_STT	B cell
1.19222e-11	0.449424	0.491	0.341	3.16737e-07	PLCG2	B cell_STT	B cell
2.70556e-11	0.447958	0.105	0.018	7.18786e-07	ARL2	B cell_STT	B cell
4.20956e-10	0.446893	0.407	0.258	1.11835e-05	ATP5MF	B cell_STT	B cell
1.12624e-08	0.446478	0.108	0.03	0.000299207	DOK3	B cell_STT	B cell
6.88366e-10	0.444983	0.262	0.132	1.82878e-05	SP110	B cell_STT	B cell
2.00966e-12	0.443395	0.214	0.081	5.33906e-08	CIAO2A	B cell_STT	B cell
2.42427e-46	0.44053	0.995	0.998	6.44056e-42	RPL28	B cell_STT	B cell
7.43185e-09	0.439083	0.301	0.179	0.000197442	VPS28	B cell_STT	B cell
4.28351e-13	0.438832	0.168	0.049	1.138e-08	MPG	B cell_STT	B cell
4.90463e-11	0.435244	0.475	0.306	1.30301e-06	ERP29	B cell_STT	B cell
4.22879e-08	0.434929	0.162	0.074	0.00112346	SCPEP1	B cell_STT	B cell
2.80772e-10	0.434195	0.14	0.046	7.45927e-06	ECHS1	B cell_STT	B cell
1.89613e-11	0.434106	0.393	0.239	5.03744e-07	TMBIM4	B cell_STT	B cell
1.92226e-08	0.430025	0.238	0.127	0.000510687	SETX	B cell_STT	B cell
1.30476e-13	0.428827	0.129	0.021	3.46635e-09	RPS27L	B cell_STT	B cell
6.93264e-15	0.42858	0.897	0.849	1.84179e-10	CD37	B cell_STT	B cell
1.20935e-09	0.428208	0.123	0.035	3.21288e-05	CD27	B cell_STT	B cell
8.45778e-09	0.427991	0.301	0.172	0.000224698	LSM8	B cell_STT	B cell
3.17972e-07	0.42732	0.195	0.107	0.00844756	PTEN	B cell_STT	B cell
1.10728e-10	0.426107	0.174	0.062	2.9417e-06	TRAF3IP3	B cell_STT	B cell
1.53496e-11	0.425044	0.134	0.033	4.07792e-07	METTL23	B cell_STT	B cell
2.36398e-09	0.424402	0.327	0.188	6.28039e-05	PCED1B-AS1	B cell_STT	B cell
7.32966e-10	0.424348	0.155	0.056	1.94727e-05	RBCK1	B cell_STT	B cell
5.66337e-09	0.424266	0.112	0.033	0.000150459	TNFSF12	B cell_STT	B cell
4.02961e-10	0.423982	0.212	0.1	1.07055e-05	FIS1	B cell_STT	B cell
3.08529e-09	0.423831	0.678	0.547	8.19668e-05	CORO1A	B cell_STT	B cell
2.14012e-12	0.423097	0.238	0.098	5.68565e-08	PDIA6	B cell_STT	B cell
2.94469e-09	0.422244	0.237	0.127	7.82317e-05	SNRPN	B cell_STT	B cell
3.15948e-08	0.421674	0.215	0.107	0.000839379	APBB1IP	B cell_STT	B cell
2.9894e-09	0.420837	0.139	0.047	7.94195e-05	EPSTI1	B cell_STT	B cell
8.08233e-11	0.419882	0.276	0.141	2.14723e-06	TMEM256	B cell_STT	B cell
5.02331e-09	0.41813	0.309	0.188	0.000133454	LDHB	B cell_STT	B cell
8.89014e-08	0.417592	0.241	0.134	0.00236184	RBBP4	B cell_STT	B cell
2.94576e-32	0.417163	0.994	0.982	7.82599e-28	RPL37	B cell_STT	B cell
5.24837e-10	0.416007	0.362	0.214	1.39433e-05	POU2F2	B cell_STT	B cell
6.18672e-10	0.414253	0.268	0.141	1.64363e-05	TRAPPC5	B cell_STT	B cell
1.08473e-09	0.412818	0.261	0.137	2.88181e-05	ATP5MC1	B cell_STT	B cell
4.68686e-12	0.412316	0.317	0.165	1.24516e-07	MRPS21	B cell_STT	B cell
1.22032e-07	0.411056	0.108	0.035	0.00324202	HEATR5B	B cell_STT	B cell
1.69992e-09	0.411013	0.274	0.155	4.51618e-05	COX7A2L	B cell_STT	B cell
9.42096e-10	0.410521	0.32	0.185	2.50287e-05	ATP5MPL	B cell_STT	B cell
6.52082e-09	0.409071	0.347	0.228	0.000173239	MICOS10	B cell_STT	B cell
3.06866e-36	0.40733	0.99	0.984	8.1525e-32	RPS15A	B cell_STT	B cell
7.58988e-09	0.406964	0.466	0.315	0.00020164	APRT	B cell_STT	B cell
9.20664e-10	0.406943	0.233	0.111	2.44593e-05	LYL1	B cell_STT	B cell
2.35357e-08	0.406429	0.277	0.155	0.000625273	CNPY3	B cell_STT	B cell
1.19223e-07	0.406069	0.366	0.25	0.00316739	CTSS	B cell_STT	B cell
7.66235e-10	0.405481	0.397	0.248	2.03566e-05	TOMM6	B cell_STT	B cell
8.25297e-08	0.404939	0.165	0.074	0.00219257	EVI2A	B cell_STT	B cell
1.19484e-13	0.404223	0.119	0.016	3.17433e-09	COMT	B cell_STT	B cell
3.33743e-08	0.402102	0.132	0.051	0.000886656	DHRS7	B cell_STT	B cell
2.63508e-07	0.399639	0.346	0.237	0.00700061	NDUFA11	B cell_STT	B cell
4.87361e-09	0.397436	0.202	0.097	0.000129477	PSMB2	B cell_STT	B cell
5.17906e-10	0.396331	0.294	0.163	1.37592e-05	COPS9	B cell_STT	B cell
7.76054e-08	0.395237	0.168	0.077	0.00206174	UBE2J1	B cell_STT	B cell
1.38522e-09	0.395221	0.215	0.1	3.68011e-05	DBNL	B cell_STT	B cell
8.61413e-08	0.395099	0.346	0.221	0.00228852	SP100	B cell_STT	B cell
1.33403e-09	0.394285	0.377	0.234	3.54412e-05	NDUFS5	B cell_STT	B cell
4.98175e-11	0.393448	0.126	0.032	1.3235e-06	CHMP2A	B cell_STT	B cell
1.28461e-11	0.39339	0.115	0.021	3.41282e-07	C5orf56	B cell_STT	B cell
1.02269e-08	0.391885	0.223	0.112	0.000271697	HSPB11	B cell_STT	B cell
1.87396e-07	0.390008	0.121	0.047	0.00497856	EBPL	B cell_STT	B cell
9.94801e-08	0.389165	0.202	0.109	0.00264289	TALDO1	B cell_STT	B cell
7.72991e-09	0.386059	0.274	0.155	0.00020536	PDCD6	B cell_STT	B cell
1.67779e-07	0.385959	0.105	0.033	0.00445737	ENTPD1	B cell_STT	B cell
2.83299e-11	0.385436	0.164	0.054	7.5264e-07	NDUFA7	B cell_STT	B cell
8.22689e-09	0.385192	0.223	0.116	0.000218564	NDUFB5	B cell_STT	B cell
1.87816e-10	0.384367	0.113	0.026	4.98971e-06	TMEM35B	B cell_STT	B cell
4.93475e-08	0.383915	0.243	0.132	0.00131101	CELF2	B cell_STT	B cell
8.68508e-11	0.383258	0.27	0.135	2.30737e-06	RBIS	B cell_STT	B cell
1.72394e-07	0.383134	0.177	0.086	0.00457999	RNASEH2B	B cell_STT	B cell
2.02477e-08	0.381821	0.42	0.292	0.000537922	COX8A	B cell_STT	B cell
3.38331e-08	0.381308	0.249	0.141	0.000898845	BCAP31	B cell_STT	B cell
4.3985e-21	0.381101	0.591	0.33	1.16855e-16	DUSP1	B cell_STT	B cell
2.97253e-08	0.379878	0.156	0.069	0.000789711	GLRX	B cell_STT	B cell
7.86574e-10	0.379457	0.168	0.067	2.08969e-05	RER1	B cell_STT	B cell
4.51332e-08	0.37661	0.473	0.346	0.00119905	SMIM14	B cell_STT	B cell
3.20295e-08	0.374734	0.155	0.063	0.000850926	ELK3	B cell_STT	B cell
3.32101e-08	0.374095	0.202	0.104	0.000882293	IFI27L2	B cell_STT	B cell
2.60928e-08	0.372474	0.553	0.402	0.000693206	N4BP2L2	B cell_STT	B cell
1.21741e-09	0.371811	0.201	0.09	3.2343e-05	CASP4	B cell_STT	B cell
5.02857e-08	0.371371	0.237	0.128	0.00133594	DGUOK	B cell_STT	B cell
3.30667e-09	0.369292	0.168	0.069	8.78482e-05	WASHC3	B cell_STT	B cell
2.8489e-10	0.369063	0.605	0.446	7.56867e-06	ATP6V0E1	B cell_STT	B cell
1.95085e-07	0.366432	0.146	0.063	0.00518281	C1orf162	B cell_STT	B cell
4.58784e-08	0.364808	0.274	0.165	0.00121885	ROMO1	B cell_STT	B cell
3.97052e-09	0.363804	0.539	0.385	0.000105485	NDUFA13	B cell_STT	B cell
1.62245e-07	0.363476	0.208	0.111	0.00431037	TMEM14B	B cell_STT	B cell
1.59983e-08	0.36001	0.141	0.054	0.000425026	TEX264	B cell_STT	B cell
4.12041e-32	0.359427	0.994	0.998	1.09467e-27	RPS28	B cell_STT	B cell
3.70363e-08	0.358674	0.214	0.109	0.000983943	MDH2	B cell_STT	B cell
1.09227e-07	0.357775	0.225	0.12	0.00290182	PSMB10	B cell_STT	B cell
3.68346e-07	0.357032	0.174	0.084	0.00978586	ECHDC1	B cell_STT	B cell
4.32289e-09	0.356999	0.856	0.759	0.000114846	RPL37A	B cell_STT	B cell
2.01043e-10	0.356861	0.347	0.193	5.34112e-06	MRPL52	B cell_STT	B cell
1.19395e-07	0.356846	0.187	0.09	0.00317197	FCRLA	B cell_STT	B cell
2.46784e-07	0.353793	0.736	0.645	0.00655631	RPL23	B cell_STT	B cell
1.0097e-13	0.352605	0.381	0.199	2.68247e-09	VIM	B cell_STT	B cell
8.93308e-09	0.35029	0.15	0.058	0.000237325	UBE2L6	B cell_STT	B cell
1.82195e-09	0.34944	0.174	0.069	4.84037e-05	SP140	B cell_STT	B cell
4.5451e-08	0.348887	0.214	0.109	0.0012075	NUTF2	B cell_STT	B cell
1.61139e-11	0.347046	0.942	0.895	4.28099e-07	ACTB	B cell_STT	B cell
2.09166e-08	0.34651	0.382	0.248	0.000555691	PET100	B cell_STT	B cell
4.31557e-17	0.346083	0.984	0.946	1.14652e-12	RPLP2	B cell_STT	B cell
1.16918e-08	0.345119	0.375	0.246	0.000310615	DAD1	B cell_STT	B cell
2.64253e-07	0.344803	0.135	0.058	0.00702042	COPZ1	B cell_STT	B cell
1.55683e-07	0.344449	0.244	0.139	0.00413602	MEAF6	B cell_STT	B cell
2.29501e-08	0.344163	0.3	0.176	0.000609715	REEP5	B cell_STT	B cell
4.34659e-08	0.343088	0.103	0.03	0.00115476	TRADD	B cell_STT	B cell
4.68249e-09	0.342151	0.182	0.083	0.0001244	SCP2	B cell_STT	B cell
9.75757e-08	0.342144	0.222	0.116	0.00259229	HDAC1	B cell_STT	B cell
3.58792e-07	0.33799	0.135	0.056	0.00953204	AKAP11	B cell_STT	B cell
7.48664e-19	0.337812	0.978	0.975	1.98898e-14	RPS14	B cell_STT	B cell
1.22402e-08	0.337479	0.345	0.204	0.000325186	RGS19	B cell_STT	B cell
2.19587e-08	0.33523	0.421	0.279	0.000583377	GADD45B	B cell_STT	B cell
2.96234e-07	0.332553	0.383	0.255	0.00787004	ARPC4	B cell_STT	B cell
5.19706e-18	0.327506	0.985	0.974	1.3807e-13	RPS24	B cell_STT	B cell
3.16517e-07	0.327295	0.36	0.236	0.00840892	NDUFB8	B cell_STT	B cell
5.15128e-09	0.323356	0.112	0.032	0.000136854	COMMD3	B cell_STT	B cell
2.70915e-07	0.322694	0.105	0.035	0.00719741	IL10RB	B cell_STT	B cell
6.11568e-18	0.3221	0.983	0.979	1.62475e-13	RPS3	B cell_STT	B cell
2.13035e-09	0.321937	0.107	0.026	5.65971e-05	LIME1	B cell_STT	B cell
6.87165e-19	0.319857	0.979	0.982	1.82559e-14	RPS7	B cell_STT	B cell
9.05e-08	0.319221	0.181	0.09	0.00240431	CHMP5	B cell_STT	B cell
1.119e-07	0.317857	0.193	0.102	0.00297285	DUT	B cell_STT	B cell
3.19113e-07	0.315892	0.13	0.053	0.00847787	MCTS1	B cell_STT	B cell
6.18819e-08	0.315542	0.186	0.086	0.00164402	LSM10	B cell_STT	B cell
2.19437e-07	0.313802	0.751	0.652	0.00582978	ATP5MG	B cell_STT	B cell
9.82411e-09	0.313447	0.552	0.401	0.000260997	TRMT112	B cell_STT	B cell
2.04289e-07	0.312551	0.304	0.183	0.00542734	GTF3A	B cell_STT	B cell
3.41319e-09	0.31254	0.367	0.228	9.06783e-05	ATP5MC3	B cell_STT	B cell
6.80637e-08	0.312044	0.189	0.091	0.00180825	PHB	B cell_STT	B cell
1.84134e-07	0.311202	0.328	0.2	0.00489189	PSMB8	B cell_STT	B cell
6.32188e-09	0.308543	0.116	0.035	0.000167953	DPM3	B cell_STT	B cell
2.91588e-10	0.30788	0.151	0.053	7.74661e-06	EID1	B cell_STT	B cell
7.83334e-09	0.306645	0.111	0.032	0.000208108	MTLN	B cell_STT	B cell
8.92294e-09	0.30489	0.1	0.025	0.000237056	METTL5	B cell_STT	B cell
2.87567e-08	0.303895	0.867	0.821	0.000763979	EEF1D	B cell_STT	B cell
1.66231e-07	0.303691	0.564	0.425	0.00441626	CD47	B cell_STT	B cell
3.76963e-08	0.303192	0.231	0.121	0.00100148	DNAJC15	B cell_STT	B cell
2.90149e-09	0.303153	0.245	0.127	7.7084e-05	NDUFA12	B cell_STT	B cell
6.46975e-21	0.300457	0.988	0.993	1.71882e-16	RPL30	B cell_STT	B cell
1.19968e-07	0.298445	0.126	0.047	0.00318719	SNX17	B cell_STT	B cell
9.50059e-21	0.296448	0.995	0.996	2.52402e-16	RPS18	B cell_STT	B cell
2.74187e-07	0.29314	0.123	0.047	0.00728433	GSDMD	B cell_STT	B cell
3.38542e-07	0.288363	0.193	0.097	0.00899403	RPAIN	B cell_STT	B cell
2.13086e-15	0.287153	0.995	0.995	5.66105e-11	RPL39	B cell_STT	B cell
3.32866e-17	0.284838	0.993	0.988	8.84326e-13	RPL11	B cell_STT	B cell
6.97303e-08	0.283936	0.198	0.095	0.00185252	LSM2	B cell_STT	B cell
5.76903e-08	0.274324	0.453	0.315	0.00153266	ATP5F1D	B cell_STT	B cell
9.77764e-08	0.271196	0.101	0.03	0.00259763	POP5	B cell_STT	B cell
2.0015e-25	0.263825	0.764	0.503	5.31739e-21	ACTG1	B cell_STT	B cell
6.48459e-08	0.254307	0.18	0.081	0.00172276	MRPS34	B cell_STT	B cell
3.69379e-09	0.252335	0.951	0.928	9.81328e-05	RPL27	B cell_STT	B cell
1.24531e-07	-0.2596	0.855	0.893	0.00330841	HLA-C	B cell_Normal	B cell
2.72634e-08	-0.307098	0.507	0.612	0.000724307	UBE2S	B cell_Normal	B cell
2.46057e-15	-0.315482	0.97	0.982	6.537e-11	HLA-B	B cell_Normal	B cell
1.66776e-11	-0.323342	0.846	0.898	4.43073e-07	PABPC1	B cell_Normal	B cell
2.41345e-08	-0.333198	0.116	0.207	0.000641181	NAMPT	B cell_Normal	B cell
1.49506e-13	-0.344074	0.117	0.243	3.97193e-09	METRNL	B cell_Normal	B cell
3.89095e-10	-0.349904	0.652	0.759	1.03371e-05	YWHAZ	B cell_Normal	B cell
3.15567e-08	-0.357027	0.046	0.107	0.000838368	GPR132	B cell_Normal	B cell
5.62046e-09	-0.360015	0.045	0.109	0.000149319	MAP7D1	B cell_Normal	B cell
4.0667e-12	-0.37221	0.496	0.668	1.0804e-07	GAPDH	B cell_Normal	B cell
5.84932e-14	-0.373462	0.72	0.873	1.55399e-09	HSPE1	B cell_Normal	B cell
2.77184e-07	-0.37737	0.075	0.141	0.00736394	RAP2B	B cell_Normal	B cell
1.32222e-08	-0.377935	0.556	0.661	0.000351273	SAP18	B cell_Normal	B cell
1.19481e-07	-0.378631	0.047	0.104	0.00317425	LRRC41	B cell_Normal	B cell
8.00209e-08	-0.38282	0.151	0.244	0.00212592	TUBA1C	B cell_Normal	B cell
3.36579e-07	-0.391755	0.052	0.109	0.00894189	ZRANB1	B cell_Normal	B cell
7.12817e-09	-0.397572	0.686	0.786	0.000189374	CALM1	B cell_Normal	B cell
4.58884e-21	-0.398077	0.029	0.125	1.21912e-16	P4HB	B cell_Normal	B cell
4.68818e-08	-0.398563	0.096	0.174	0.00124551	PPIF	B cell_Normal	B cell
5.50434e-31	-0.398911	0.975	0.989	1.46234e-26	RPS3A	B cell_Normal	B cell
2.38041e-07	-0.399829	0.075	0.142	0.00632405	BACH2	B cell_Normal	B cell
9.58992e-08	-0.401424	0.58	0.654	0.00254776	SRSF7	B cell_Normal	B cell
1.43316e-08	-0.411699	0.055	0.12	0.000380747	PAK1	B cell_Normal	B cell
7.71228e-08	-0.413069	0.313	0.417	0.00204892	SPIB	B cell_Normal	B cell
1.08365e-11	-0.413666	0.62	0.735	2.87892e-07	HERPUD1	B cell_Normal	B cell
2.78119e-08	-0.419426	0.052	0.114	0.00073888	KLF3	B cell_Normal	B cell
3.78053e-09	-0.419723	0.548	0.647	0.000100437	RBM39	B cell_Normal	B cell
1.62922e-08	-0.422894	0.104	0.188	0.000432834	RNF168	B cell_Normal	B cell
9.64084e-09	-0.423564	0.511	0.605	0.000256128	BIRC3	B cell_Normal	B cell
9.19857e-09	-0.423733	0.088	0.167	0.000244379	MTMR6	B cell_Normal	B cell
1.24429e-09	-0.425803	0.065	0.142	3.30569e-05	NINJ1	B cell_Normal	B cell
5.75899e-09	-0.425977	0.312	0.425	0.000152999	RILPL2	B cell_Normal	B cell
2.7809e-13	-0.439145	0.741	0.844	7.38802e-09	CALM2	B cell_Normal	B cell
2.54639e-08	-0.439992	0.073	0.142	0.000676499	MYDGF	B cell_Normal	B cell
9.43447e-08	-0.440447	0.323	0.432	0.00250645	LAPTM4A	B cell_Normal	B cell
6.05863e-09	-0.449225	0.578	0.659	0.00016096	SET	B cell_Normal	B cell
7.37689e-08	-0.449241	0.078	0.148	0.00195982	SLC12A2	B cell_Normal	B cell
1.8535e-07	-0.450374	0.173	0.258	0.00492418	MECP2	B cell_Normal	B cell
5.14582e-08	-0.450934	0.458	0.531	0.00136709	CAPZA1	B cell_Normal	B cell
6.88437e-08	-0.452696	0.285	0.373	0.00182897	ENY2	B cell_Normal	B cell
2.11358e-10	-0.453124	0.127	0.232	5.61515e-06	BHLHE40	B cell_Normal	B cell
2.30941e-12	-0.455328	0.754	0.84	6.13542e-08	NPM1	B cell_Normal	B cell
5.04453e-41	-0.456063	0.019	0.155	1.34018e-36	XBP1	B cell_Normal	B cell
7.79709e-10	-0.456113	0.064	0.139	2.07145e-05	DNAJB2	B cell_Normal	B cell
1.07186e-08	-0.456396	0.566	0.65	0.00028476	SKP1	B cell_Normal	B cell
2.78542e-08	-0.457797	0.163	0.26	0.000740002	MAP2K3	B cell_Normal	B cell
6.59494e-18	-0.458581	0.829	0.895	1.75208e-13	RPLP0	B cell_Normal	B cell
1.23164e-08	-0.461139	0.058	0.128	0.00032721	B3GNT7	B cell_Normal	B cell
2.43781e-08	-0.461154	0.493	0.569	0.000647654	GPX4	B cell_Normal	B cell
1.10968e-09	-0.461727	0.063	0.137	2.94809e-05	MED19	B cell_Normal	B cell
3.20291e-09	-0.465709	0.289	0.417	8.50916e-05	SDCBP	B cell_Normal	B cell
2.93749e-11	-0.466006	0.533	0.647	7.80403e-07	BRD2	B cell_Normal	B cell
2.36909e-22	-0.469348	0.888	0.944	6.29397e-18	HNRNPH1	B cell_Normal	B cell
3.44295e-09	-0.470977	0.072	0.148	9.14688e-05	SNHG17	B cell_Normal	B cell
2.31905e-11	-0.473765	0.065	0.149	6.16102e-07	USP11	B cell_Normal	B cell
1.97265e-07	-0.474279	0.229	0.308	0.00524073	ADRM1	B cell_Normal	B cell
1.69074e-09	-0.474337	0.223	0.329	4.49179e-05	TNFAIP3	B cell_Normal	B cell
3.64265e-12	-0.477788	0.2	0.334	9.67742e-08	CSRNP1	B cell_Normal	B cell
1.68023e-09	-0.481481	0.165	0.267	4.46388e-05	BRAF	B cell_Normal	B cell
1.65059e-07	-0.481839	0.187	0.276	0.00438513	PPP2CA	B cell_Normal	B cell
1.32356e-07	-0.482134	0.211	0.302	0.00351629	TUBB	B cell_Normal	B cell
1.25674e-08	-0.482435	0.541	0.626	0.000333877	PTGES3	B cell_Normal	B cell
8.04304e-08	-0.483447	0.085	0.156	0.00213679	NFATC1	B cell_Normal	B cell
1.31992e-07	-0.484143	0.249	0.344	0.00350664	DDIT3	B cell_Normal	B cell
7.44759e-08	-0.484933	0.36	0.453	0.0019786	IDS	B cell_Normal	B cell
1.65048e-07	-0.488177	0.181	0.264	0.00438482	IAH1	B cell_Normal	B cell
2.48412e-10	-0.490149	0.46	0.562	6.59955e-06	UBE2D3	B cell_Normal	B cell
3.55043e-18	-0.490209	0.845	0.937	9.43243e-14	BTG1	B cell_Normal	B cell
3.53817e-08	-0.491022	0.201	0.29	0.000939985	STRAP	B cell_Normal	B cell
1.19891e-08	-0.492258	0.093	0.17	0.000318515	GCH1	B cell_Normal	B cell
3.98141e-08	-0.494933	0.089	0.163	0.00105774	TOPORS	B cell_Normal	B cell
1.75388e-11	-0.496266	0.202	0.332	4.65952e-07	CDKN1A	B cell_Normal	B cell
3.68861e-07	-0.497627	0.082	0.149	0.00979952	SNN	B cell_Normal	B cell
7.5415e-08	-0.497632	0.552	0.615	0.00200355	YPEL5	B cell_Normal	B cell
3.82163e-10	-0.498903	0.111	0.206	1.01529e-05	NEU1	B cell_Normal	B cell
1.21846e-08	-0.502228	0.195	0.293	0.000323709	SLC3A2	B cell_Normal	B cell
2.6821e-10	-0.503224	0.323	0.436	7.12553e-06	SRSF6	B cell_Normal	B cell
4.23868e-10	-0.503682	0.21	0.318	1.12609e-05	YY1	B cell_Normal	B cell
2.80456e-11	-0.504489	0.57	0.664	7.45087e-07	EEF2	B cell_Normal	B cell
6.19281e-10	-0.50506	0.238	0.348	1.64524e-05	HEXIM1	B cell_Normal	B cell
7.0069e-10	-0.505403	0.153	0.253	1.86152e-05	EIF4E	B cell_Normal	B cell
2.95135e-08	-0.507987	0.137	0.221	0.000784086	STIP1	B cell_Normal	B cell
4.51008e-09	-0.510627	0.118	0.204	0.000119819	DEGS1	B cell_Normal	B cell
1.75206e-07	-0.5116	0.422	0.497	0.00465471	LINC01578	B cell_Normal	B cell
9.19959e-11	-0.512774	0.461	0.596	2.44406e-06	SLC38A2	B cell_Normal	B cell
2.45485e-16	-0.51355	0.712	0.833	6.52181e-12	DYNLL1	B cell_Normal	B cell
3.62404e-11	-0.513882	0.072	0.158	9.62799e-07	SH2B3	B cell_Normal	B cell
2.79454e-08	-0.51428	0.183	0.272	0.000742425	TRIM28	B cell_Normal	B cell
2.10262e-13	-0.514438	0.048	0.132	5.58602e-09	SLC7A5	B cell_Normal	B cell
3.23304e-09	-0.515219	0.083	0.163	8.58922e-05	JMY	B cell_Normal	B cell
9.66362e-11	-0.51522	0.156	0.272	2.56733e-06	TSPYL2	B cell_Normal	B cell
2.27112e-09	-0.516766	0.32	0.415	6.03367e-05	JPT1	B cell_Normal	B cell
1.74714e-08	-0.520981	0.211	0.304	0.000464163	SLBP	B cell_Normal	B cell
2.1224e-44	-0.521117	0.988	0.989	5.63859e-40	HLA-DRA	B cell_Normal	B cell
7.54316e-09	-0.522301	0.241	0.344	0.000200399	SNHG15	B cell_Normal	B cell
1.79613e-09	-0.523836	0.36	0.487	4.77177e-05	CHMP1B	B cell_Normal	B cell
3.95423e-12	-0.524241	0.198	0.322	1.05052e-07	ARIH1	B cell_Normal	B cell
4.38162e-27	-0.524955	0.049	0.185	1.16406e-22	UAP1	B cell_Normal	B cell
9.18063e-09	-0.525699	0.093	0.172	0.000243902	GNL1	B cell_Normal	B cell
3.53736e-09	-0.52576	0.142	0.232	9.3977e-05	RASSF5	B cell_Normal	B cell
5.31783e-10	-0.525976	0.431	0.522	1.41279e-05	SNRPB	B cell_Normal	B cell
3.56317e-10	-0.526194	0.495	0.578	9.46628e-06	SLC25A3	B cell_Normal	B cell
2.31099e-15	-0.530644	0.046	0.137	6.13962e-11	ZSWIM6	B cell_Normal	B cell
4.72448e-09	-0.530882	0.102	0.185	0.000125515	WDR45B	B cell_Normal	B cell
3.51343e-09	-0.533034	0.372	0.466	9.33412e-05	GUK1	B cell_Normal	B cell
1.45924e-10	-0.533442	0.313	0.427	3.87677e-06	SF1	B cell_Normal	B cell
1.29179e-12	-0.533532	0.115	0.223	3.43191e-08	ELL2	B cell_Normal	B cell
2.95117e-08	-0.535294	0.085	0.156	0.000784038	SPOCK2	B cell_Normal	B cell
7.35908e-13	-0.541658	0.041	0.118	1.95509e-08	AC092069.1	B cell_Normal	B cell
2.61556e-09	-0.541976	0.094	0.176	6.94875e-05	CYP51A1	B cell_Normal	B cell
1.30759e-11	-0.542689	0.088	0.181	3.47388e-07	OAT	B cell_Normal	B cell
1.01233e-09	-0.543129	0.198	0.304	2.68945e-05	MAP3K2	B cell_Normal	B cell
7.28843e-12	-0.545591	0.221	0.35	1.93632e-07	EIF1AX	B cell_Normal	B cell
5.90224e-10	-0.545865	0.263	0.374	1.56805e-05	AHSA1	B cell_Normal	B cell
1.95756e-10	-0.54694	0.422	0.513	5.20065e-06	TPI1	B cell_Normal	B cell
1.37823e-07	-0.547618	0.197	0.276	0.00366156	MOB4	B cell_Normal	B cell
1.08039e-07	-0.54791	0.191	0.274	0.00287028	BAG1	B cell_Normal	B cell
3.30033e-07	-0.548284	0.264	0.353	0.00876799	H2AFX	B cell_Normal	B cell
1.88576e-12	-0.54859	0.547	0.647	5.00989e-08	NCL	B cell_Normal	B cell
5.88087e-08	-0.548867	0.429	0.496	0.00156237	CYTIP	B cell_Normal	B cell
2.3488e-10	-0.549353	0.287	0.401	6.24006e-06	ATF4	B cell_Normal	B cell
1.11133e-12	-0.549637	0.331	0.466	2.95248e-08	AMD1	B cell_Normal	B cell
7.60916e-11	-0.551053	0.354	0.469	2.02153e-06	YWHAE	B cell_Normal	B cell
9.80629e-19	-0.552079	0.817	0.9	2.60524e-14	UBB	B cell_Normal	B cell
1.17837e-11	-0.555042	0.368	0.478	3.13057e-07	SMAP2	B cell_Normal	B cell
1.37238e-13	-0.557475	0.098	0.207	3.64601e-09	PAF1	B cell_Normal	B cell
1.99246e-15	-0.558114	0.057	0.153	5.29336e-11	NANS	B cell_Normal	B cell
4.46351e-10	-0.559118	0.265	0.373	1.18582e-05	HSPA5	B cell_Normal	B cell
9.97776e-11	-0.561168	0.41	0.515	2.65079e-06	CD44	B cell_Normal	B cell
2.75061e-18	-0.565058	0.733	0.808	7.30754e-14	CD79A	B cell_Normal	B cell
3.87535e-09	-0.566433	0.39	0.483	0.000102956	ELF1	B cell_Normal	B cell
3.1101e-13	-0.567163	0.429	0.554	8.2626e-09	UBE2B	B cell_Normal	B cell
8.44965e-14	-0.56834	0.13	0.253	2.24482e-09	ZFX	B cell_Normal	B cell
1.30983e-15	-0.568821	0.391	0.533	3.47982e-11	GTF2B	B cell_Normal	B cell
7.54193e-11	-0.573611	0.167	0.276	2.00366e-06	TOB2	B cell_Normal	B cell
1.15465e-07	-0.573729	0.06	0.123	0.00306756	ARRDC3	B cell_Normal	B cell
2.6433e-08	-0.573916	0.218	0.308	0.000702246	TTC3	B cell_Normal	B cell
1.54173e-12	-0.577068	0.083	0.181	4.09591e-08	SMAD3	B cell_Normal	B cell
1.06522e-15	-0.578692	0.75	0.807	2.82997e-11	ZFAS1	B cell_Normal	B cell
3.81649e-11	-0.579461	0.105	0.2	1.01393e-06	TARS	B cell_Normal	B cell
1.8765e-10	-0.57959	0.133	0.234	4.98531e-06	NARF	B cell_Normal	B cell
3.38199e-11	-0.580499	0.238	0.364	8.98494e-07	MIDN	B cell_Normal	B cell
1.87762e-10	-0.582361	0.232	0.341	4.98828e-06	HNRNPAB	B cell_Normal	B cell
9.45571e-13	-0.585538	0.353	0.464	2.5121e-08	CDC42SE2	B cell_Normal	B cell
2.51412e-13	-0.585612	0.17	0.301	6.67926e-09	TGIF1	B cell_Normal	B cell
1.03798e-14	-0.585882	0.456	0.578	2.75759e-10	ARF6	B cell_Normal	B cell
1.03921e-09	-0.5878	0.156	0.253	2.76088e-05	IRF2BPL	B cell_Normal	B cell
1.03492e-13	-0.5906	0.462	0.585	2.74948e-09	MORF4L1	B cell_Normal	B cell
4.59558e-16	-0.592215	0.569	0.673	1.22091e-11	RAN	B cell_Normal	B cell
1.87094e-12	-0.593839	0.135	0.25	4.97052e-08	NR1H2	B cell_Normal	B cell
3.13943e-12	-0.596565	0.227	0.346	8.34053e-08	YWHAQ	B cell_Normal	B cell
2.67101e-17	-0.597963	0.578	0.724	7.09608e-13	CD55	B cell_Normal	B cell
3.83335e-13	-0.601145	0.402	0.524	1.01841e-08	EIF4G2	B cell_Normal	B cell
5.05024e-15	-0.60115	0.278	0.422	1.3417e-10	HNRNPA0	B cell_Normal	B cell
2.5477e-11	-0.603293	0.216	0.336	6.76849e-07	TRAF4	B cell_Normal	B cell
1.29909e-12	-0.606139	0.233	0.355	3.45129e-08	AKIRIN1	B cell_Normal	B cell
8.65681e-15	-0.60682	0.124	0.248	2.29986e-10	GNA13	B cell_Normal	B cell
3.19617e-11	-0.607131	0.586	0.678	8.49125e-07	ZFP36L1	B cell_Normal	B cell
1.15754e-14	-0.609276	0.078	0.181	3.07523e-10	SNX9	B cell_Normal	B cell
8.65593e-14	-0.615833	0.363	0.496	2.29962e-09	BZW1	B cell_Normal	B cell
5.91262e-13	-0.61762	0.117	0.23	1.57081e-08	ZNF165	B cell_Normal	B cell
3.41813e-16	-0.621207	0.326	0.483	9.08096e-12	EIF4A3	B cell_Normal	B cell
1.21878e-09	-0.625321	0.321	0.424	3.23793e-05	CACYBP	B cell_Normal	B cell
1.14128e-13	-0.625369	0.129	0.246	3.03203e-09	RALGAPA1	B cell_Normal	B cell
2.17874e-15	-0.629977	0.327	0.473	5.78825e-11	ARF4	B cell_Normal	B cell
5.38742e-10	-0.632361	0.39	0.489	1.43128e-05	GPR183	B cell_Normal	B cell
2.65193e-12	-0.633097	0.114	0.216	7.04537e-08	SYAP1	B cell_Normal	B cell
5.08408e-18	-0.633204	0.555	0.699	1.35069e-13	SKIL	B cell_Normal	B cell
2.68331e-19	-0.634118	0.869	0.91	7.12875e-15	H3F3B	B cell_Normal	B cell
1.32117e-11	-0.637014	0.126	0.23	3.50996e-07	EDEM1	B cell_Normal	B cell
1.01718e-14	-0.638463	0.102	0.214	2.70234e-10	MANF	B cell_Normal	B cell
8.45482e-14	-0.638512	0.359	0.497	2.24619e-09	KMT2E	B cell_Normal	B cell
1.44104e-15	-0.640937	0.089	0.202	3.82842e-11	GOT1	B cell_Normal	B cell
3.78166e-13	-0.641378	0.206	0.334	1.00467e-08	NFKB1	B cell_Normal	B cell
2.00449e-13	-0.64239	0.467	0.573	5.32532e-09	SLC25A5	B cell_Normal	B cell
1.6315e-08	-0.642467	0.415	0.529	0.000433442	KLF6	B cell_Normal	B cell
3.17322e-14	-0.64266	0.123	0.241	8.43029e-10	STX5	B cell_Normal	B cell
4.08068e-14	-0.643054	0.099	0.209	1.08411e-09	BORCS5	B cell_Normal	B cell
3.50439e-28	-0.643074	0.852	0.923	9.31012e-24	H3F3A	B cell_Normal	B cell
1.56787e-13	-0.650351	0.152	0.272	4.16537e-09	KDM4B	B cell_Normal	B cell
6.28754e-17	-0.650475	0.165	0.309	1.67041e-12	NFKB2	B cell_Normal	B cell
5.64798e-46	-0.651944	0.952	0.979	1.5005e-41	EIF1	B cell_Normal	B cell
1.1555e-21	-0.652814	0.705	0.807	3.06981e-17	LAPTM5	B cell_Normal	B cell
5.63751e-29	-0.656401	0.057	0.202	1.49772e-24	APLP2	B cell_Normal	B cell
9.82071e-26	-0.657384	0.692	0.83	2.60907e-21	YBX1	B cell_Normal	B cell
5.87919e-19	-0.658236	0.483	0.657	1.56192e-14	HSPH1	B cell_Normal	B cell
3.15204e-23	-0.658713	0.644	0.777	8.37401e-19	SRSF2	B cell_Normal	B cell
8.26723e-16	-0.660783	0.166	0.304	2.19636e-11	ARID5A	B cell_Normal	B cell
3.44299e-16	-0.664509	0.411	0.548	9.14699e-12	MAP1LC3B	B cell_Normal	B cell
4.53397e-11	-0.664682	0.226	0.334	1.20454e-06	TYMP	B cell_Normal	B cell
1.1044e-13	-0.665336	0.203	0.334	2.93407e-09	AL121944.1	B cell_Normal	B cell
1.72507e-14	-0.666605	0.289	0.432	4.583e-10	LDHA	B cell_Normal	B cell
2.74286e-13	-0.667462	0.154	0.276	7.28695e-09	ADAM17	B cell_Normal	B cell
5.86236e-17	-0.667779	0.489	0.627	1.55745e-12	WSB1	B cell_Normal	B cell
5.07724e-14	-0.670002	0.211	0.334	1.34887e-09	ILF2	B cell_Normal	B cell
3.74469e-15	-0.673132	0.4	0.569	9.94852e-11	TUBA1A	B cell_Normal	B cell
2.72857e-13	-0.673497	0.358	0.483	7.24898e-09	LRRFIP1	B cell_Normal	B cell
1.09689e-16	-0.675541	0.365	0.51	2.91411e-12	EIF1B	B cell_Normal	B cell
9.00553e-22	-0.68224	0.067	0.197	2.3925e-17	TUBB2A	B cell_Normal	B cell
1.0647e-13	-0.682907	0.393	0.513	2.82859e-09	DDX21	B cell_Normal	B cell
2.88881e-15	-0.686344	0.179	0.313	7.67471e-11	CSNK1D	B cell_Normal	B cell
4.15815e-13	-0.686418	0.21	0.332	1.1047e-08	TENT5C	B cell_Normal	B cell
6.54955e-19	-0.695324	0.321	0.478	1.74002e-14	NASP	B cell_Normal	B cell
1.35234e-17	-0.695819	0.095	0.22	3.59277e-13	SLC25A19	B cell_Normal	B cell
2.05796e-17	-0.696701	0.101	0.232	5.46737e-13	SGK1	B cell_Normal	B cell
1.18722e-24	-0.699523	0.504	0.699	3.15409e-20	HSPD1	B cell_Normal	B cell
3.1794e-07	-0.702147	0.235	0.313	0.00844672	ANKRD37	B cell_Normal	B cell
5.365e-12	-0.702349	0.301	0.418	1.42532e-07	NFE2L2	B cell_Normal	B cell
2.06846e-10	-0.708644	0.203	0.306	5.49528e-06	BCAS2	B cell_Normal	B cell
6.0326e-12	-0.709979	0.441	0.538	1.60268e-07	RSL24D1	B cell_Normal	B cell
3.87427e-20	-0.71	0.078	0.207	1.02928e-15	ICOSLG	B cell_Normal	B cell
1.85118e-14	-0.710611	0.583	0.685	4.91803e-10	PRDX1	B cell_Normal	B cell
7.59521e-14	-0.715436	0.293	0.42	2.01782e-09	UBALD2	B cell_Normal	B cell
3.48167e-16	-0.718338	0.241	0.388	9.24975e-12	RAB21	B cell_Normal	B cell
5.42917e-15	-0.71907	0.318	0.443	1.44237e-10	UBE2A	B cell_Normal	B cell
3.45009e-14	-0.720253	0.376	0.504	9.16585e-10	SLC2A3	B cell_Normal	B cell
4.01205e-16	-0.722671	0.09	0.204	1.06588e-11	SATB1	B cell_Normal	B cell
9.51839e-22	-0.722934	0.072	0.204	2.52875e-17	SEMA7A	B cell_Normal	B cell
9.47435e-17	-0.726674	0.398	0.55	2.51705e-12	SOD1	B cell_Normal	B cell
6.16866e-13	-0.733607	0.195	0.315	1.63883e-08	CHD4	B cell_Normal	B cell
1.12934e-16	-0.734375	0.182	0.325	3.00033e-12	RARA	B cell_Normal	B cell
3.6478e-16	-0.734502	0.323	0.466	9.69111e-12	MARCKSL1	B cell_Normal	B cell
1.18263e-19	-0.740271	0.076	0.2	3.14189e-15	EIF2AK3	B cell_Normal	B cell
6.0562e-12	-0.740551	0.151	0.258	1.60895e-07	LDLRAD4	B cell_Normal	B cell
1.05419e-18	-0.742728	0.189	0.353	2.80066e-14	NR4A3	B cell_Normal	B cell
1.07359e-17	-0.750389	0.238	0.395	2.8522e-13	AC058791.1	B cell_Normal	B cell
1.59401e-12	-0.750611	0.092	0.19	4.23482e-08	USP36	B cell_Normal	B cell
5.05629e-14	-0.754146	0.248	0.385	1.3433e-09	PHACTR1	B cell_Normal	B cell
1.54751e-18	-0.762288	0.137	0.279	4.11127e-14	ATP1A1	B cell_Normal	B cell
5.80206e-17	-0.762342	0.251	0.399	1.54143e-12	ANKRD11	B cell_Normal	B cell
3.22769e-26	-0.773111	0.766	0.888	8.57501e-22	HSPA8	B cell_Normal	B cell
7.76866e-19	-0.774651	0.147	0.299	2.0639e-14	PRNP	B cell_Normal	B cell
5.92068e-25	-0.77561	0.251	0.446	1.57295e-20	NFKBID	B cell_Normal	B cell
1.79981e-34	-0.776873	0.728	0.873	4.78155e-30	CXCR4	B cell_Normal	B cell
2.11756e-29	-0.780933	0.664	0.815	5.62572e-25	TAGLN2	B cell_Normal	B cell
8.11369e-21	-0.781098	0.23	0.397	2.15556e-16	ARRDC2	B cell_Normal	B cell
5.02188e-29	-0.782037	0.789	0.926	1.33416e-24	HSP90AB1	B cell_Normal	B cell
5.30227e-25	-0.786069	0.495	0.673	1.40866e-20	DNAJB6	B cell_Normal	B cell
4.38339e-96	-0.81367	0.978	0.998	1.16453e-91	PTMA	B cell_Normal	B cell
6.25759e-14	-0.818266	0.259	0.381	1.66245e-09	TMEM123	B cell_Normal	B cell
5.46302e-36	-0.820753	0.799	0.947	1.45136e-31	HSP90AA1	B cell_Normal	B cell
1.76864e-41	-0.821041	0.576	0.801	4.69876e-37	SFPQ	B cell_Normal	B cell
1.22328e-26	-0.825973	0.299	0.499	3.24989e-22	RBM38	B cell_Normal	B cell
1.52541e-27	-0.829831	0.411	0.61	4.05256e-23	CMTM6	B cell_Normal	B cell
2.78993e-07	-0.837287	0.19	0.276	0.00741202	CLEC2B	B cell_Normal	B cell
2.95311e-18	-0.842066	0.374	0.524	7.84552e-14	IDI1	B cell_Normal	B cell
5.82309e-30	-0.846015	0.527	0.721	1.54702e-25	SELENOK	B cell_Normal	B cell
7.63453e-30	-0.846523	0.06	0.211	2.02827e-25	PLK3	B cell_Normal	B cell
9.35347e-28	-0.848167	0.481	0.663	2.48494e-23	REL	B cell_Normal	B cell
4.50964e-19	-0.852762	0.208	0.362	1.19807e-14	VPS37B	B cell_Normal	B cell
1.67756e-40	-0.853859	0.45	0.703	4.45678e-36	WTAP	B cell_Normal	B cell
1.66163e-22	-0.859461	0.11	0.26	4.41445e-18	PMEPA1	B cell_Normal	B cell
1.05949e-33	-0.86004	0.346	0.58	2.81475e-29	TGFB1	B cell_Normal	B cell
6.06524e-21	-0.860231	0.24	0.406	1.61135e-16	ATP6V0D1	B cell_Normal	B cell
3.1703e-19	-0.862415	0.257	0.418	8.42254e-15	ALG13	B cell_Normal	B cell
7.86111e-17	-0.864101	0.196	0.348	2.08846e-12	YBX3	B cell_Normal	B cell
1.19273e-24	-0.864761	0.165	0.348	3.16874e-20	RUBCNL	B cell_Normal	B cell
3.25826e-34	-0.865156	0.112	0.327	8.65623e-30	XIST	B cell_Normal	B cell
6.16406e-16	-0.870396	0.128	0.257	1.63761e-11	GLA	B cell_Normal	B cell
3.2766e-21	-0.871884	0.317	0.475	8.70495e-17	ARL6IP1	B cell_Normal	B cell
1.15959e-19	-0.879243	0.433	0.576	3.08069e-15	CYCS	B cell_Normal	B cell
1.26628e-25	-0.880231	0.318	0.504	3.36412e-21	CDC37	B cell_Normal	B cell
6.3945e-38	-0.887904	0.523	0.722	1.69883e-33	CALR	B cell_Normal	B cell
4.96653e-38	-0.891119	0.534	0.721	1.31946e-33	RBM8A	B cell_Normal	B cell
3.23204e-18	-0.901556	0.088	0.209	8.58655e-14	TWISTNB	B cell_Normal	B cell
1.12895e-24	-0.914694	0.157	0.332	2.99927e-20	RFX1	B cell_Normal	B cell
9.47196e-41	-0.924993	0.558	0.78	2.51642e-36	TUBA1B	B cell_Normal	B cell
2.60262e-38	-0.929931	0.541	0.757	6.91437e-34	DDX3X	B cell_Normal	B cell
2.42275e-39	-0.931714	0.592	0.808	6.43652e-35	EIF4A1	B cell_Normal	B cell
3.3654e-63	-0.937609	0.698	0.926	8.94086e-59	CD83	B cell_Normal	B cell
6.60984e-54	-0.952419	0.651	0.889	1.75604e-49	H2AFZ	B cell_Normal	B cell
1.41939e-22	-0.957594	0.217	0.388	3.7709e-18	STMN1	B cell_Normal	B cell
4.54025e-67	-0.962192	0.093	0.388	1.20621e-62	SSR4	B cell_Normal	B cell
1.59281e-31	-0.96318	0.296	0.51	4.23162e-27	TUBA4A	B cell_Normal	B cell
5.92513e-27	-0.973947	0.228	0.424	1.57413e-22	FKBP4	B cell_Normal	B cell
4.31291e-60	-0.979132	0.594	0.88	1.14581e-55	TUBB4B	B cell_Normal	B cell
7.61261e-31	-0.993043	0.43	0.638	2.02244e-26	PPP1CB	B cell_Normal	B cell
1.38155e-44	-1.00936	0.415	0.678	3.67037e-40	MKNK2	B cell_Normal	B cell
1.61772e-31	-1.04256	0.327	0.543	4.2978e-27	PIM3	B cell_Normal	B cell
8.58013e-17	-1.06316	0.457	0.557	2.27948e-12	EMP3	B cell_Normal	B cell
1.74367e-42	-1.09566	0.578	0.766	4.6324e-38	SARAF	B cell_Normal	B cell
4.00749e-55	-1.10222	0.454	0.735	1.06467e-50	KDM6B	B cell_Normal	B cell
4.72223e-38	-1.10831	0.44	0.678	1.25456e-33	CREM	B cell_Normal	B cell
1.35408e-37	-1.10961	0.294	0.543	3.59739e-33	CCR7	B cell_Normal	B cell
1.08327e-105	-1.11107	0.886	0.984	2.87792e-101	JUND	B cell_Normal	B cell
3.18427e-44	-1.1288	0.343	0.61	8.45966e-40	B4GALT1	B cell_Normal	B cell
6.70781e-45	-1.14241	0.478	0.691	1.78206e-40	ATP6V0C	B cell_Normal	B cell
8.542e-52	-1.16765	0.257	0.562	2.26935e-47	GRASP	B cell_Normal	B cell
5.2984e-28	-1.17323	0.275	0.469	1.40762e-23	SERPINB9	B cell_Normal	B cell
8.52381e-15	-1.17906	0.075	0.178	2.26452e-10	HES1	B cell_Normal	B cell
5.18684e-33	-1.2079	0.187	0.392	1.37799e-28	ADGRE5	B cell_Normal	B cell
1.89438e-40	-1.21373	0.24	0.496	5.0328e-36	LY9	B cell_Normal	B cell
2.35605e-38	-1.25797	0.297	0.548	6.25933e-34	ATP1B3	B cell_Normal	B cell
6.80097e-115	-1.27691	0.385	0.951	1.80681e-110	HLA-DRB5	B cell_Normal	B cell
9.09092e-59	-1.30544	0.07	0.32	2.41518e-54	SOD2	B cell_Normal	B cell
4.03604e-56	-1.37412	0.366	0.664	1.07225e-51	SQSTM1	B cell_Normal	B cell
1.08891e-29	-1.46009	0.361	0.585	2.89292e-25	ID3	B cell_Normal	B cell
1.94484e-20	-1.47524	0.034	0.134	5.16685e-16	IGLC2	B cell_Normal	B cell
2.55489e-60	-1.47792	0.495	0.791	6.78757e-56	SAT1	B cell_Normal	B cell
4.30781e-119	-1.49407	0.309	0.837	1.14446e-114	HLA-DQA2	B cell_Normal	B cell
3.35865e-30	-1.57436	0.015	0.114	8.92293e-26	IGLC3	B cell_Normal	B cell
1.20483e-118	-1.5822	0.673	0.924	3.20087e-114	EZR	B cell_Normal	B cell
1.37748e-56	-1.73463	0.612	0.856	3.65956e-52	FTH1	B cell_Normal	B cell
3.3986e-114	-2.42211	0.056	0.427	9.02907e-110	IGKC	B cell_Normal	B cell
7.94562e-20	-0.325535	0	0.133	2.11091e-15	SLAMF9	Cycling cell_Normal	Cycling cell
2.56339e-08	-0.342977	0.005	0.133	0.000681015	AL034397.3	Cycling cell_Normal	Cycling cell
1.71186e-13	-0.343607	0.002	0.133	4.54789e-09	CFAP45	Cycling cell_Normal	Cycling cell
2.18402e-08	-0.400951	0.005	0.133	0.00058023	HECW2-AS1	Cycling cell_Normal	Cycling cell
2.18402e-08	-0.406658	0.005	0.133	0.00058023	ASGR1	Cycling cell_Normal	Cycling cell
7.94562e-20	-0.507759	0	0.133	2.11091e-15	ANKRD50	Cycling cell_Normal	Cycling cell
8.02333e-15	-0.729863	0.005	0.2	2.13156e-10	STXBP6	Cycling cell_Normal	Cycling cell
2.61825e-10	-0.75617	0.003	0.133	6.9559e-06	FCER1A	Cycling cell_Normal	Cycling cell
5.74504e-10	-0.810644	0.01	0.2	1.52629e-05	PLAUR	Cycling cell_Normal	Cycling cell
4.51539e-09	-0.867698	0.011	0.2	0.00011996	CPQ	Cycling cell_Normal	Cycling cell
1.22764e-07	-0.917089	0.014	0.2	0.00326146	ADAT3	Cycling cell_Normal	Cycling cell
1.30216e-08	-1.64184	0.035	0.333	0.000345945	XIST	Cycling cell_Normal	Cycling cell
1.31113e-07	-1.70559	0.014	0.2	0.00348327	RHEX	Cycling cell_Normal	Cycling cell
4.80397e-09	-2.02083	0.021	0.267	0.000127627	FCER1G	Cycling cell_Normal	Cycling cell
1.87244e-13	-2.23784	0.002	0.133	4.97452e-09	S100A9	Cycling cell_Normal	Cycling cell
1.22826e-19	-2.46017	0.011	0.333	3.26313e-15	TIMP1	Cycling cell_Normal	Cycling cell
8.76454e-08	-2.69888	0.236	0.733	0.00232848	ANXA1	Cycling cell_Normal	Cycling cell
2.18402e-08	-2.84192	0.005	0.133	0.00058023	LYZ	Cycling cell_Normal	Cycling cell
4.96987e-10	-2.84323	0.201	0.867	1.32034e-05	FTH1	Cycling cell_Normal	Cycling cell
1.95345e-07	-0.353336	0	0.182	0.00518972	SLC37A4	Dendritic cell_Normal	Dendritic cell
1.95345e-07	-0.379702	0	0.182	0.00518972	LRRC56	Dendritic cell_Normal	Dendritic cell
1.95345e-07	-0.41137	0	0.182	0.00518972	LNCOC1	Dendritic cell_Normal	Dendritic cell
1.95345e-07	-0.419806	0	0.182	0.00518972	ERMAP	Dendritic cell_Normal	Dendritic cell
1.95345e-07	-0.530866	0	0.182	0.00518972	CYP27C1	Dendritic cell_Normal	Dendritic cell
7.20892e-08	-0.547441	0.007	0.273	0.00191519	NRIP3	Dendritic cell_Normal	Dendritic cell
1.95345e-07	-0.582453	0	0.182	0.00518972	ATP1B1	Dendritic cell_Normal	Dendritic cell
1.95345e-07	-0.606572	0	0.182	0.00518972	PLAU	Dendritic cell_Normal	Dendritic cell
4.74291e-08	-0.63546	0.007	0.273	0.00126005	LINC01943	Dendritic cell_Normal	Dendritic cell
1.95345e-07	-0.663218	0	0.182	0.00518972	MELTF	Dendritic cell_Normal	Dendritic cell
4.74291e-08	-0.708763	0.007	0.273	0.00126005	KHDRBS3	Dendritic cell_Normal	Dendritic cell
1.18849e-13	-0.770227	0	0.364	3.15747e-09	BICRAL	Dendritic cell_Normal	Dendritic cell
4.74291e-08	-0.79285	0.007	0.273	0.00126005	HYMAI	Dendritic cell_Normal	Dendritic cell
1.54921e-10	-1.02043	0	0.273	4.11578e-06	AC099489.1	Dendritic cell_Normal	Dendritic cell
6.35987e-09	-1.67859	0.047	0.545	0.000168963	XIST	Dendritic cell_Normal	Dendritic cell
1.01122e-07	-2.42466	0.309	0.909	0.00268651	ZFAND2A	Dendritic cell_Normal	Dendritic cell
3.23443e-07	-3.13633	0.047	0.455	0.0085929	SOD2	Dendritic cell_Normal	Dendritic cell
8.20827e-08	-3.52791	0.248	0.909	0.00218069	HSPA1B	Dendritic cell_Normal	Dendritic cell
3.53582e-08	-3.5298	0.275	0.909	0.000939362	HSPA1A	Dendritic cell_Normal	Dendritic cell
5.58839e-173	2.00713	0.728	0.193	1.48467e-168	ARRDC3	EC_STT	Endothelial cell
2.31675e-63	1.866	0.619	0.356	6.15492e-59	CCL14	EC_STT	Endothelial cell
9.37574e-101	1.84499	0.714	0.321	2.49085e-96	MGP	EC_STT	Endothelial cell
5.883e-129	1.81765	0.718	0.271	1.56294e-124	COL4A1	EC_STT	Endothelial cell
1.48175e-49	1.80378	0.279	0.068	3.93657e-45	DEPP1	EC_STT	Endothelial cell
1.19733e-38	1.55623	0.263	0.082	3.18095e-34	VCAM1	EC_STT	Endothelial cell
9.15533e-34	1.52043	0.316	0.132	2.4323e-29	SERPINE1	EC_STT	Endothelial cell
4.07938e-25	1.51312	0.641	0.508	1.08377e-20	IER3	EC_STT	Endothelial cell
2.26704e-59	1.51153	0.168	0	6.02285e-55	CXCL3	EC_STT	Endothelial cell
6.86988e-25	1.3159	0.411	0.232	1.82512e-20	SELE	EC_STT	Endothelial cell
2.47034e-41	1.27317	0.447	0.21	6.56295e-37	THBS1	EC_STT	Endothelial cell
9.9251e-83	1.24793	0.727	0.398	2.6368e-78	COL4A2	EC_STT	Endothelial cell
6.68758e-17	1.24643	0.674	0.589	1.77669e-12	NFKBIA	EC_STT	Endothelial cell
9.83851e-67	1.20933	0.493	0.176	2.6138e-62	DDIT4	EC_STT	Endothelial cell
1.89496e-76	1.20785	0.535	0.206	5.03433e-72	COTL1	EC_STT	Endothelial cell
9.56623e-42	1.12017	0.413	0.182	2.54146e-37	TNFRSF6B	EC_STT	Endothelial cell
1.91361e-37	1.11747	0.218	0.055	5.08389e-33	ANGPTL4	EC_STT	Endothelial cell
6.65262e-28	1.112	0.196	0.06	1.7674e-23	HMOX1	EC_STT	Endothelial cell
8.9756e-08	1.08819	0.236	0.16	0.00238455	STC1	EC_STT	Endothelial cell
1.70645e-78	1.08134	0.841	0.585	4.53353e-74	HSPG2	EC_STT	Endothelial cell
1.03109e-75	1.06689	0.375	0.078	2.7393e-71	COL6A2	EC_STT	Endothelial cell
3.58094e-60	1.04031	0.764	0.513	9.51348e-56	SPARC	EC_STT	Endothelial cell
1.65839e-67	1.03559	0.446	0.146	4.40585e-63	FAM167B	EC_STT	Endothelial cell
5.62497e-36	1.0322	0.321	0.123	1.49439e-31	TNFAIP3	EC_STT	Endothelial cell
1.61063e-76	1.02428	0.578	0.203	4.27895e-72	TCIM	EC_STT	Endothelial cell
9.44025e-45	1.02033	0.418	0.161	2.50799e-40	LGALS1	EC_STT	Endothelial cell
6.3303e-23	1.01719	0.15	0.039	1.68177e-18	TAGLN	EC_STT	Endothelial cell
4.25064e-28	0.995467	0.286	0.117	1.12927e-23	AKAP12	EC_STT	Endothelial cell
9.60486e-62	0.987565	0.624	0.32	2.55172e-57	SOX4	EC_STT	Endothelial cell
4.33066e-43	0.977981	0.131	0.003	1.15053e-38	PTGDS	EC_STT	Endothelial cell
5.5925e-53	0.960102	0.368	0.114	1.48576e-48	APLNR	EC_STT	Endothelial cell
1.04419e-50	0.956136	0.593	0.33	2.7741e-46	VWA1	EC_STT	Endothelial cell
1.50705e-56	0.951852	0.534	0.236	4.00377e-52	H1FX	EC_STT	Endothelial cell
2.86307e-50	0.909775	0.567	0.28	7.60633e-46	RHOB	EC_STT	Endothelial cell
1.47608e-48	0.906959	0.383	0.139	3.92151e-44	TNFRSF10B	EC_STT	Endothelial cell
3.07616e-73	0.904528	0.612	0.271	8.17244e-69	MARCKS	EC_STT	Endothelial cell
6.03101e-15	0.904455	0.168	0.07	1.60226e-10	IGFBP3	EC_STT	Endothelial cell
1.62725e-29	0.888124	0.727	0.486	4.32312e-25	SPRY1	EC_STT	Endothelial cell
2.88114e-25	0.886284	0.329	0.151	7.65431e-21	C11orf96	EC_STT	Endothelial cell
5.5204e-14	0.870736	0.413	0.282	1.46661e-09	C2CD4B	EC_STT	Endothelial cell
3.45138e-39	0.860839	0.649	0.393	9.16928e-35	SLC2A3	EC_STT	Endothelial cell
3.271e-78	0.859892	0.975	0.894	8.69008e-74	TMSB4X	EC_STT	Endothelial cell
4.29331e-36	0.85176	0.527	0.317	1.1406e-31	PRCP	EC_STT	Endothelial cell
5.28968e-59	0.84593	0.56	0.225	1.40531e-54	RGCC	EC_STT	Endothelial cell
1.1656e-47	0.833699	0.572	0.287	3.09666e-43	HIF1A	EC_STT	Endothelial cell
4.33085e-18	0.80074	0.866	0.805	1.15058e-13	JUNB	EC_STT	Endothelial cell
1.3262e-61	0.800449	0.883	0.714	3.5233e-57	FKBP1A	EC_STT	Endothelial cell
1.06013e-50	0.799605	0.548	0.271	2.81646e-46	SERPINH1	EC_STT	Endothelial cell
4.74023e-56	0.785563	0.572	0.262	1.25934e-51	DUSP6	EC_STT	Endothelial cell
4.83597e-37	0.782377	0.547	0.309	1.28477e-32	PCDH17	EC_STT	Endothelial cell
2.12354e-59	0.770985	0.451	0.149	5.6416e-55	CSRP1	EC_STT	Endothelial cell
4.81977e-39	0.751711	0.303	0.099	1.28047e-34	LAMA4	EC_STT	Endothelial cell
3.17008e-77	0.749924	0.956	0.844	8.42196e-73	SERF2	EC_STT	Endothelial cell
3.92856e-38	0.742875	0.366	0.145	1.0437e-33	IVNS1ABP	EC_STT	Endothelial cell
2.27841e-33	0.737352	0.461	0.235	6.05306e-29	ARL4A	EC_STT	Endothelial cell
7.82968e-21	0.733885	0.198	0.075	2.08011e-16	ACKR3	EC_STT	Endothelial cell
3.57429e-44	0.73112	0.496	0.219	9.49581e-40	ANKRD28	EC_STT	Endothelial cell
7.10026e-32	0.731025	0.3	0.117	1.88633e-27	PLIN2	EC_STT	Endothelial cell
9.65912e-23	0.730164	0.326	0.169	2.56614e-18	ADM	EC_STT	Endothelial cell
1.37306e-48	0.720934	0.426	0.163	3.64781e-44	FSCN1	EC_STT	Endothelial cell
7.17765e-28	0.715244	0.594	0.376	1.90689e-23	UPP1	EC_STT	Endothelial cell
2.54589e-54	0.710907	0.453	0.164	6.76366e-50	C4orf48	EC_STT	Endothelial cell
7.00098e-44	0.695117	0.533	0.266	1.85995e-39	IL3RA	EC_STT	Endothelial cell
9.48557e-43	0.694329	0.399	0.156	2.52003e-38	ARHGDIB	EC_STT	Endothelial cell
2.73383e-54	0.692413	0.929	0.731	7.26298e-50	HLA-A	EC_STT	Endothelial cell
5.57495e-60	0.688013	0.278	0.045	1.4811e-55	LEF1	EC_STT	Endothelial cell
2.15942e-45	0.685776	0.745	0.463	5.73694e-41	CALR	EC_STT	Endothelial cell
1.18274e-37	0.684486	0.185	0.033	3.14218e-33	THY1	EC_STT	Endothelial cell
4.44222e-38	0.675857	0.612	0.368	1.18016e-33	MARCKSL1	EC_STT	Endothelial cell
6.93827e-21	0.674886	0.733	0.573	1.84329e-16	VWF	EC_STT	Endothelial cell
8.12647e-59	0.674188	0.205	0.014	2.15896e-54	CASC15	EC_STT	Endothelial cell
1.73021e-37	0.672551	0.235	0.06	4.59666e-33	MMP2	EC_STT	Endothelial cell
3.63026e-47	0.649548	0.646	0.345	9.64452e-43	DDX17	EC_STT	Endothelial cell
1.11978e-37	0.646402	0.292	0.095	2.97491e-33	ERO1A	EC_STT	Endothelial cell
2.48843e-25	0.642313	0.21	0.069	6.611e-21	CITED4	EC_STT	Endothelial cell
1.37159e-16	0.639051	0.813	0.687	3.6439e-12	ZFP36	EC_STT	Endothelial cell
2.02402e-40	0.638998	0.641	0.379	5.37721e-36	PNRC1	EC_STT	Endothelial cell
2.14655e-48	0.635518	0.245	0.048	5.70273e-44	NREP	EC_STT	Endothelial cell
2.42339e-48	0.634512	0.253	0.051	6.43821e-44	LBH	EC_STT	Endothelial cell
9.21027e-61	0.629361	0.277	0.045	2.44689e-56	PMEPA1	EC_STT	Endothelial cell
5.24849e-43	0.624184	0.861	0.655	1.39437e-38	TCF4	EC_STT	Endothelial cell
6.26999e-24	0.622968	0.552	0.358	1.66575e-19	BHLHE40	EC_STT	Endothelial cell
2.29604e-33	0.615831	0.835	0.653	6.0999e-29	CALCRL	EC_STT	Endothelial cell
3.47395e-31	0.612908	0.62	0.365	9.22924e-27	VMP1	EC_STT	Endothelial cell
3.01588e-44	0.612002	0.36	0.121	8.0123e-40	SLC25A37	EC_STT	Endothelial cell
9.22776e-27	0.611388	0.493	0.276	2.45154e-22	IER5L	EC_STT	Endothelial cell
5.17587e-41	0.609638	0.377	0.143	1.37507e-36	HTRA1	EC_STT	Endothelial cell
1.43367e-37	0.609441	0.602	0.332	3.80884e-33	EIF4A2	EC_STT	Endothelial cell
5.51417e-35	0.605761	0.703	0.466	1.46495e-30	ETS1	EC_STT	Endothelial cell
8.85294e-17	0.602498	0.646	0.482	2.35196e-12	NCOA7	EC_STT	Endothelial cell
8.52137e-27	0.601985	0.451	0.25	2.26387e-22	PKIG	EC_STT	Endothelial cell
2.79871e-36	0.595129	0.926	0.816	7.43534e-32	IGFBP7	EC_STT	Endothelial cell
1.74801e-16	0.595094	0.429	0.275	4.64395e-12	SNAI1	EC_STT	Endothelial cell
5.38358e-29	0.582034	0.126	0.017	1.43026e-24	PHLDA2	EC_STT	Endothelial cell
1.9296e-24	0.574884	0.15	0.038	5.12638e-20	VEGFA	EC_STT	Endothelial cell
1.97673e-38	0.573498	0.575	0.324	5.25157e-34	PPDPF	EC_STT	Endothelial cell
6.48674e-19	0.573154	0.589	0.432	1.72333e-14	COL15A1	EC_STT	Endothelial cell
6.83028e-25	0.570965	0.38	0.196	1.8146e-20	NRP2	EC_STT	Endothelial cell
9.40379e-33	0.568854	0.286	0.101	2.49831e-28	MAP1B	EC_STT	Endothelial cell
1.22727e-44	0.564364	0.338	0.108	3.26049e-40	UBALD2	EC_STT	Endothelial cell
1.21505e-32	0.562804	0.362	0.152	3.22801e-28	C1orf54	EC_STT	Endothelial cell
7.74168e-27	0.559237	0.285	0.114	2.05673e-22	MYL9	EC_STT	Endothelial cell
2.72945e-30	0.554318	0.387	0.182	7.25134e-26	ASPH	EC_STT	Endothelial cell
1.31632e-32	0.551699	0.415	0.196	3.49707e-28	CARD16	EC_STT	Endothelial cell
5.99882e-18	0.549308	0.379	0.223	1.59371e-13	GADD45A	EC_STT	Endothelial cell
2.24218e-39	0.548823	0.712	0.448	5.95679e-35	HNRNPU	EC_STT	Endothelial cell
2.88772e-07	0.547457	0.189	0.118	0.0076718	DNASE1L3	EC_STT	Endothelial cell
4.18843e-26	0.544959	0.891	0.755	1.11274e-21	HNRNPH1	EC_STT	Endothelial cell
6.06729e-22	0.542936	0.665	0.49	1.6119e-17	SNX3	EC_STT	Endothelial cell
1.23819e-20	0.542388	0.393	0.221	3.28949e-16	MPZL2	EC_STT	Endothelial cell
7.32293e-40	0.539227	0.49	0.228	1.94548e-35	AKAP13	EC_STT	Endothelial cell
2.82958e-26	0.537943	0.251	0.095	7.51734e-22	STC2	EC_STT	Endothelial cell
5.33445e-22	0.535593	0.833	0.746	1.4172e-17	A2M	EC_STT	Endothelial cell
3.23905e-32	0.533828	0.467	0.23	8.60519e-28	LPAR6	EC_STT	Endothelial cell
2.5452e-39	0.533652	0.79	0.522	6.76183e-35	ACTN4	EC_STT	Endothelial cell
2.32674e-40	0.530847	0.502	0.243	6.18145e-36	MRPL51	EC_STT	Endothelial cell
3.81665e-21	0.526904	0.406	0.234	1.01397e-16	PLK2	EC_STT	Endothelial cell
3.11889e-37	0.524696	0.271	0.08	8.28596e-33	CLDN15	EC_STT	Endothelial cell
2.74918e-23	0.523939	0.802	0.638	7.30374e-19	PDLIM1	EC_STT	Endothelial cell
3.20871e-10	0.523659	0.634	0.512	8.52458e-06	SAT1	EC_STT	Endothelial cell
1.6516e-27	0.522614	0.378	0.183	4.38781e-23	CTNND1	EC_STT	Endothelial cell
9.40844e-38	0.516622	0.775	0.508	2.49954e-33	TSC22D1	EC_STT	Endothelial cell
6.27692e-33	0.516391	0.346	0.143	1.66759e-28	CHMP1B	EC_STT	Endothelial cell
7.08499e-26	0.512701	0.678	0.46	1.88227e-21	BRD2	EC_STT	Endothelial cell
2.92857e-33	0.511409	0.807	0.6	7.78032e-29	GNAI2	EC_STT	Endothelial cell
3.05278e-21	0.510418	0.558	0.372	8.11033e-17	HYAL2	EC_STT	Endothelial cell
9.33039e-40	0.507755	0.547	0.26	2.4788e-35	CALD1	EC_STT	Endothelial cell
1.00031e-19	0.504963	0.326	0.169	2.65753e-15	BCAR1	EC_STT	Endothelial cell
9.22406e-27	0.503734	0.501	0.286	2.45055e-22	UGCG	EC_STT	Endothelial cell
1.47428e-19	0.501027	0.597	0.415	3.91672e-15	PIM3	EC_STT	Endothelial cell
1.09685e-35	0.498498	0.551	0.3	2.91401e-31	HNRNPC	EC_STT	Endothelial cell
6.66249e-23	0.498429	0.175	0.054	1.77002e-18	HLX	EC_STT	Endothelial cell
4.51429e-34	0.498211	0.392	0.167	1.19931e-29	PLCB1	EC_STT	Endothelial cell
3.82595e-10	0.49314	0.86	0.785	1.01644e-05	IER2	EC_STT	Endothelial cell
1.96168e-18	0.49058	0.285	0.145	5.21161e-14	CNKSR3	EC_STT	Endothelial cell
3.88622e-08	0.489093	0.157	0.088	0.00103245	LINC00324	EC_STT	Endothelial cell
4.41163e-35	0.488408	0.873	0.738	1.17204e-30	CFL1	EC_STT	Endothelial cell
7.82906e-21	0.485979	0.466	0.286	2.07995e-16	MCAM	EC_STT	Endothelial cell
2.17563e-28	0.484768	0.437	0.215	5.78001e-24	SOX17	EC_STT	Endothelial cell
2.65067e-26	0.48456	0.321	0.141	7.04205e-22	LAMB1	EC_STT	Endothelial cell
1.53111e-43	0.484099	0.3	0.081	4.06771e-39	ADAM10	EC_STT	Endothelial cell
1.76059e-23	0.482401	0.792	0.644	4.67735e-19	PFN1	EC_STT	Endothelial cell
2.39421e-13	0.481331	0.198	0.095	6.3607e-09	CX3CL1	EC_STT	Endothelial cell
2.1896e-27	0.480375	0.516	0.3	5.81712e-23	INSR	EC_STT	Endothelial cell
2.50785e-33	0.480009	0.276	0.09	6.6626e-29	RASGRP3	EC_STT	Endothelial cell
3.37627e-18	0.475693	0.634	0.437	8.96975e-14	NDRG1	EC_STT	Endothelial cell
1.40321e-25	0.47352	0.382	0.192	3.7279e-21	LY96	EC_STT	Endothelial cell
6.27521e-21	0.472533	0.6	0.418	1.66713e-16	CSTB	EC_STT	Endothelial cell
1.99713e-32	0.470833	0.274	0.093	5.30577e-28	SERPINB9	EC_STT	Endothelial cell
1.14238e-29	0.469761	0.829	0.664	3.03497e-25	OST4	EC_STT	Endothelial cell
1.2003e-27	0.469511	0.614	0.378	3.18883e-23	N4BP2L2	EC_STT	Endothelial cell
2.88866e-26	0.469145	0.936	0.846	7.6743e-22	ACTG1	EC_STT	Endothelial cell
5.80614e-39	0.466212	0.981	0.98	1.54252e-34	PTMA	EC_STT	Endothelial cell
2.47299e-27	0.459589	0.462	0.245	6.56998e-23	MTUS1	EC_STT	Endothelial cell
3.29284e-14	0.458818	0.486	0.344	8.74809e-10	DUSP23	EC_STT	Endothelial cell
3.73148e-17	0.45834	0.654	0.478	9.91341e-13	ZFP36L2	EC_STT	Endothelial cell
7.05136e-21	0.457192	0.462	0.276	1.87334e-16	NRARP	EC_STT	Endothelial cell
9.37716e-26	0.452379	0.124	0.021	2.49123e-21	F2RL3	EC_STT	Endothelial cell
2.1635e-10	0.450475	0.723	0.622	5.74777e-06	FOSB	EC_STT	Endothelial cell
5.22294e-20	0.449764	0.624	0.437	1.38758e-15	WWTR1	EC_STT	Endothelial cell
1.72841e-29	0.448127	0.238	0.078	4.59186e-25	COLGALT1	EC_STT	Endothelial cell
2.41524e-22	0.447836	0.92	0.9	6.41656e-18	RPL3	EC_STT	Endothelial cell
1.52372e-23	0.43985	0.823	0.645	4.04808e-19	RPL27A	EC_STT	Endothelial cell
3.68738e-29	0.439701	0.197	0.053	9.79626e-25	DGKH	EC_STT	Endothelial cell
1.98228e-31	0.437818	0.799	0.583	5.26633e-27	PTMS	EC_STT	Endothelial cell
1.7193e-25	0.436628	0.48	0.264	4.56767e-21	ITGA5	EC_STT	Endothelial cell
5.25033e-27	0.435415	0.681	0.46	1.39486e-22	MSN	EC_STT	Endothelial cell
2.8605e-14	0.435202	0.61	0.456	7.5995e-10	BTG1	EC_STT	Endothelial cell
2.15663e-21	0.43467	0.694	0.505	5.72951e-17	HSP90B1	EC_STT	Endothelial cell
1.77789e-13	0.432503	0.172	0.077	4.72332e-09	HEY1	EC_STT	Endothelial cell
4.10911e-17	0.430313	0.459	0.297	1.09167e-12	CAVIN3	EC_STT	Endothelial cell
9.3085e-28	0.428851	0.546	0.316	2.47299e-23	ZFAND5	EC_STT	Endothelial cell
5.77709e-26	0.425544	0.299	0.127	1.5348e-21	CNOT2	EC_STT	Endothelial cell
3.5389e-18	0.424805	0.59	0.415	9.40178e-14	CD34	EC_STT	Endothelial cell
3.00142e-27	0.423004	0.762	0.554	7.97387e-23	ZFP36L1	EC_STT	Endothelial cell
1.21166e-19	0.4201	0.247	0.111	3.21901e-15	SMAD7	EC_STT	Endothelial cell
1.10449e-28	0.420098	0.539	0.294	2.93431e-24	NECTIN2	EC_STT	Endothelial cell
5.66053e-28	0.419874	0.213	0.065	1.50383e-23	SHROOM4	EC_STT	Endothelial cell
1.13588e-09	0.417251	0.399	0.284	3.0177e-05	HBEGF	EC_STT	Endothelial cell
8.57995e-24	0.417212	0.507	0.302	2.27943e-19	BANF1	EC_STT	Endothelial cell
6.34028e-23	0.417075	0.266	0.111	1.68442e-18	ROBO1	EC_STT	Endothelial cell
3.29493e-29	0.411071	0.18	0.044	8.75363e-25	FAM171B	EC_STT	Endothelial cell
3.99244e-25	0.410196	0.43	0.226	1.06067e-20	CFH	EC_STT	Endothelial cell
2.29134e-23	0.409249	0.488	0.286	6.08741e-19	GRN	EC_STT	Endothelial cell
1.74762e-16	0.408895	0.131	0.043	4.64291e-12	HMGA1	EC_STT	Endothelial cell
2.16573e-24	0.406802	0.242	0.092	5.7537e-20	BIRC3	EC_STT	Endothelial cell
2.52279e-21	0.405836	0.324	0.158	6.7023e-17	MBNL2	EC_STT	Endothelial cell
2.7334e-21	0.404879	0.557	0.356	7.26182e-17	PDIA3	EC_STT	Endothelial cell
7.39517e-22	0.402788	0.337	0.169	1.96467e-17	RPN1	EC_STT	Endothelial cell
1.0015e-21	0.402438	0.434	0.243	2.66069e-17	CFI	EC_STT	Endothelial cell
1.0303e-25	0.401672	0.332	0.151	2.7372e-21	MLEC	EC_STT	Endothelial cell
9.11825e-20	0.398378	0.386	0.215	2.42244e-15	RELL1	EC_STT	Endothelial cell
1.5794e-30	0.39714	0.307	0.114	4.19599e-26	SUMF2	EC_STT	Endothelial cell
1.17075e-21	0.396921	0.394	0.212	3.11032e-17	CTSB	EC_STT	Endothelial cell
1.13264e-23	0.394087	0.169	0.049	3.00908e-19	ALDH1A1	EC_STT	Endothelial cell
1.43163e-09	0.393925	0.367	0.265	3.80341e-05	NR2F2	EC_STT	Endothelial cell
1.34959e-22	0.393835	0.214	0.08	3.58546e-18	SH3GL1	EC_STT	Endothelial cell
4.13213e-22	0.392286	0.37	0.193	1.09778e-17	NUFIP2	EC_STT	Endothelial cell
5.91086e-29	0.391089	0.353	0.149	1.57034e-24	ENTPD1	EC_STT	Endothelial cell
4.35776e-19	0.390562	0.471	0.282	1.15773e-14	SMAD1	EC_STT	Endothelial cell
4.14458e-21	0.390529	0.323	0.16	1.10109e-16	PDLIM4	EC_STT	Endothelial cell
7.03662e-21	0.388198	0.36	0.191	1.86942e-16	LAMC1	EC_STT	Endothelial cell
5.12289e-27	0.38683	0.296	0.123	1.361e-22	TKT	EC_STT	Endothelial cell
1.31413e-16	0.386415	0.398	0.241	3.49125e-12	TGM2	EC_STT	Endothelial cell
1.05677e-27	0.384669	0.411	0.202	2.80753e-23	RAI14	EC_STT	Endothelial cell
1.85774e-18	0.384067	0.522	0.339	4.93546e-14	GAS5	EC_STT	Endothelial cell
1.08839e-26	0.38292	0.299	0.124	2.89151e-22	TP53	EC_STT	Endothelial cell
2.45748e-16	0.381706	0.175	0.069	6.52879e-12	ADAMTS6	EC_STT	Endothelial cell
1.09196e-27	0.379442	0.426	0.208	2.90102e-23	TRA2A	EC_STT	Endothelial cell
1.48826e-21	0.378666	0.63	0.413	3.95385e-17	NDUFA3	EC_STT	Endothelial cell
3.86208e-25	0.378458	0.214	0.071	1.02604e-20	HECW2	EC_STT	Endothelial cell
1.34461e-24	0.377931	0.83	0.642	3.57224e-20	GNAS	EC_STT	Endothelial cell
1.84301e-24	0.377172	0.278	0.118	4.89633e-20	TAX1BP3	EC_STT	Endothelial cell
6.52204e-32	0.373697	0.496	0.25	1.73271e-27	SELENOM	EC_STT	Endothelial cell
7.01934e-22	0.372975	0.214	0.08	1.86483e-17	SLC4A7	EC_STT	Endothelial cell
3.60935e-32	0.37209	0.139	0.019	9.58895e-28	CD276	EC_STT	Endothelial cell
1.80164e-09	0.37148	0.616	0.488	4.78641e-05	CRIM1	EC_STT	Endothelial cell
7.13064e-25	0.370247	0.387	0.195	1.8944e-20	ANP32B	EC_STT	Endothelial cell
5.25232e-22	0.369592	0.814	0.674	1.39538e-17	ANXA2	EC_STT	Endothelial cell
5.61914e-18	0.369311	0.482	0.3	1.49284e-13	CMIP	EC_STT	Endothelial cell
2.02805e-29	0.368732	0.202	0.056	5.38792e-25	KDM5B	EC_STT	Endothelial cell
2.13352e-16	0.367442	0.753	0.587	5.66811e-12	TUBA1B	EC_STT	Endothelial cell
4.62522e-10	0.366121	0.381	0.266	1.22878e-05	IL33	EC_STT	Endothelial cell
9.36484e-22	0.365796	0.59	0.382	2.48796e-17	PRDX6	EC_STT	Endothelial cell
1.23439e-14	0.365441	0.177	0.078	3.27941e-10	ZC3H12A	EC_STT	Endothelial cell
8.57832e-24	0.364436	0.439	0.238	2.279e-19	MDK	EC_STT	Endothelial cell
2.14683e-23	0.362829	0.399	0.208	5.70349e-19	MGMT	EC_STT	Endothelial cell
1.88929e-25	0.362692	0.198	0.061	5.01928e-21	CDA	EC_STT	Endothelial cell
1.74616e-24	0.362001	0.225	0.082	4.63903e-20	TGIF1	EC_STT	Endothelial cell
1.55921e-18	0.361632	0.775	0.585	4.14235e-14	ARGLU1	EC_STT	Endothelial cell
1.16505e-15	0.361559	0.779	0.634	3.09519e-11	EIF4A1	EC_STT	Endothelial cell
3.73531e-21	0.360061	0.804	0.616	9.92361e-17	CD99	EC_STT	Endothelial cell
1.10136e-19	0.359615	0.363	0.192	2.92598e-15	ROBO4	EC_STT	Endothelial cell
4.3999e-26	0.358778	0.41	0.208	1.16892e-21	EIF2S3	EC_STT	Endothelial cell
5.89218e-17	0.358493	0.495	0.314	1.56538e-12	PLEC	EC_STT	Endothelial cell
4.07075e-20	0.357869	0.302	0.147	1.08148e-15	PRKD3	EC_STT	Endothelial cell
8.50825e-25	0.356985	0.215	0.071	2.26039e-20	EDIL3	EC_STT	Endothelial cell
7.00789e-30	0.355316	0.127	0.016	1.86179e-25	KRT18	EC_STT	Endothelial cell
1.16223e-17	0.354665	0.907	0.768	3.08768e-13	RPLP0	EC_STT	Endothelial cell
1.4222e-22	0.354538	0.524	0.315	3.77836e-18	MACF1	EC_STT	Endothelial cell
3.12406e-14	0.353422	0.239	0.125	8.29968e-10	MEOX1	EC_STT	Endothelial cell
6.99058e-22	0.353017	0.599	0.387	1.85719e-17	FCGRT	EC_STT	Endothelial cell
3.62864e-26	0.352727	0.275	0.109	9.64021e-22	TGFB1	EC_STT	Endothelial cell
2.74243e-25	0.351515	0.26	0.101	7.28582e-21	CDK2AP2	EC_STT	Endothelial cell
3.55155e-15	0.351368	0.628	0.442	9.4354e-11	FOSL2	EC_STT	Endothelial cell
7.9778e-14	0.350681	0.206	0.1	2.11946e-09	CSKMT	EC_STT	Endothelial cell
2.07317e-12	0.350397	0.731	0.604	5.5078e-08	ENG	EC_STT	Endothelial cell
2.58315e-23	0.349073	0.853	0.659	6.86266e-19	TAGLN2	EC_STT	Endothelial cell
1.92333e-15	0.348777	0.391	0.236	5.10972e-11	CEMIP2	EC_STT	Endothelial cell
1.62297e-23	0.34869	0.232	0.087	4.31174e-19	JARID2	EC_STT	Endothelial cell
5.27438e-10	0.348246	0.813	0.685	1.40124e-05	FOS	EC_STT	Endothelial cell
1.28687e-20	0.348059	0.634	0.421	3.41884e-16	FLT1	EC_STT	Endothelial cell
7.11848e-08	0.347827	0.166	0.097	0.00189117	EGLN3	EC_STT	Endothelial cell
1.89251e-13	0.34774	0.492	0.334	5.02784e-09	ACTN1	EC_STT	Endothelial cell
1.17189e-11	0.347203	0.131	0.055	3.11335e-07	ERRFI1	EC_STT	Endothelial cell
2.78264e-20	0.347126	0.205	0.08	7.39264e-16	THAP9-AS1	EC_STT	Endothelial cell
1.59527e-20	0.346861	0.699	0.491	4.23817e-16	NDUFS5	EC_STT	Endothelial cell
8.66566e-17	0.345863	0.183	0.074	2.3022e-12	UCK2	EC_STT	Endothelial cell
3.79051e-23	0.345061	0.406	0.212	1.00702e-18	GRAMD1A	EC_STT	Endothelial cell
6.57404e-23	0.34464	0.367	0.184	1.74653e-18	TBL1XR1	EC_STT	Endothelial cell
3.33322e-24	0.342618	0.465	0.257	8.85537e-20	GPBP1	EC_STT	Endothelial cell
2.2293e-18	0.342047	0.346	0.189	5.92259e-14	ARHGEF12	EC_STT	Endothelial cell
4.62639e-21	0.340928	0.164	0.05	1.22909e-16	CBLB	EC_STT	Endothelial cell
3.97598e-17	0.340805	0.389	0.228	1.0563e-12	RAPGEF5	EC_STT	Endothelial cell
1.82452e-19	0.339649	0.28	0.133	4.84719e-15	SVIL	EC_STT	Endothelial cell
1.21062e-24	0.338919	0.286	0.119	3.21625e-20	FNDC3B	EC_STT	Endothelial cell
4.26706e-12	0.337895	0.307	0.19	1.13363e-07	SOX7	EC_STT	Endothelial cell
5.27522e-15	0.337618	0.623	0.439	1.40147e-10	NNMT	EC_STT	Endothelial cell
2.66155e-29	0.337584	0.131	0.019	7.07093e-25	DOK5	EC_STT	Endothelial cell
1.17701e-23	0.336667	0.22	0.079	3.12697e-19	SINHCAF	EC_STT	Endothelial cell
2.94837e-18	0.335121	0.421	0.245	7.83294e-14	ACVRL1	EC_STT	Endothelial cell
2.225e-24	0.333937	0.407	0.206	5.91115e-20	TM4SF18	EC_STT	Endothelial cell
3.49841e-15	0.332745	0.146	0.056	9.29421e-11	SNCA	EC_STT	Endothelial cell
2.43145e-31	0.332458	0.331	0.131	6.45963e-27	DDX3Y	EC_STT	Endothelial cell
1.09387e-17	0.331883	0.255	0.121	2.90608e-13	FTX	EC_STT	Endothelial cell
1.18628e-15	0.330433	0.547	0.366	3.15158e-11	PCAT19	EC_STT	Endothelial cell
1.65527e-17	0.330195	0.143	0.047	4.39755e-13	EFNB1	EC_STT	Endothelial cell
1.21236e-28	0.329579	0.335	0.144	3.22088e-24	CALM3	EC_STT	Endothelial cell
2.11305e-38	0.329189	0.11	0	5.61373e-34	EZR	EC_STT	Endothelial cell
2.45215e-07	0.328893	0.406	0.3	0.00651463	AL627171.2	EC_STT	Endothelial cell
2.00282e-13	0.328476	0.369	0.23	5.3209e-09	KDR	EC_STT	Endothelial cell
1.27616e-26	0.328205	0.431	0.219	3.39037e-22	HNRNPH3	EC_STT	Endothelial cell
9.8705e-28	0.328184	0.117	0.014	2.6223e-23	NHSL1	EC_STT	Endothelial cell
2.56244e-26	0.325126	0.131	0.023	6.80763e-22	APCDD1	EC_STT	Endothelial cell
5.53428e-19	0.32511	0.484	0.289	1.47029e-14	GASK1B	EC_STT	Endothelial cell
3.06978e-17	0.324237	0.611	0.416	8.15547e-13	EIF5A	EC_STT	Endothelial cell
7.37329e-28	0.324037	0.263	0.096	1.95886e-23	PTBP2	EC_STT	Endothelial cell
4.16517e-23	0.323753	0.306	0.139	1.10656e-18	SPOP	EC_STT	Endothelial cell
1.43749e-10	0.322466	0.384	0.26	3.81899e-06	CCN1	EC_STT	Endothelial cell
2.57348e-12	0.322433	0.183	0.088	6.83698e-08	PTGS2	EC_STT	Endothelial cell
6.78899e-16	0.322263	0.332	0.188	1.80363e-11	RNMT	EC_STT	Endothelial cell
1.23108e-20	0.32206	0.245	0.104	3.2706e-16	MYO1B	EC_STT	Endothelial cell
1.47798e-17	0.320882	0.365	0.206	3.92654e-13	PEA15	EC_STT	Endothelial cell
1.70039e-20	0.320763	0.242	0.102	4.51743e-16	TUT4	EC_STT	Endothelial cell
6.31671e-23	0.319861	0.179	0.056	1.67816e-18	VASH1	EC_STT	Endothelial cell
8.09072e-17	0.319575	0.384	0.225	2.14946e-12	FSTL1	EC_STT	Endothelial cell
1.97804e-28	0.319286	0.18	0.044	5.25505e-24	METRN	EC_STT	Endothelial cell
2.63943e-23	0.318667	0.352	0.167	7.01218e-19	RFLNB	EC_STT	Endothelial cell
3.23964e-14	0.318173	0.717	0.573	8.60674e-10	RNASE1	EC_STT	Endothelial cell
3.27728e-13	0.317951	0.116	0.04	8.70676e-09	AP001816.1	EC_STT	Endothelial cell
3.74241e-19	0.31762	0.315	0.158	9.94247e-15	TNFAIP2	EC_STT	Endothelial cell
6.09498e-19	0.317617	0.229	0.097	1.61925e-14	ABCG1	EC_STT	Endothelial cell
9.30918e-21	0.316271	0.228	0.092	2.47317e-16	REL	EC_STT	Endothelial cell
6.36226e-17	0.316258	0.263	0.13	1.69026e-12	HAPLN3	EC_STT	Endothelial cell
1.23949e-12	0.315778	0.288	0.164	3.29294e-08	CTHRC1	EC_STT	Endothelial cell
5.25534e-21	0.314832	0.352	0.184	1.39619e-16	SHISA5	EC_STT	Endothelial cell
1.48585e-17	0.314707	0.684	0.513	3.94747e-13	MORF4L1	EC_STT	Endothelial cell
2.72562e-17	0.313733	0.211	0.093	7.24115e-13	EHD1	EC_STT	Endothelial cell
2.44991e-20	0.313601	0.601	0.393	6.50867e-16	CSNK1A1	EC_STT	Endothelial cell
1.13023e-15	0.313048	0.265	0.136	3.00268e-11	ADGRL2	EC_STT	Endothelial cell
6.23281e-22	0.31302	0.402	0.21	1.65587e-17	CNOT6L	EC_STT	Endothelial cell
4.64579e-21	0.312924	0.218	0.084	1.23425e-16	MAML2	EC_STT	Endothelial cell
6.90004e-17	0.311832	0.747	0.585	1.83313e-12	YWHAE	EC_STT	Endothelial cell
4.88034e-20	0.311486	0.386	0.213	1.29656e-15	DDAH2	EC_STT	Endothelial cell
2.27392e-27	0.31001	0.272	0.103	6.04113e-23	OAF	EC_STT	Endothelial cell
1.71068e-20	0.309259	0.35	0.178	4.54478e-16	RBM6	EC_STT	Endothelial cell
9.61311e-15	0.308802	0.48	0.31	2.55391e-10	KMT2E	EC_STT	Endothelial cell
2.78636e-10	0.308591	0.226	0.13	7.40252e-06	AC015912.3	EC_STT	Endothelial cell
6.19111e-19	0.308039	0.755	0.533	1.64479e-14	MYH9	EC_STT	Endothelial cell
9.08861e-22	0.308016	0.359	0.18	2.41457e-17	LUZP1	EC_STT	Endothelial cell
6.91527e-23	0.307572	0.153	0.041	1.83718e-18	SMAD3	EC_STT	Endothelial cell
7.8854e-20	0.307529	0.281	0.131	2.09491e-15	PPP2R2A	EC_STT	Endothelial cell
2.98137e-11	0.307451	0.295	0.18	7.92062e-07	RBP5	EC_STT	Endothelial cell
1.09008e-20	0.306829	0.272	0.122	2.89601e-16	VEZT	EC_STT	Endothelial cell
6.47627e-14	0.306246	0.554	0.382	1.72055e-09	CDH5	EC_STT	Endothelial cell
1.86755e-23	0.306236	0.466	0.255	4.96151e-19	KDELR1	EC_STT	Endothelial cell
3.20941e-14	0.306111	0.417	0.267	8.52644e-10	EFNA1	EC_STT	Endothelial cell
6.68935e-16	0.305985	0.262	0.132	1.77716e-11	RIN2	EC_STT	Endothelial cell
1.94203e-21	0.305946	0.438	0.24	5.15939e-17	PCMTD1	EC_STT	Endothelial cell
2.33396e-18	0.305101	0.383	0.213	6.20063e-14	COMT	EC_STT	Endothelial cell
5.68989e-17	0.302593	0.757	0.605	1.51163e-12	PLVAP	EC_STT	Endothelial cell
4.81091e-20	0.302388	0.784	0.589	1.27812e-15	EDF1	EC_STT	Endothelial cell
2.8179e-21	0.302033	0.174	0.056	7.48632e-17	AGPAT1	EC_STT	Endothelial cell
2.22094e-16	0.301889	0.463	0.286	5.90038e-12	PRRC2C	EC_STT	Endothelial cell
3.82308e-20	0.301674	0.186	0.067	1.01568e-15	GOLM1	EC_STT	Endothelial cell
3.27713e-21	0.301444	0.195	0.069	8.70634e-17	UHRF2	EC_STT	Endothelial cell
8.61297e-16	0.301178	0.462	0.299	2.28821e-11	BEX3	EC_STT	Endothelial cell
6.8281e-16	0.300652	0.281	0.145	1.81402e-11	PDLIM7	EC_STT	Endothelial cell
1.04263e-08	0.299227	0.34	0.234	0.000276996	HLA-DQB1	EC_STT	Endothelial cell
1.30316e-14	0.299143	0.291	0.158	3.46212e-10	TMEM204	EC_STT	Endothelial cell
1.3931e-21	0.298965	0.104	0.018	3.70105e-17	OSBPL3	EC_STT	Endothelial cell
1.54819e-30	0.298289	0.208	0.055	4.11307e-26	CHST12	EC_STT	Endothelial cell
9.76682e-20	0.297736	0.525	0.322	2.59475e-15	PPP1R14B	EC_STT	Endothelial cell
5.72945e-19	0.297524	0.288	0.136	1.52214e-14	ODF2L	EC_STT	Endothelial cell
3.56397e-10	0.296973	0.171	0.088	9.46841e-06	RNF19B	EC_STT	Endothelial cell
4.30684e-16	0.296479	0.578	0.391	1.1442e-11	PCBP1	EC_STT	Endothelial cell
3.8037e-19	0.296277	0.179	0.065	1.01053e-14	MYO10	EC_STT	Endothelial cell
9.20216e-20	0.296039	0.411	0.23	2.44474e-15	VGLL4	EC_STT	Endothelial cell
2.9267e-09	0.295521	0.134	0.066	7.77536e-05	PDGFA	EC_STT	Endothelial cell
1.67737e-15	0.295265	0.399	0.234	4.45626e-11	MALL	EC_STT	Endothelial cell
1.46572e-15	0.295057	0.17	0.069	3.89398e-11	SAMD4A	EC_STT	Endothelial cell
1.4087e-09	0.294843	0.543	0.417	3.7425e-05	PRSS23	EC_STT	Endothelial cell
6.49945e-10	0.293856	0.425	0.293	1.72671e-05	HEXIM1	EC_STT	Endothelial cell
2.37436e-18	0.293812	0.178	0.064	6.30795e-14	TNFRSF4	EC_STT	Endothelial cell
5.27155e-21	0.293594	0.327	0.161	1.40049e-16	PTBP3	EC_STT	Endothelial cell
4.31183e-14	0.292845	0.273	0.147	1.14552e-09	IL4R	EC_STT	Endothelial cell
2.83134e-17	0.29278	0.169	0.063	7.52202e-13	FMNL3	EC_STT	Endothelial cell
9.2817e-18	0.292623	0.299	0.151	2.46587e-13	NOTCH4	EC_STT	Endothelial cell
1.36993e-21	0.292463	0.225	0.088	3.63949e-17	TNIP1	EC_STT	Endothelial cell
5.16016e-14	0.29222	0.211	0.1	1.3709e-09	ZNF608	EC_STT	Endothelial cell
5.3403e-17	0.291622	0.312	0.165	1.41876e-12	FKBP8	EC_STT	Endothelial cell
8.69062e-10	0.290643	0.578	0.449	2.30884e-05	RAB13	EC_STT	Endothelial cell
3.27634e-17	0.290574	0.214	0.093	8.70427e-13	PXDN	EC_STT	Endothelial cell
6.80457e-21	0.28975	0.448	0.247	1.80777e-16	TAPBP	EC_STT	Endothelial cell
1.21679e-22	0.289394	0.312	0.144	3.23265e-18	MAZ	EC_STT	Endothelial cell
2.31216e-19	0.289248	0.336	0.17	6.14272e-15	MDM4	EC_STT	Endothelial cell
3.23674e-13	0.289235	0.224	0.112	8.59904e-09	ACE	EC_STT	Endothelial cell
8.13056e-10	0.289032	0.182	0.096	2.16005e-05	ABCG2	EC_STT	Endothelial cell
6.23324e-19	0.288464	0.249	0.112	1.65598e-14	ARF3	EC_STT	Endothelial cell
2.80489e-16	0.287793	0.643	0.443	7.45174e-12	AQP1	EC_STT	Endothelial cell
7.88792e-21	0.287745	0.495	0.304	2.09558e-16	CCNI	EC_STT	Endothelial cell
1.25673e-17	0.287494	0.212	0.09	3.33876e-13	SPRY4	EC_STT	Endothelial cell
5.92768e-19	0.287294	0.289	0.142	1.57481e-14	ANP32A	EC_STT	Endothelial cell
6.06332e-16	0.287008	0.278	0.143	1.61084e-11	TNFRSF1B	EC_STT	Endothelial cell
6.77846e-20	0.286834	0.225	0.092	1.80083e-15	CEP170	EC_STT	Endothelial cell
1.00395e-23	0.286383	0.255	0.101	2.6672e-19	COPZ1	EC_STT	Endothelial cell
3.99792e-15	0.286008	0.253	0.13	1.06213e-10	PTPRK	EC_STT	Endothelial cell
3.50716e-10	0.285228	0.367	0.25	9.31748e-06	CSRP2	EC_STT	Endothelial cell
5.12866e-14	0.284723	0.79	0.643	1.36253e-09	CLIC1	EC_STT	Endothelial cell
9.4222e-20	0.284446	0.252	0.11	2.5032e-15	PLSCR3	EC_STT	Endothelial cell
8.34075e-29	0.28441	0.265	0.093	2.21589e-24	CPNE1	EC_STT	Endothelial cell
1.64931e-21	0.284269	0.359	0.18	4.38173e-17	RAB11B	EC_STT	Endothelial cell
7.0435e-14	0.284037	0.59	0.429	1.87125e-09	EID1	EC_STT	Endothelial cell
4.85671e-18	0.283318	0.24	0.108	1.29028e-13	DYSF	EC_STT	Endothelial cell
6.99382e-12	0.283263	0.797	0.659	1.85805e-07	HSPB1	EC_STT	Endothelial cell
1.25819e-18	0.28294	0.25	0.113	3.34263e-14	XPO1	EC_STT	Endothelial cell
3.89704e-17	0.282718	0.419	0.254	1.03533e-12	YWHAQ	EC_STT	Endothelial cell
1.75471e-08	0.282478	0.141	0.074	0.000466173	MTHFD1L	EC_STT	Endothelial cell
4.42686e-12	0.281189	0.27	0.155	1.17608e-07	FAM43A	EC_STT	Endothelial cell
5.43893e-18	0.280366	0.293	0.146	1.44496e-13	STMP1	EC_STT	Endothelial cell
1.61633e-15	0.280195	0.653	0.467	4.2941e-11	ENO1	EC_STT	Endothelial cell
1.30267e-11	0.280186	0.465	0.316	3.46079e-07	DNAJB4	EC_STT	Endothelial cell
3.41588e-07	0.278911	0.63	0.522	0.00907496	TUBB4B	EC_STT	Endothelial cell
3.13282e-13	0.278785	0.375	0.23	8.32295e-09	SNRK	EC_STT	Endothelial cell
2.10044e-13	0.278589	0.232	0.119	5.58024e-09	ARHGEF15	EC_STT	Endothelial cell
1.78482e-15	0.278373	0.527	0.352	4.74172e-11	BCAP31	EC_STT	Endothelial cell
5.7035e-22	0.277866	0.268	0.114	1.51525e-17	CCND2	EC_STT	Endothelial cell
3.0572e-14	0.277715	0.842	0.724	8.12207e-10	EGFL7	EC_STT	Endothelial cell
5.2397e-12	0.277681	0.258	0.145	1.39203e-07	HIST1H4C	EC_STT	Endothelial cell
1.31796e-13	0.277096	0.171	0.075	3.50143e-09	ERAP2	EC_STT	Endothelial cell
4.84094e-11	0.276825	0.492	0.35	1.28609e-06	TINAGL1	EC_STT	Endothelial cell
1.26126e-17	0.276391	0.34	0.183	3.35078e-13	ZEB1	EC_STT	Endothelial cell
2.46131e-18	0.276222	0.299	0.149	6.53895e-14	FRMD4B	EC_STT	Endothelial cell
3.03643e-16	0.275256	0.488	0.323	8.06688e-12	PRDX5	EC_STT	Endothelial cell
8.15354e-20	0.275127	0.169	0.056	2.16615e-15	TSPAN15	EC_STT	Endothelial cell
1.24928e-18	0.274854	0.337	0.18	3.31896e-14	MRPL17	EC_STT	Endothelial cell
1.20304e-15	0.274586	0.574	0.386	3.19611e-11	BSG	EC_STT	Endothelial cell
2.38817e-17	0.274408	0.411	0.24	6.34465e-13	EHD4	EC_STT	Endothelial cell
4.30857e-15	0.27399	0.322	0.18	1.14466e-10	MTPN	EC_STT	Endothelial cell
7.29106e-18	0.273837	0.237	0.105	1.93702e-13	NOS3	EC_STT	Endothelial cell
2.64339e-08	0.273812	0.843	0.74	0.00070227	IGFBP4	EC_STT	Endothelial cell
4.73478e-18	0.273335	0.31	0.158	1.25789e-13	CD40	EC_STT	Endothelial cell
1.25717e-14	0.272649	0.289	0.156	3.33991e-10	AFF4	EC_STT	Endothelial cell
5.07162e-10	0.272541	0.541	0.405	1.34738e-05	RPS27L	EC_STT	Endothelial cell
4.97882e-19	0.272507	0.435	0.249	1.32272e-14	G3BP1	EC_STT	Endothelial cell
1.97062e-18	0.272476	0.252	0.113	5.23536e-14	TCF7L2	EC_STT	Endothelial cell
8.53432e-16	0.272378	0.235	0.113	2.26731e-11	SLC25A39	EC_STT	Endothelial cell
8.96324e-17	0.271804	0.503	0.316	2.38126e-12	NUCB1	EC_STT	Endothelial cell
5.40703e-22	0.271666	0.474	0.27	1.43648e-17	SKIL	EC_STT	Endothelial cell
6.59713e-24	0.271322	0.335	0.155	1.75266e-19	HM13	EC_STT	Endothelial cell
5.09776e-20	0.27129	0.12	0.028	1.35432e-15	SAMD5	EC_STT	Endothelial cell
2.80703e-14	0.271252	0.598	0.439	7.45744e-10	NAP1L1	EC_STT	Endothelial cell
7.00838e-16	0.27087	0.218	0.1	1.86192e-11	TLE3	EC_STT	Endothelial cell
1.36644e-18	0.2708	0.188	0.071	3.63023e-14	DIPK2A	EC_STT	Endothelial cell
5.44836e-19	0.270785	0.493	0.298	1.44747e-14	CAPZB	EC_STT	Endothelial cell
9.50305e-14	0.270445	0.189	0.087	2.52468e-09	ITPRIP	EC_STT	Endothelial cell
6.5941e-14	0.270389	0.453	0.297	1.75185e-09	TCEAL4	EC_STT	Endothelial cell
2.4424e-13	0.27021	0.681	0.537	6.48872e-09	RHOC	EC_STT	Endothelial cell
1.64688e-18	0.269703	0.18	0.067	4.37527e-14	PIAS2	EC_STT	Endothelial cell
2.0589e-17	0.269193	0.428	0.256	5.46987e-13	HP1BP3	EC_STT	Endothelial cell
2.3672e-14	0.268878	0.456	0.296	6.28894e-10	ARPC5	EC_STT	Endothelial cell
7.70035e-19	0.26886	0.295	0.146	2.04575e-14	PRKCSH	EC_STT	Endothelial cell
6.01664e-16	0.26875	0.305	0.166	1.59844e-11	TOB1	EC_STT	Endothelial cell
5.27643e-09	0.268556	0.393	0.274	0.000140179	ASXL1	EC_STT	Endothelial cell
6.37696e-18	0.268548	0.433	0.254	1.69417e-13	ACTR3	EC_STT	Endothelial cell
7.55657e-16	0.268316	0.23	0.111	2.00755e-11	LGMN	EC_STT	Endothelial cell
3.20026e-27	0.268032	0.151	0.031	8.50213e-23	ANXA6	EC_STT	Endothelial cell
5.49221e-20	0.267587	0.242	0.102	1.45911e-15	OGT	EC_STT	Endothelial cell
4.71829e-17	0.267558	0.236	0.109	1.25351e-12	MED13	EC_STT	Endothelial cell
1.60852e-14	0.267078	0.274	0.147	4.27336e-10	LGALS9	EC_STT	Endothelial cell
3.05887e-14	0.267077	0.523	0.341	8.12649e-10	WTAP	EC_STT	Endothelial cell
9.4467e-17	0.266426	0.363	0.206	2.50971e-12	NUTF2	EC_STT	Endothelial cell
2.69449e-19	0.266092	0.468	0.278	7.15844e-15	CLK1	EC_STT	Endothelial cell
5.16967e-18	0.265765	0.276	0.132	1.37343e-13	EPN1	EC_STT	Endothelial cell
1.02002e-17	0.265731	0.308	0.16	2.7099e-13	ANKRD11	EC_STT	Endothelial cell
3.83693e-16	0.265618	0.264	0.133	1.01936e-11	UQCC2	EC_STT	Endothelial cell
2.07556e-12	0.265333	0.378	0.242	5.51413e-08	H2AFX	EC_STT	Endothelial cell
5.23094e-15	0.264946	0.22	0.105	1.38971e-10	JCAD	EC_STT	Endothelial cell
3.85903e-16	0.264037	0.376	0.221	1.02523e-11	AP1S2	EC_STT	Endothelial cell
2.76074e-17	0.263805	0.32	0.17	7.33447e-13	FAAP20	EC_STT	Endothelial cell
3.01178e-10	0.263749	0.218	0.123	8.0014e-06	NRGN	EC_STT	Endothelial cell
4.22459e-16	0.263209	0.581	0.382	1.12235e-11	PPP1CB	EC_STT	Endothelial cell
3.30604e-18	0.262086	0.275	0.133	8.78316e-14	NCK1	EC_STT	Endothelial cell
7.26753e-21	0.261721	0.212	0.08	1.93077e-16	PINK1	EC_STT	Endothelial cell
1.86849e-20	0.261019	0.241	0.101	4.96402e-16	KDM5A	EC_STT	Endothelial cell
3.38056e-14	0.260867	0.797	0.658	8.98114e-10	TPM4	EC_STT	Endothelial cell
2.48376e-07	0.260799	0.14	0.078	0.00659861	CDH13	EC_STT	Endothelial cell
5.37491e-18	0.260644	0.198	0.079	1.42795e-13	NR5A2	EC_STT	Endothelial cell
6.90769e-21	0.260628	0.211	0.08	1.83517e-16	RNF5	EC_STT	Endothelial cell
6.04646e-18	0.260102	0.231	0.1	1.60636e-13	EIF4G3	EC_STT	Endothelial cell
3.90496e-16	0.259271	0.374	0.211	1.03743e-11	GIMAP4	EC_STT	Endothelial cell
7.53149e-15	0.259237	0.462	0.297	2.00089e-10	RSRC2	EC_STT	Endothelial cell
2.10856e-24	0.259112	0.252	0.095	5.60181e-20	TECR	EC_STT	Endothelial cell
9.37684e-18	0.25883	0.428	0.248	2.49114e-13	VKORC1	EC_STT	Endothelial cell
2.09696e-13	0.258614	0.295	0.169	5.57099e-09	LPP	EC_STT	Endothelial cell
7.04757e-17	0.2582	0.306	0.158	1.87233e-12	PTPRG	EC_STT	Endothelial cell
3.09872e-15	0.257525	0.391	0.23	8.23237e-11	BAX	EC_STT	Endothelial cell
6.12649e-19	0.25737	0.299	0.147	1.62763e-14	RAB10	EC_STT	Endothelial cell
1.77724e-14	0.257184	0.185	0.084	4.72158e-10	ZSCAN16-AS1	EC_STT	Endothelial cell
2.6839e-16	0.256309	0.423	0.252	7.13031e-12	ISG15	EC_STT	Endothelial cell
1.57175e-16	0.255866	0.53	0.337	4.17567e-12	EIF3G	EC_STT	Endothelial cell
2.76868e-15	0.255441	0.473	0.298	7.35556e-11	TAF1D	EC_STT	Endothelial cell
5.23966e-10	0.255015	0.344	0.227	1.39202e-05	LITAF	EC_STT	Endothelial cell
5.07708e-13	0.254842	0.139	0.056	1.34883e-08	HMGCS1	EC_STT	Endothelial cell
1.60938e-13	0.254696	0.27	0.147	4.27563e-09	SEMA3F	EC_STT	Endothelial cell
6.56778e-22	0.254695	0.12	0.025	1.74486e-17	FBLIM1	EC_STT	Endothelial cell
8.83773e-12	0.254584	0.332	0.206	2.34792e-07	THSD7A	EC_STT	Endothelial cell
6.77543e-13	0.254408	0.311	0.184	1.80003e-08	MAP4K4	EC_STT	Endothelial cell
1.7981e-14	0.252648	0.777	0.635	4.77701e-10	DYNLL1	EC_STT	Endothelial cell
6.0288e-19	0.252519	0.291	0.142	1.60167e-14	NME4	EC_STT	Endothelial cell
3.71225e-13	0.252251	0.246	0.129	9.86233e-09	TES	EC_STT	Endothelial cell
3.74412e-14	0.252221	0.427	0.268	9.947e-10	PLXND1	EC_STT	Endothelial cell
1.49704e-10	0.251848	0.259	0.154	3.97717e-06	ARL5B	EC_STT	Endothelial cell
9.61289e-16	0.251824	0.238	0.114	2.55386e-11	TBCD	EC_STT	Endothelial cell
2.05966e-15	0.251764	0.265	0.137	5.4719e-11	IFNGR2	EC_STT	Endothelial cell
1.35197e-13	0.251322	0.212	0.104	3.59178e-09	SUSD6	EC_STT	Endothelial cell
5.75168e-17	0.251205	0.218	0.095	1.52805e-12	SETD5	EC_STT	Endothelial cell
6.96063e-19	0.250924	0.235	0.101	1.84923e-14	GPCPD1	EC_STT	Endothelial cell
1.31078e-16	0.250605	0.288	0.146	3.48234e-12	SAV1	EC_STT	Endothelial cell
4.47268e-13	-0.269668	0.97	0.963	1.18826e-08	RPS15	EC_Normal	Endothelial cell
2.03291e-12	-0.269793	0.92	0.934	5.40082e-08	RPS25	EC_Normal	Endothelial cell
9.04544e-14	-0.280649	0.985	0.983	2.4031e-09	RPS24	EC_Normal	Endothelial cell
2.20024e-13	-0.289373	0.95	0.95	5.84538e-09	RPL24	EC_Normal	Endothelial cell
2.39591e-09	-0.299029	0.918	0.881	6.36521e-05	HLA-E	EC_Normal	Endothelial cell
7.38738e-08	-0.306973	0.077	0.142	0.0019626	METRNL	EC_Normal	Endothelial cell
4.32226e-10	-0.314799	0.938	0.909	1.14829e-05	RPL36A	EC_Normal	Endothelial cell
1.15388e-24	-0.316554	0.942	0.971	3.06552e-20	RPS27	EC_Normal	Endothelial cell
4.62682e-11	-0.329366	0.964	0.953	1.22921e-06	RPL37	EC_Normal	Endothelial cell
8.87154e-08	-0.338763	0.794	0.841	0.0023569	ID3	EC_Normal	Endothelial cell
8.32638e-15	-0.353704	0.913	0.902	2.21207e-10	RPL22	EC_Normal	Endothelial cell
2.36807e-07	-0.35536	0.836	0.818	0.00629126	MYL12A	EC_Normal	Endothelial cell
5.5117e-10	-0.355931	0.484	0.57	1.46429e-05	SSR4	EC_Normal	Endothelial cell
6.34998e-08	-0.375652	0.761	0.743	0.001687	COX6C	EC_Normal	Endothelial cell
1.52645e-17	-0.376873	0.976	0.966	4.05533e-13	RPLP1	EC_Normal	Endothelial cell
8.218e-11	-0.377832	0.89	0.871	2.18328e-06	IFI27	EC_Normal	Endothelial cell
6.0698e-14	-0.378028	0.862	0.899	1.61256e-09	H3F3B	EC_Normal	Endothelial cell
5.46034e-08	-0.380097	0.063	0.124	0.00145065	GLRX	EC_Normal	Endothelial cell
2.74295e-07	-0.389542	0.129	0.202	0.00728719	PLAT	EC_Normal	Endothelial cell
7.98295e-14	-0.396786	0.937	0.918	2.12083e-09	ITM2B	EC_Normal	Endothelial cell
2.7687e-19	-0.397325	0.896	0.905	7.3556e-15	RPL17	EC_Normal	Endothelial cell
3.28161e-09	-0.40397	0.2	0.296	8.71825e-05	HLA-DQA2	EC_Normal	Endothelial cell
3.82244e-20	-0.404246	0.916	0.925	1.01551e-15	RPL9	EC_Normal	Endothelial cell
5.93367e-26	-0.404329	0.931	0.951	1.5764e-21	RPL35A	EC_Normal	Endothelial cell
2.9292e-42	-0.404751	0.995	0.995	7.782e-38	RPS28	EC_Normal	Endothelial cell
2.67051e-16	-0.410014	0.962	0.956	7.09476e-12	RPL12	EC_Normal	Endothelial cell
2.20424e-14	-0.416921	0.896	0.894	5.85601e-10	GAPDH	EC_Normal	Endothelial cell
2.39622e-07	-0.418012	0.701	0.7	0.00636605	CHCHD2	EC_Normal	Endothelial cell
2.64061e-14	-0.418048	0.423	0.574	7.01532e-10	CLU	EC_Normal	Endothelial cell
4.23746e-09	-0.423852	0.695	0.677	0.000112577	EIF3K	EC_Normal	Endothelial cell
2.63688e-12	-0.427521	0.814	0.809	7.0054e-08	BTF3	EC_Normal	Endothelial cell
3.37763e-07	-0.431221	0.591	0.598	0.00897335	RBM8A	EC_Normal	Endothelial cell
4.36941e-25	-0.440529	0.953	0.962	1.16082e-20	RPS21	EC_Normal	Endothelial cell
9.16114e-24	-0.443521	0.954	0.976	2.43384e-19	RPS23	EC_Normal	Endothelial cell
2.6273e-28	-0.44413	0.944	0.949	6.97995e-24	RPL18	EC_Normal	Endothelial cell
4.31439e-11	-0.445855	0.073	0.155	1.14621e-06	ASRGL1	EC_Normal	Endothelial cell
4.17102e-10	-0.45485	0.828	0.822	1.10812e-05	SELENOW	EC_Normal	Endothelial cell
5.49516e-09	-0.45572	0.128	0.211	0.00014599	PLSCR4	EC_Normal	Endothelial cell
3.30172e-10	-0.45777	0.62	0.69	8.77168e-06	GADD45B	EC_Normal	Endothelial cell
1.16796e-09	-0.463253	0.185	0.287	3.10291e-05	CRIP1	EC_Normal	Endothelial cell
1.09647e-08	-0.469203	0.662	0.652	0.000291299	COX6A1	EC_Normal	Endothelial cell
1.00985e-12	-0.471083	0.669	0.7	2.68287e-08	SOCS3	EC_Normal	Endothelial cell
1.40982e-28	-0.472044	0.889	0.932	3.74546e-24	RPS4X	EC_Normal	Endothelial cell
3.59446e-22	-0.474426	0.872	0.873	9.54939e-18	RPL21	EC_Normal	Endothelial cell
2.69091e-32	-0.486696	0.961	0.982	7.14895e-28	RPL41	EC_Normal	Endothelial cell
4.41531e-11	-0.49064	0.69	0.727	1.17302e-06	PRDX1	EC_Normal	Endothelial cell
1.83289e-28	-0.490934	0.963	0.976	4.86945e-24	RPS18	EC_Normal	Endothelial cell
3.3478e-30	-0.493668	0.973	0.981	8.89411e-26	RPL34	EC_Normal	Endothelial cell
3.1842e-36	-0.499269	0.917	0.958	8.45947e-32	RPS15A	EC_Normal	Endothelial cell
2.52626e-13	-0.503953	0.656	0.709	6.7115e-09	RPL36AL	EC_Normal	Endothelial cell
1.36928e-26	-0.511877	0.909	0.942	3.63776e-22	RPL7A	EC_Normal	Endothelial cell
7.04591e-13	-0.516155	0.08	0.171	1.87189e-08	LARP6	EC_Normal	Endothelial cell
3.22997e-13	-0.517391	0.748	0.766	8.58105e-09	DSTN	EC_Normal	Endothelial cell
2.60121e-07	-0.519362	0.065	0.123	0.00691063	EMP3	EC_Normal	Endothelial cell
3.49589e-13	-0.523458	0.187	0.293	9.28754e-09	NBEAL1	EC_Normal	Endothelial cell
4.69086e-09	-0.526485	0.428	0.491	0.000124622	SOD1	EC_Normal	Endothelial cell
6.67816e-12	-0.538193	0.117	0.214	1.77419e-07	HLA-DQA1	EC_Normal	Endothelial cell
2.05639e-13	-0.538672	0.721	0.72	5.46321e-09	RPSA	EC_Normal	Endothelial cell
1.92971e-21	-0.542226	0.937	0.904	5.12667e-17	RPS2	EC_Normal	Endothelial cell
2.93921e-08	-0.549676	0.204	0.281	0.000780859	WDR45B	EC_Normal	Endothelial cell
7.96386e-40	-0.549908	0.931	0.953	2.11576e-35	RPL19	EC_Normal	Endothelial cell
6.18108e-34	-0.55192	0.957	0.975	1.64213e-29	RPL39	EC_Normal	Endothelial cell
5.63182e-16	-0.554128	0.866	0.85	1.4962e-11	RPL14	EC_Normal	Endothelial cell
3.54872e-09	-0.554362	0.206	0.296	9.42788e-05	CYP1B1	EC_Normal	Endothelial cell
3.29392e-18	-0.55553	0.503	0.657	8.75097e-14	ADIRF	EC_Normal	Endothelial cell
2.45985e-08	-0.562648	0.278	0.347	0.000653507	TMEM14B	EC_Normal	Endothelial cell
2.23481e-17	-0.569639	0.097	0.215	5.93723e-13	CREM	EC_Normal	Endothelial cell
1.72853e-29	-0.571412	0.826	0.87	4.59218e-25	HLA-C	EC_Normal	Endothelial cell
5.90695e-23	-0.571577	0.794	0.816	1.5693e-18	EEF1B2	EC_Normal	Endothelial cell
1.63128e-14	-0.579463	0.086	0.186	4.33382e-10	AKR1C3	EC_Normal	Endothelial cell
3.83844e-09	-0.588285	0.128	0.207	0.000101976	TMTC1	EC_Normal	Endothelial cell
7.86259e-35	-0.58964	0.97	0.975	2.08885e-30	RPS8	EC_Normal	Endothelial cell
3.81277e-30	-0.593947	0.884	0.906	1.01294e-25	NACA	EC_Normal	Endothelial cell
1.2758e-21	-0.60929	0.056	0.175	3.38943e-17	TTC32	EC_Normal	Endothelial cell
5.19177e-13	-0.610499	0.458	0.563	1.3793e-08	CD9	EC_Normal	Endothelial cell
4.74671e-16	-0.615447	0.447	0.588	1.26106e-11	MTRNR2L8	EC_Normal	Endothelial cell
1.88954e-14	-0.61808	0.033	0.114	5.01994e-10	IL6	EC_Normal	Endothelial cell
1.14165e-44	-0.620626	0.968	0.978	3.03302e-40	RPL32	EC_Normal	Endothelial cell
3.44329e-08	-0.625018	0.196	0.271	0.000914778	C8orf33	EC_Normal	Endothelial cell
5.16747e-15	-0.628219	0.692	0.72	1.37284e-10	NDUFA4	EC_Normal	Endothelial cell
3.22344e-48	-0.632192	0.915	0.973	8.5637e-44	RPL10	EC_Normal	Endothelial cell
6.92822e-12	-0.633434	0.387	0.461	1.84062e-07	NDUFB9	EC_Normal	Endothelial cell
9.07352e-09	-0.6374	0.249	0.323	0.000241056	MRPS18C	EC_Normal	Endothelial cell
6.67066e-13	-0.639335	0.105	0.202	1.77219e-08	SPHK1	EC_Normal	Endothelial cell
1.24144e-09	-0.63961	0.542	0.554	3.29814e-05	ELOC	EC_Normal	Endothelial cell
1.10505e-18	-0.646322	0.273	0.417	2.93577e-14	LIFR	EC_Normal	Endothelial cell
6.95825e-16	-0.646999	0.638	0.689	1.8486e-11	TXN	EC_Normal	Endothelial cell
3.96558e-27	-0.658961	0.893	0.9	1.05354e-22	RPS29	EC_Normal	Endothelial cell
1.26736e-08	-0.660358	0.539	0.548	0.0003367	PSMB1	EC_Normal	Endothelial cell
9.45111e-60	-0.675192	0.951	0.963	2.51088e-55	RPL8	EC_Normal	Endothelial cell
1.53111e-45	-0.678578	0.975	0.984	4.06771e-41	IFITM3	EC_Normal	Endothelial cell
1.56487e-49	-0.693859	0.874	0.934	4.15738e-45	RPS10	EC_Normal	Endothelial cell
1.38665e-08	-0.694503	0.267	0.358	0.000368391	ATF3	EC_Normal	Endothelial cell
3.61804e-57	-0.705546	0.93	0.964	9.61206e-53	RPS27A	EC_Normal	Endothelial cell
9.51244e-14	-0.723414	0.139	0.242	2.52717e-09	SLC25A25	EC_Normal	Endothelial cell
1.47041e-54	-0.728129	0.939	0.977	3.90644e-50	RPS12	EC_Normal	Endothelial cell
2.29314e-50	-0.738874	0.833	0.905	6.09218e-46	RPS5	EC_Normal	Endothelial cell
1.67812e-45	-0.739909	0.906	0.932	4.45825e-41	RPL6	EC_Normal	Endothelial cell
2.1995e-32	-0.747999	0.042	0.199	5.84341e-28	MTRNR2L1	EC_Normal	Endothelial cell
3.47003e-18	-0.748047	0.585	0.633	9.21882e-14	RBM3	EC_Normal	Endothelial cell
2.70129e-14	-0.764903	0.257	0.356	7.17652e-10	HOTAIRM1	EC_Normal	Endothelial cell
1.58612e-09	-0.765518	0.249	0.318	4.21383e-05	DANCR	EC_Normal	Endothelial cell
1.1484e-75	-0.765795	0.911	0.961	3.05096e-71	FAU	EC_Normal	Endothelial cell
8.31977e-90	-0.768632	0.955	0.986	2.21031e-85	B2M	EC_Normal	Endothelial cell
4.31591e-32	-0.777367	0.042	0.195	1.14661e-27	MT1X	EC_Normal	Endothelial cell
2.41548e-23	-0.786293	0.354	0.507	6.41722e-19	SNHG9	EC_Normal	Endothelial cell
3.68599e-28	-0.78633	0.651	0.716	9.79256e-24	COX7A2	EC_Normal	Endothelial cell
3.5641e-68	-0.796145	0.903	0.963	9.46876e-64	RPL30	EC_Normal	Endothelial cell
1.20239e-26	-0.799832	0.596	0.662	3.19438e-22	IFITM1	EC_Normal	Endothelial cell
3.51967e-33	-0.809692	0.719	0.82	9.3507e-29	ID1	EC_Normal	Endothelial cell
8.7804e-71	-0.83116	0.843	0.921	2.33269e-66	RPS26	EC_Normal	Endothelial cell
8.95484e-66	-0.865388	0.936	0.955	2.37903e-61	RPS13	EC_Normal	Endothelial cell
3.11933e-51	-0.886328	0.856	0.911	8.28713e-47	RPL5	EC_Normal	Endothelial cell
1.25555e-69	-0.894307	0.932	0.969	3.33562e-65	RPS7	EC_Normal	Endothelial cell
2.07532e-35	-0.915364	0.092	0.283	5.5135e-31	PLAC9	EC_Normal	Endothelial cell
2.05088e-83	-0.95459	0.942	0.963	5.44858e-79	RPL11	EC_Normal	Endothelial cell
6.05324e-17	-0.997924	0.208	0.321	1.60816e-12	TMEM70	EC_Normal	Endothelial cell
2.69457e-40	-1.00386	0.34	0.542	7.15866e-36	SELENOK	EC_Normal	Endothelial cell
1.18915e-22	-1.03179	0.627	0.716	3.15921e-18	S100A6	EC_Normal	Endothelial cell
3.80395e-34	-1.08477	0.323	0.527	1.0106e-29	HSPE1	EC_Normal	Endothelial cell
1.91651e-20	-1.12503	0.578	0.644	5.09159e-16	H2AFZ	EC_Normal	Endothelial cell
1.45291e-75	-1.43379	0.356	0.661	3.85995e-71	LGALS3	EC_Normal	Endothelial cell
2.38379e-59	-1.5001	0.026	0.26	6.33301e-55	XIST	EC_Normal	Endothelial cell
2.13404e-271	4.65465	0.723	0.035	5.66949e-267	PI3	Epithelial cell_STT	Epithelial cell
0	4.35095	0.945	0.17	0	DUOXA2	Epithelial cell_STT	Epithelial cell
4.33173e-31	3.99123	0.151	0.018	1.15081e-26	REG3A	Epithelial cell_STT	Epithelial cell
5.87105e-293	3.30435	0.797	0.106	1.55976e-288	CEACAM7	Epithelial cell_STT	Epithelial cell
0	3.2259	0.977	0.792	0	LCN2	Epithelial cell_STT	Epithelial cell
3.13223e-221	3.03804	0.779	0.22	8.32139e-217	CCL20	Epithelial cell_STT	Epithelial cell
1.47645e-200	2.9249	0.574	0.004	3.92248e-196	SAA1	Epithelial cell_STT	Epithelial cell
0	2.90026	0.946	0.344	0	DUOX2	Epithelial cell_STT	Epithelial cell
8.27566e-302	2.7291	0.951	0.604	2.19859e-297	FCGBP	Epithelial cell_STT	Epithelial cell
0	2.56129	0.852	0.165	0	CDC42EP5	Epithelial cell_STT	Epithelial cell
1.38387e-25	2.39185	0.31	0.157	3.67654e-21	LTF	Epithelial cell_STT	Epithelial cell
1.26211e-214	2.28502	0.85	0.338	3.35305e-210	CRISP3	Epithelial cell_STT	Epithelial cell
4.76939e-272	2.25443	0.871	0.294	1.26708e-267	AZGP1	Epithelial cell_STT	Epithelial cell
9.94428e-68	2.18559	0.379	0.092	2.6419e-63	CST1	Epithelial cell_STT	Epithelial cell
3.1663e-129	2.05305	0.599	0.152	8.4119e-125	CXCL5	Epithelial cell_STT	Epithelial cell
3.77567e-113	2.02783	0.382	0.006	1.00308e-108	OLFM4	Epithelial cell_STT	Epithelial cell
4.138e-183	1.99465	0.704	0.167	1.09934e-178	LINC00342	Epithelial cell_STT	Epithelial cell
6.45234e-158	1.96569	0.82	0.459	1.71419e-153	CEACAM6	Epithelial cell_STT	Epithelial cell
2.51047e-154	1.93555	0.773	0.299	6.66958e-150	ANKRD36C	Epithelial cell_STT	Epithelial cell
4.26389e-42	1.93507	0.191	0.017	1.13279e-37	MSMB	Epithelial cell_STT	Epithelial cell
3.1198e-204	1.90861	0.629	0.028	8.28837e-200	C3	Epithelial cell_STT	Epithelial cell
1.13615e-104	1.88463	0.351	0.001	3.01841e-100	CEACAM5	Epithelial cell_STT	Epithelial cell
4.23563e-78	1.87223	0.689	0.453	1.12528e-73	TFF2	Epithelial cell_STT	Epithelial cell
1.66758e-114	1.82675	0.589	0.17	4.43025e-110	APOL1	Epithelial cell_STT	Epithelial cell
1.61537e-83	1.80623	0.725	0.48	4.29156e-79	IFI6	Epithelial cell_STT	Epithelial cell
3.34793e-204	1.77827	0.88	0.383	8.89444e-200	MUC3A	Epithelial cell_STT	Epithelial cell
4.04434e-72	1.73652	0.443	0.126	1.07446e-67	BPIFB1	Epithelial cell_STT	Epithelial cell
4.48633e-122	1.71566	0.896	0.663	1.19188e-117	TFF1	Epithelial cell_STT	Epithelial cell
1.32574e-179	1.70825	0.852	0.471	3.5221e-175	PDZK1IP1	Epithelial cell_STT	Epithelial cell
6.41166e-192	1.70224	0.9	0.521	1.70339e-187	PKM	Epithelial cell_STT	Epithelial cell
2.62467e-168	1.67031	0.68	0.166	6.97296e-164	TSPAN1	Epithelial cell_STT	Epithelial cell
1.82579e-67	1.54653	0.598	0.293	4.85057e-63	AC020656.1	Epithelial cell_STT	Epithelial cell
6.1624e-158	1.46742	0.908	0.657	1.63717e-153	SPINK1	Epithelial cell_STT	Epithelial cell
7.33386e-93	1.39107	0.848	0.634	1.94839e-88	WFDC2	Epithelial cell_STT	Epithelial cell
8.8192e-114	1.37252	0.385	0.006	2.343e-109	MUC4	Epithelial cell_STT	Epithelial cell
2.83844e-44	1.34558	0.937	0.823	7.54088e-40	NEAT1	Epithelial cell_STT	Epithelial cell
1.46462e-65	1.32424	0.351	0.07	3.89107e-61	MUC5AC	Epithelial cell_STT	Epithelial cell
1.60359e-102	1.3133	0.701	0.305	4.26026e-98	ASS1	Epithelial cell_STT	Epithelial cell
2.09634e-60	1.27481	0.441	0.15	5.56933e-56	ALDH3A1	Epithelial cell_STT	Epithelial cell
2.65462e-132	1.26857	0.655	0.213	7.05252e-128	SRD5A3	Epithelial cell_STT	Epithelial cell
2.72668e-120	1.25596	0.599	0.167	7.24398e-116	ADGRF1	Epithelial cell_STT	Epithelial cell
3.99947e-124	1.24291	0.41	0.007	1.06254e-119	SAA2	Epithelial cell_STT	Epithelial cell
8.78213e-98	1.23616	0.66	0.283	2.33315e-93	MUC20	Epithelial cell_STT	Epithelial cell
8.57487e-128	1.22693	0.718	0.254	2.27808e-123	GSN	Epithelial cell_STT	Epithelial cell
1.65731e-138	1.21261	0.79	0.396	4.40298e-134	SLC40A1	Epithelial cell_STT	Epithelial cell
4.60096e-140	1.2047	0.631	0.147	1.22234e-135	TXNIP	Epithelial cell_STT	Epithelial cell
4.41505e-136	1.19626	0.714	0.263	1.17295e-131	PROM1	Epithelial cell_STT	Epithelial cell
3.07585e-54	1.18682	0.32	0.072	8.17162e-50	PLAT	Epithelial cell_STT	Epithelial cell
2.29145e-105	1.15991	0.856	0.63	6.08768e-101	FAM3D	Epithelial cell_STT	Epithelial cell
7.72929e-63	1.15957	0.544	0.25	2.05344e-58	ISG15	Epithelial cell_STT	Epithelial cell
2.30078e-63	1.13446	0.394	0.112	6.11247e-59	RND3	Epithelial cell_STT	Epithelial cell
4.31072e-99	1.12564	0.939	0.905	1.14523e-94	TFF3	Epithelial cell_STT	Epithelial cell
1.72712e-99	1.1253	0.495	0.118	4.58844e-95	BST2	Epithelial cell_STT	Epithelial cell
1.08725e-84	1.12263	0.83	0.64	2.8885e-80	ZG16B	Epithelial cell_STT	Epithelial cell
1.91058e-135	1.10425	0.843	0.421	5.07584e-131	SOD2	Epithelial cell_STT	Epithelial cell
7.61735e-42	1.08979	0.203	0.025	2.0237e-37	PSCA	Epithelial cell_STT	Epithelial cell
2.53517e-67	1.07719	0.413	0.114	6.73518e-63	CXCL6	Epithelial cell_STT	Epithelial cell
1.21263e-41	1.05306	0.833	0.658	3.22159e-37	IFI27	Epithelial cell_STT	Epithelial cell
7.20171e-69	1.05286	0.93	0.767	1.91328e-64	CTSD	Epithelial cell_STT	Epithelial cell
6.56077e-102	1.04954	0.411	0.042	1.743e-97	TRIM31	Epithelial cell_STT	Epithelial cell
5.49253e-16	1.03947	0.155	0.059	1.4592e-11	LY6D	Epithelial cell_STT	Epithelial cell
8.33273e-83	1.03359	0.633	0.293	2.21376e-78	TYMP	Epithelial cell_STT	Epithelial cell
1.15724e-25	1.02571	0.163	0.036	3.07444e-21	PHGR1	Epithelial cell_STT	Epithelial cell
9.60285e-98	1.02158	0.633	0.234	2.55119e-93	SLC25A37	Epithelial cell_STT	Epithelial cell
4.72075e-41	1.0006	0.748	0.566	1.25416e-36	C15orf48	Epithelial cell_STT	Epithelial cell
3.13425e-62	0.976381	0.814	0.592	8.32676e-58	TCN1	Epithelial cell_STT	Epithelial cell
7.07722e-103	0.96673	0.937	0.76	1.8802e-98	CYBA	Epithelial cell_STT	Epithelial cell
1.16038e-91	0.953847	0.642	0.261	3.08278e-87	GCNT3	Epithelial cell_STT	Epithelial cell
3.79162e-112	0.944842	0.949	0.854	1.00732e-107	MIF	Epithelial cell_STT	Epithelial cell
1.85747e-48	0.941064	0.187	0.004	4.93473e-44	DHRS9	Epithelial cell_STT	Epithelial cell
1.02361e-64	0.923347	0.894	0.712	2.71943e-60	HLA-A	Epithelial cell_STT	Epithelial cell
1.22496e-109	0.921134	0.477	0.071	3.25434e-105	VNN1	Epithelial cell_STT	Epithelial cell
9.24209e-121	0.890866	0.452	0.039	2.45535e-116	VNN2	Epithelial cell_STT	Epithelial cell
5.33108e-90	0.885301	0.703	0.341	1.41631e-85	CCL28	Epithelial cell_STT	Epithelial cell
8.75158e-63	0.880306	0.398	0.106	2.32503e-58	ALDOB	Epithelial cell_STT	Epithelial cell
1.04449e-94	0.873444	0.556	0.165	2.77489e-90	SGPP2	Epithelial cell_STT	Epithelial cell
9.05572e-61	0.857631	0.431	0.136	2.40583e-56	DMBT1	Epithelial cell_STT	Epithelial cell
9.16147e-69	0.841751	0.765	0.507	2.43393e-64	CFB	Epithelial cell_STT	Epithelial cell
4.01947e-38	0.834978	0.865	0.806	1.06785e-33	PRDX1	Epithelial cell_STT	Epithelial cell
1.50015e-41	0.831925	0.961	0.911	3.98545e-37	S100A6	Epithelial cell_STT	Epithelial cell
5.55847e-27	0.829323	0.868	0.83	1.47672e-22	TMSB10	Epithelial cell_STT	Epithelial cell
9.93874e-67	0.827168	0.518	0.188	2.64043e-62	SLC16A3	Epithelial cell_STT	Epithelial cell
1.88804e-115	0.824394	0.549	0.091	5.01596e-111	RPS4Y1	Epithelial cell_STT	Epithelial cell
1.85909e-65	0.814595	0.337	0.063	4.93905e-61	IFI44L	Epithelial cell_STT	Epithelial cell
6.97827e-88	0.813041	0.519	0.144	1.85392e-83	LGALS9	Epithelial cell_STT	Epithelial cell
1.65653e-80	0.802541	0.949	0.806	4.4009e-76	CD74	Epithelial cell_STT	Epithelial cell
2.36657e-44	0.799993	0.269	0.057	6.28727e-40	CST4	Epithelial cell_STT	Epithelial cell
1.43254e-43	0.799963	0.76	0.549	3.80583e-39	SERPINA1	Epithelial cell_STT	Epithelial cell
1.13987e-50	0.795133	0.345	0.101	3.02829e-46	UCA1	Epithelial cell_STT	Epithelial cell
4.21049e-94	0.787747	0.384	0.037	1.1186e-89	MALL	Epithelial cell_STT	Epithelial cell
2.97115e-71	0.783268	0.76	0.489	7.89346e-67	RNASET2	Epithelial cell_STT	Epithelial cell
1.04841e-98	0.770558	0.559	0.164	2.78532e-94	ASPH	Epithelial cell_STT	Epithelial cell
2.7261e-22	0.75309	0.392	0.221	7.24243e-18	SERPINA3	Epithelial cell_STT	Epithelial cell
5.24126e-73	0.752129	0.324	0.037	1.39244e-68	PLA2R1	Epithelial cell_STT	Epithelial cell
3.35514e-31	0.747187	0.415	0.212	8.9136e-27	AKR1C2	Epithelial cell_STT	Epithelial cell
1.13476e-72	0.741655	0.528	0.186	3.01473e-68	TNIP1	Epithelial cell_STT	Epithelial cell
6.88831e-69	0.736546	0.658	0.323	1.83002e-64	PGD	Epithelial cell_STT	Epithelial cell
4.17208e-81	0.726368	0.369	0.052	1.1084e-76	GJA1	Epithelial cell_STT	Epithelial cell
4.31769e-67	0.716382	0.393	0.1	1.14708e-62	CAVIN3	Epithelial cell_STT	Epithelial cell
3.10765e-49	0.711627	0.86	0.686	8.25609e-45	TPM1	Epithelial cell_STT	Epithelial cell
3.99558e-98	0.71143	0.39	0.035	1.0615e-93	KYNU	Epithelial cell_STT	Epithelial cell
8.09275e-34	0.70376	0.128	0	2.15e-29	SERPINB7	Epithelial cell_STT	Epithelial cell
5.11175e-57	0.69954	0.762	0.475	1.35804e-52	SERINC2	Epithelial cell_STT	Epithelial cell
2.60516e-67	0.697349	0.71	0.399	6.92114e-63	TKT	Epithelial cell_STT	Epithelial cell
1.46281e-52	0.695171	0.423	0.149	3.88624e-48	MDK	Epithelial cell_STT	Epithelial cell
2.11969e-75	0.689611	0.966	0.884	5.63138e-71	GAPDH	Epithelial cell_STT	Epithelial cell
1.59302e-55	0.687326	0.747	0.49	4.23217e-51	TSPAN3	Epithelial cell_STT	Epithelial cell
3.36765e-71	0.682372	0.883	0.677	8.94684e-67	P4HB	Epithelial cell_STT	Epithelial cell
3.31077e-66	0.682137	0.643	0.325	8.79573e-62	QSOX1	Epithelial cell_STT	Epithelial cell
4.15123e-67	0.678573	0.802	0.472	1.10286e-62	TMC5	Epithelial cell_STT	Epithelial cell
1.52227e-58	0.673006	0.284	0.04	4.04422e-54	ANXA10	Epithelial cell_STT	Epithelial cell
1.90178e-51	0.66949	0.602	0.311	5.05246e-47	ACE2	Epithelial cell_STT	Epithelial cell
1.79782e-17	0.664629	0.229	0.108	4.77626e-13	CYP1B1	Epithelial cell_STT	Epithelial cell
8.37595e-50	0.655195	0.74	0.446	2.22524e-45	PLXNB2	Epithelial cell_STT	Epithelial cell
2.24775e-56	0.65229	0.766	0.464	5.97159e-52	NFKBIZ	Epithelial cell_STT	Epithelial cell
1.32602e-55	0.647248	0.386	0.117	3.52285e-51	MX1	Epithelial cell_STT	Epithelial cell
2.278e-55	0.646853	0.457	0.164	6.05196e-51	CCDC88B	Epithelial cell_STT	Epithelial cell
3.57671e-74	0.646315	0.303	0.022	9.50225e-70	SLC6A14	Epithelial cell_STT	Epithelial cell
8.4315e-77	0.645609	0.551	0.198	2.24e-72	LRP1	Epithelial cell_STT	Epithelial cell
2.55332e-44	0.643003	0.625	0.351	6.78339e-40	GABRP	Epithelial cell_STT	Epithelial cell
1.42097e-57	0.6403	0.868	0.684	3.77509e-53	CSTB	Epithelial cell_STT	Epithelial cell
4.655e-49	0.64013	0.675	0.393	1.23669e-44	RDH10	Epithelial cell_STT	Epithelial cell
3.0108e-55	0.639838	0.823	0.579	7.9988e-51	LGALS3BP	Epithelial cell_STT	Epithelial cell
1.12707e-78	0.628784	0.388	0.066	2.99428e-74	CA8	Epithelial cell_STT	Epithelial cell
5.0369e-53	0.622088	0.806	0.533	1.33815e-48	SLC44A4	Epithelial cell_STT	Epithelial cell
7.2004e-48	0.621196	0.47	0.2	1.91293e-43	TXNRD1	Epithelial cell_STT	Epithelial cell
4.62741e-58	0.61525	0.718	0.437	1.22936e-53	IFITM3	Epithelial cell_STT	Epithelial cell
2.01303e-63	0.611822	0.603	0.27	5.34802e-59	FUT2	Epithelial cell_STT	Epithelial cell
1.03961e-42	0.611502	0.411	0.165	2.76194e-38	RNPEPL1	Epithelial cell_STT	Epithelial cell
4.43361e-66	0.611094	0.424	0.115	1.17788e-61	TMPRSS4	Epithelial cell_STT	Epithelial cell
2.08332e-44	0.610278	0.6	0.331	5.53477e-40	CARHSP1	Epithelial cell_STT	Epithelial cell
2.36253e-37	0.606767	0.197	0.03	6.27652e-33	AC092683.1	Epithelial cell_STT	Epithelial cell
8.92091e-52	0.603021	0.515	0.221	2.37002e-47	EGLN3	Epithelial cell_STT	Epithelial cell
5.35187e-52	0.601987	0.345	0.092	1.42183e-47	VILL	Epithelial cell_STT	Epithelial cell
4.35377e-43	0.598574	0.96	0.818	1.15666e-38	MUC5B	Epithelial cell_STT	Epithelial cell
1.87305e-49	0.595512	0.729	0.454	4.97613e-45	TMEM54	Epithelial cell_STT	Epithelial cell
3.81138e-54	0.59075	0.438	0.152	1.01257e-49	G6PD	Epithelial cell_STT	Epithelial cell
2.86829e-44	0.588998	0.72	0.445	7.62019e-40	SDC1	Epithelial cell_STT	Epithelial cell
6.19852e-14	0.588148	0.225	0.118	1.64676e-09	MAFB	Epithelial cell_STT	Epithelial cell
6.30218e-79	0.586832	0.372	0.055	1.6743e-74	PLA2G10	Epithelial cell_STT	Epithelial cell
4.7209e-51	0.58443	0.332	0.086	1.2542e-46	XAF1	Epithelial cell_STT	Epithelial cell
2.72304e-45	0.58375	0.714	0.423	7.23429e-41	TAPBP	Epithelial cell_STT	Epithelial cell
1.75356e-78	0.583662	0.464	0.114	4.65869e-74	CAPN8	Epithelial cell_STT	Epithelial cell
2.4127e-08	0.578194	0.879	0.719	0.000640982	MTRNR2L12	Epithelial cell_STT	Epithelial cell
6.60184e-46	0.575096	0.391	0.143	1.75391e-41	CYP4F3	Epithelial cell_STT	Epithelial cell
1.95595e-28	0.573942	0.183	0.041	5.19638e-24	PIK3R3	Epithelial cell_STT	Epithelial cell
1.44038e-64	0.571327	0.607	0.272	3.82665e-60	GPI	Epithelial cell_STT	Epithelial cell
1.56411e-37	0.568738	0.439	0.203	4.15538e-33	TNFAIP2	Epithelial cell_STT	Epithelial cell
5.35559e-42	0.565205	0.866	0.668	1.42282e-37	TLE5	Epithelial cell_STT	Epithelial cell
4.95677e-49	0.560618	0.593	0.3	1.31687e-44	PRSS3	Epithelial cell_STT	Epithelial cell
1.94125e-49	0.557495	0.595	0.298	5.15733e-45	RNF213	Epithelial cell_STT	Epithelial cell
2.85265e-52	0.553343	0.567	0.259	7.57863e-48	DST	Epithelial cell_STT	Epithelial cell
1.67394e-45	0.551853	0.385	0.14	4.44715e-41	HPGD	Epithelial cell_STT	Epithelial cell
1.00129e-42	0.550684	0.76	0.539	2.66013e-38	GOLM1	Epithelial cell_STT	Epithelial cell
7.03813e-52	0.537073	0.882	0.75	1.86982e-47	SMIM22	Epithelial cell_STT	Epithelial cell
4.02841e-33	0.536876	0.81	0.666	1.07023e-28	HSP90B1	Epithelial cell_STT	Epithelial cell
1.25859e-48	0.535684	0.409	0.146	3.34371e-44	BCAS1	Epithelial cell_STT	Epithelial cell
2.24621e-68	0.535502	0.276	0.016	5.9675e-64	RNF183	Epithelial cell_STT	Epithelial cell
6.2644e-55	0.533759	0.413	0.133	1.66426e-50	PARP14	Epithelial cell_STT	Epithelial cell
5.17549e-52	0.532859	0.522	0.227	1.37497e-47	ERBB2	Epithelial cell_STT	Epithelial cell
1.02749e-48	0.53194	0.583	0.293	2.72975e-44	ARHGAP26	Epithelial cell_STT	Epithelial cell
2.74492e-40	0.531612	0.272	0.071	7.29244e-36	CTSE	Epithelial cell_STT	Epithelial cell
4.79449e-54	0.527197	0.496	0.198	1.27375e-49	F5	Epithelial cell_STT	Epithelial cell
4.05177e-75	0.525052	0.265	0	1.07643e-70	LAIR2	Epithelial cell_STT	Epithelial cell
4.03839e-23	0.524832	0.897	0.798	1.07288e-18	RPL13A	Epithelial cell_STT	Epithelial cell
3.89386e-56	0.524545	0.426	0.137	1.03448e-51	KCNE3	Epithelial cell_STT	Epithelial cell
1.69815e-54	0.520684	0.295	0.053	4.51147e-50	B3GALT5	Epithelial cell_STT	Epithelial cell
9.79982e-26	0.519625	0.955	0.822	2.60352e-21	MUC1	Epithelial cell_STT	Epithelial cell
4.35028e-43	0.518686	0.753	0.488	1.15574e-38	GTF2I	Epithelial cell_STT	Epithelial cell
5.14864e-68	0.518501	0.351	0.058	1.36784e-63	SLFN5	Epithelial cell_STT	Epithelial cell
1.28294e-46	0.518265	0.706	0.408	3.4084e-42	VWA1	Epithelial cell_STT	Epithelial cell
2.25151e-37	0.515352	0.154	0.006	5.98158e-33	IGFBP3	Epithelial cell_STT	Epithelial cell
5.09201e-39	0.51356	0.82	0.685	1.35279e-34	FXYD3	Epithelial cell_STT	Epithelial cell
1.64141e-54	0.512293	0.354	0.092	4.36074e-50	TGM2	Epithelial cell_STT	Epithelial cell
1.01497e-59	0.511928	0.958	0.922	2.69648e-55	SERF2	Epithelial cell_STT	Epithelial cell
9.12906e-37	0.511724	0.509	0.251	2.42532e-32	LAMB3	Epithelial cell_STT	Epithelial cell
4.03816e-40	0.510866	0.426	0.185	1.07282e-35	ITGA3	Epithelial cell_STT	Epithelial cell
2.85313e-39	0.508484	0.329	0.111	7.57991e-35	CA9	Epithelial cell_STT	Epithelial cell
7.8364e-48	0.506183	0.573	0.283	2.0819e-43	ERO1A	Epithelial cell_STT	Epithelial cell
1.15457e-31	0.50378	0.79	0.549	3.06735e-27	CD151	Epithelial cell_STT	Epithelial cell
3.01736e-49	0.503538	0.607	0.308	8.01622e-45	RAB1B	Epithelial cell_STT	Epithelial cell
2.16816e-48	0.50026	0.675	0.381	5.76015e-44	GRN	Epithelial cell_STT	Epithelial cell
2.24321e-41	0.500242	0.155	0	5.95953e-37	DEFB4A	Epithelial cell_STT	Epithelial cell
1.32766e-63	0.498885	0.279	0.024	3.52718e-59	NUPR1	Epithelial cell_STT	Epithelial cell
3.66838e-49	0.498647	0.436	0.163	9.74578e-45	STAT1	Epithelial cell_STT	Epithelial cell
7.20145e-55	0.498485	0.206	0.002	1.91321e-50	CPXM1	Epithelial cell_STT	Epithelial cell
1.6026e-49	0.498378	0.78	0.533	4.25763e-45	HIF1A	Epithelial cell_STT	Epithelial cell
1.22946e-44	0.494849	0.578	0.291	3.2663e-40	PTBP3	Epithelial cell_STT	Epithelial cell
1.96361e-36	0.494607	0.729	0.464	5.21673e-32	SPINT1	Epithelial cell_STT	Epithelial cell
2.06068e-47	0.491848	0.686	0.4	5.4746e-43	CTSB	Epithelial cell_STT	Epithelial cell
9.67376e-45	0.491673	0.985	0.929	2.57003e-40	PIGR	Epithelial cell_STT	Epithelial cell
5.00922e-68	0.48909	0.252	0.004	1.3308e-63	KIT	Epithelial cell_STT	Epithelial cell
1.857e-58	0.488343	0.384	0.1	4.9335e-54	SLC34A2	Epithelial cell_STT	Epithelial cell
8.04603e-81	0.476952	0.386	0.058	2.13759e-76	ALOX5	Epithelial cell_STT	Epithelial cell
1.02111e-33	0.476926	0.741	0.528	2.71277e-29	CANX	Epithelial cell_STT	Epithelial cell
1.73461e-43	0.476271	0.17	0.004	4.60833e-39	CDH17	Epithelial cell_STT	Epithelial cell
2.23381e-42	0.475586	0.643	0.356	5.93455e-38	ERBB3	Epithelial cell_STT	Epithelial cell
2.75433e-37	0.47487	0.877	0.741	7.31743e-33	TPI1	Epithelial cell_STT	Epithelial cell
2.98341e-49	0.474528	0.508	0.216	7.92603e-45	TCF7L2	Epithelial cell_STT	Epithelial cell
1.19091e-54	0.471216	0.561	0.255	3.1639e-50	EFHD2	Epithelial cell_STT	Epithelial cell
2.83805e-44	0.471149	0.591	0.309	7.53985e-40	VCP	Epithelial cell_STT	Epithelial cell
7.48068e-59	0.470368	0.301	0.049	1.98739e-54	OAS1	Epithelial cell_STT	Epithelial cell
2.1829e-28	0.46674	0.374	0.177	5.79931e-24	ACHE	Epithelial cell_STT	Epithelial cell
1.4389e-32	0.465182	0.238	0.064	3.82272e-28	S100P	Epithelial cell_STT	Epithelial cell
6.66713e-51	0.465031	0.341	0.089	1.77126e-46	ST5	Epithelial cell_STT	Epithelial cell
2.38083e-08	0.464919	0.663	0.576	0.000632516	PLCG2	Epithelial cell_STT	Epithelial cell
3.66583e-29	0.463734	0.726	0.558	9.73901e-25	PGK1	Epithelial cell_STT	Epithelial cell
1.53061e-24	0.463149	0.879	0.823	4.06638e-20	LGALS3	Epithelial cell_STT	Epithelial cell
8.0993e-31	0.459652	0.407	0.192	2.15174e-26	AKR1C4	Epithelial cell_STT	Epithelial cell
2.52156e-39	0.458085	0.753	0.506	6.69904e-35	CPD	Epithelial cell_STT	Epithelial cell
7.9733e-47	0.45729	0.483	0.196	2.11827e-42	KCNQ1	Epithelial cell_STT	Epithelial cell
1.70441e-52	0.456218	0.395	0.125	4.52812e-48	EDEM3	Epithelial cell_STT	Epithelial cell
1.53662e-50	0.455588	0.467	0.178	4.08233e-46	TMEM181	Epithelial cell_STT	Epithelial cell
4.684e-22	0.455299	0.893	0.835	1.2444e-17	TXN	Epithelial cell_STT	Epithelial cell
1.75756e-43	0.454273	0.497	0.221	4.6693e-39	EPS8L3	Epithelial cell_STT	Epithelial cell
7.75131e-41	0.454017	0.653	0.383	2.05929e-36	TNFSF10	Epithelial cell_STT	Epithelial cell
1.24136e-32	0.453408	0.419	0.198	3.29792e-28	FAT1	Epithelial cell_STT	Epithelial cell
7.48223e-28	0.452335	0.771	0.58	1.98781e-23	AKR1C3	Epithelial cell_STT	Epithelial cell
4.65984e-61	0.451684	0.423	0.123	1.23798e-56	BCAP29	Epithelial cell_STT	Epithelial cell
3.88519e-45	0.451466	0.4	0.142	1.03218e-40	STEAP2	Epithelial cell_STT	Epithelial cell
5.46869e-46	0.450585	0.525	0.243	1.45287e-41	PON2	Epithelial cell_STT	Epithelial cell
4.54381e-35	0.447685	0.718	0.472	1.20715e-30	PSAP	Epithelial cell_STT	Epithelial cell
2.51551e-33	0.445116	0.76	0.521	6.68296e-29	RRBP1	Epithelial cell_STT	Epithelial cell
1.40488e-43	0.444196	0.627	0.347	3.73233e-39	PDIA4	Epithelial cell_STT	Epithelial cell
2.16533e-32	0.441064	0.57	0.316	5.75263e-28	JUP	Epithelial cell_STT	Epithelial cell
5.03112e-82	0.439991	0.364	0.039	1.33662e-77	IGFBP4	Epithelial cell_STT	Epithelial cell
1.53171e-39	0.438931	0.47	0.213	4.06928e-35	MFSD4A	Epithelial cell_STT	Epithelial cell
3.89382e-52	0.437843	0.392	0.12	1.03447e-47	GBP2	Epithelial cell_STT	Epithelial cell
1.96981e-54	0.437543	0.538	0.223	5.23319e-50	HIST1H4C	Epithelial cell_STT	Epithelial cell
8.96013e-31	0.437415	0.684	0.438	2.38044e-26	NDRG2	Epithelial cell_STT	Epithelial cell
2.29263e-37	0.436843	0.635	0.356	6.09084e-33	SYNGR2	Epithelial cell_STT	Epithelial cell
1.9354e-45	0.436153	0.216	0.024	5.14178e-41	IFIT1	Epithelial cell_STT	Epithelial cell
2.56477e-42	0.432782	0.211	0.027	6.81382e-38	LINC01559	Epithelial cell_STT	Epithelial cell
1.66181e-40	0.432527	0.458	0.205	4.41494e-36	AK4	Epithelial cell_STT	Epithelial cell
9.27209e-44	0.43158	0.687	0.402	2.46331e-39	HDLBP	Epithelial cell_STT	Epithelial cell
1.26756e-27	0.429549	0.656	0.446	3.36753e-23	AHNAK	Epithelial cell_STT	Epithelial cell
7.89621e-37	0.428398	0.716	0.449	2.09779e-32	LRP10	Epithelial cell_STT	Epithelial cell
1.9974e-30	0.42829	0.797	0.575	5.30649e-26	STARD10	Epithelial cell_STT	Epithelial cell
7.02376e-42	0.428193	0.621	0.344	1.866e-37	GOLPH3	Epithelial cell_STT	Epithelial cell
5.39502e-36	0.427839	0.581	0.316	1.43329e-31	PRSS8	Epithelial cell_STT	Epithelial cell
6.28357e-45	0.427236	0.355	0.111	1.66936e-40	GDA	Epithelial cell_STT	Epithelial cell
1.37571e-22	0.425964	0.582	0.382	3.65485e-18	MGLL	Epithelial cell_STT	Epithelial cell
4.95985e-45	0.425157	0.56	0.27	1.31768e-40	LRP5	Epithelial cell_STT	Epithelial cell
3.73625e-43	0.424586	0.457	0.195	9.92609e-39	ADAR	Epithelial cell_STT	Epithelial cell
3.5678e-27	0.424185	0.104	0	9.47859e-23	NOS2	Epithelial cell_STT	Epithelial cell
1.1375e-46	0.423322	0.382	0.127	3.02201e-42	ITGB6	Epithelial cell_STT	Epithelial cell
3.97165e-35	0.422167	0.207	0.039	1.05515e-30	ANKRD36	Epithelial cell_STT	Epithelial cell
4.07727e-43	0.421927	0.253	0.052	1.08321e-38	SEMA3C	Epithelial cell_STT	Epithelial cell
4.61372e-43	0.421832	0.21	0.025	1.22573e-38	VSIG1	Epithelial cell_STT	Epithelial cell
7.07447e-29	0.421485	0.865	0.685	1.87947e-24	ARL6IP1	Epithelial cell_STT	Epithelial cell
1.87969e-33	0.421412	0.382	0.163	4.99378e-29	ITGA2	Epithelial cell_STT	Epithelial cell
8.28443e-49	0.419261	0.325	0.086	2.20092e-44	EMP2	Epithelial cell_STT	Epithelial cell
1.18945e-33	0.418457	0.576	0.315	3.16002e-29	SCNN1A	Epithelial cell_STT	Epithelial cell
1.95035e-37	0.418334	0.19	0.025	5.18149e-33	LGALS9B	Epithelial cell_STT	Epithelial cell
3.47189e-41	0.417802	0.462	0.203	9.22377e-37	GBP3	Epithelial cell_STT	Epithelial cell
5.92322e-57	0.417209	0.324	0.064	1.57362e-52	PARP9	Epithelial cell_STT	Epithelial cell
6.42917e-34	0.415453	0.907	0.831	1.70804e-29	ELOB	Epithelial cell_STT	Epithelial cell
1.32574e-39	0.41519	0.529	0.258	3.52208e-35	UQCRC1	Epithelial cell_STT	Epithelial cell
8.86714e-42	0.41135	0.321	0.099	2.35573e-37	ST6GALNAC1	Epithelial cell_STT	Epithelial cell
6.08617e-42	0.409271	0.444	0.184	1.61691e-37	HIPK2	Epithelial cell_STT	Epithelial cell
2.15517e-35	0.407772	0.591	0.333	5.72563e-31	RPN1	Epithelial cell_STT	Epithelial cell
9.40726e-49	0.403929	0.349	0.101	2.49923e-44	IFI44	Epithelial cell_STT	Epithelial cell
1.6503e-32	0.403491	0.771	0.57	4.38436e-28	PDIA3	Epithelial cell_STT	Epithelial cell
6.81542e-32	0.403424	0.782	0.596	1.81065e-27	ENO1	Epithelial cell_STT	Epithelial cell
1.85515e-45	0.402307	0.364	0.115	4.92858e-41	PARP4	Epithelial cell_STT	Epithelial cell
4.06952e-40	0.400975	0.972	0.913	1.08115e-35	CST3	Epithelial cell_STT	Epithelial cell
5.20373e-42	0.400156	0.443	0.185	1.38247e-37	MRPL12	Epithelial cell_STT	Epithelial cell
8.74764e-40	0.399438	0.408	0.162	2.32399e-35	SORD	Epithelial cell_STT	Epithelial cell
2.44706e-46	0.399369	0.61	0.321	6.5011e-42	IFI27L2	Epithelial cell_STT	Epithelial cell
3.41852e-38	0.39645	0.599	0.337	9.08199e-34	AKR1A1	Epithelial cell_STT	Epithelial cell
8.57225e-33	0.395631	0.79	0.592	2.27739e-28	TM9SF3	Epithelial cell_STT	Epithelial cell
2.9363e-52	0.39494	0.369	0.1	7.80087e-48	ZMYND8	Epithelial cell_STT	Epithelial cell
3.93642e-34	0.393649	0.358	0.141	1.04579e-29	FTX	Epithelial cell_STT	Epithelial cell
2.22741e-23	0.391118	0.585	0.372	5.91755e-19	DSG2	Epithelial cell_STT	Epithelial cell
1.05101e-28	0.390995	0.936	0.816	2.79223e-24	SAT1	Epithelial cell_STT	Epithelial cell
1.50524e-49	0.39033	0.188	0.002	3.99897e-45	PIP	Epithelial cell_STT	Epithelial cell
7.22421e-51	0.389883	0.369	0.101	1.91926e-46	RNF43	Epithelial cell_STT	Epithelial cell
1.48886e-43	0.389515	0.291	0.071	3.95546e-39	AC008397.1	Epithelial cell_STT	Epithelial cell
1.05049e-26	0.389493	0.143	0.021	2.79083e-22	TNFRSF6B	Epithelial cell_STT	Epithelial cell
8.21464e-61	0.389381	0.237	0.009	2.18238e-56	QPCT	Epithelial cell_STT	Epithelial cell
1.30711e-40	0.388684	0.475	0.208	3.4726e-36	IDH1	Epithelial cell_STT	Epithelial cell
4.90595e-34	0.388339	0.392	0.166	1.30336e-29	TP53I11	Epithelial cell_STT	Epithelial cell
4.23535e-41	0.386945	0.456	0.195	1.1252e-36	SP100	Epithelial cell_STT	Epithelial cell
1.18558e-46	0.386145	0.364	0.11	3.14972e-42	ATP10B	Epithelial cell_STT	Epithelial cell
1.27357e-18	0.385971	0.412	0.242	3.3835e-14	SLC6A8	Epithelial cell_STT	Epithelial cell
7.48145e-41	0.383464	0.589	0.317	1.9876e-36	LIMA1	Epithelial cell_STT	Epithelial cell
3.78672e-24	0.383398	0.468	0.263	1.00602e-19	HSPG2	Epithelial cell_STT	Epithelial cell
4.29685e-34	0.383101	0.641	0.391	1.14154e-29	RNF145	Epithelial cell_STT	Epithelial cell
4.39227e-44	0.382267	0.191	0.012	1.1669e-39	SLCO1B3	Epithelial cell_STT	Epithelial cell
1.28961e-51	0.381621	0.191	0	3.4261e-47	SAA4	Epithelial cell_STT	Epithelial cell
1.22433e-55	0.381298	0.229	0.013	3.25267e-51	IRAK3	Epithelial cell_STT	Epithelial cell
6.12526e-37	0.381131	0.555	0.298	1.6273e-32	CLCN3	Epithelial cell_STT	Epithelial cell
3.20697e-13	0.380889	0.435	0.323	8.51996e-09	HLA-DQB1	Epithelial cell_STT	Epithelial cell
8.31348e-43	0.380484	0.25	0.051	2.20864e-38	PDLIM4	Epithelial cell_STT	Epithelial cell
6.39504e-42	0.379383	0.299	0.08	1.69897e-37	GALNT5	Epithelial cell_STT	Epithelial cell
1.92617e-25	0.37831	0.742	0.562	5.11726e-21	TXNDC17	Epithelial cell_STT	Epithelial cell
5.27534e-31	0.377295	0.629	0.38	1.4015e-26	GOLGB1	Epithelial cell_STT	Epithelial cell
3.77249e-35	0.376646	0.631	0.371	1.00224e-30	MARCKS	Epithelial cell_STT	Epithelial cell
3.75091e-34	0.376352	0.497	0.246	9.96505e-30	TNFSF13	Epithelial cell_STT	Epithelial cell
8.9326e-42	0.375604	0.312	0.089	2.37312e-37	AL391056.1	Epithelial cell_STT	Epithelial cell
9.76132e-34	0.375119	0.366	0.148	2.59329e-29	SIPA1L1	Epithelial cell_STT	Epithelial cell
4.49198e-31	0.374197	0.622	0.377	1.19338e-26	FAM120A	Epithelial cell_STT	Epithelial cell
1.49504e-45	0.373283	0.253	0.043	3.97188e-41	TMEM139	Epithelial cell_STT	Epithelial cell
3.22994e-34	0.371495	0.484	0.237	8.58097e-30	CD82	Epithelial cell_STT	Epithelial cell
6.1374e-36	0.371448	0.675	0.404	1.63052e-31	ABCC3	Epithelial cell_STT	Epithelial cell
6.89058e-43	0.37083	0.569	0.283	1.83062e-38	CLTC	Epithelial cell_STT	Epithelial cell
1.5515e-20	0.3707	0.455	0.268	4.12187e-16	THUMPD3-AS1	Epithelial cell_STT	Epithelial cell
9.55508e-29	0.370665	0.163	0.028	2.5385e-24	CA4	Epithelial cell_STT	Epithelial cell
2.82728e-38	0.370599	0.543	0.28	7.51125e-34	MTUS1	Epithelial cell_STT	Epithelial cell
9.41783e-59	0.370598	0.366	0.091	2.50204e-54	IFI16	Epithelial cell_STT	Epithelial cell
1.01814e-12	0.367728	0.254	0.142	2.70489e-08	CPM	Epithelial cell_STT	Epithelial cell
1.44278e-42	0.367429	0.212	0.026	3.83302e-38	TPRG1	Epithelial cell_STT	Epithelial cell
2.28475e-10	0.367237	0.562	0.414	6.06989e-06	INTS6	Epithelial cell_STT	Epithelial cell
6.10087e-30	0.367168	0.587	0.341	1.62082e-25	CLSTN1	Epithelial cell_STT	Epithelial cell
2.92158e-28	0.366927	0.73	0.519	7.76176e-24	CAPN2	Epithelial cell_STT	Epithelial cell
1.11301e-28	0.366827	0.553	0.313	2.95694e-24	NAPRT	Epithelial cell_STT	Epithelial cell
3.41182e-28	0.365795	0.635	0.413	9.06417e-24	GMDS	Epithelial cell_STT	Epithelial cell
1.87752e-30	0.365684	0.299	0.11	4.988e-26	GOLGA8A	Epithelial cell_STT	Epithelial cell
1.26116e-35	0.364535	0.397	0.163	3.35052e-31	ADRA2A	Epithelial cell_STT	Epithelial cell
2.63423e-33	0.363775	0.462	0.221	6.99836e-29	CAPN5	Epithelial cell_STT	Epithelial cell
7.29543e-32	0.362627	0.583	0.332	1.93818e-27	PFKL	Epithelial cell_STT	Epithelial cell
3.57116e-41	0.362321	0.39	0.144	9.48749e-37	SPTLC2	Epithelial cell_STT	Epithelial cell
5.10726e-31	0.362315	0.442	0.214	1.35684e-26	DNM2	Epithelial cell_STT	Epithelial cell
2.19025e-51	0.3616	0.212	0.011	5.81885e-47	USP9Y	Epithelial cell_STT	Epithelial cell
4.51786e-55	0.361221	0.347	0.077	1.20026e-50	PRR15L	Epithelial cell_STT	Epithelial cell
1.03773e-20	0.360578	0.446	0.26	2.75693e-16	HIST1H2AC	Epithelial cell_STT	Epithelial cell
6.63223e-41	0.360554	0.458	0.192	1.76198e-36	ISOC2	Epithelial cell_STT	Epithelial cell
2.3558e-34	0.359922	0.324	0.115	6.25866e-30	TRIM2	Epithelial cell_STT	Epithelial cell
2.10508e-28	0.359271	0.699	0.489	5.59256e-24	HLA-DRA	Epithelial cell_STT	Epithelial cell
1.96496e-24	0.359228	0.682	0.512	5.22032e-20	TALDO1	Epithelial cell_STT	Epithelial cell
2.06602e-23	0.359211	0.466	0.262	5.4888e-19	MYH14	Epithelial cell_STT	Epithelial cell
4.49575e-48	0.358442	0.486	0.203	1.19439e-43	EIF4EBP1	Epithelial cell_STT	Epithelial cell
5.30745e-41	0.358089	0.176	0.011	1.41003e-36	LGALS9C	Epithelial cell_STT	Epithelial cell
1.18441e-24	0.358069	0.11	0.008	3.14663e-20	ALDH1A3	Epithelial cell_STT	Epithelial cell
9.42463e-33	0.356784	0.677	0.433	2.50384e-28	VSIG2	Epithelial cell_STT	Epithelial cell
1.57525e-19	0.354719	0.269	0.124	4.18497e-15	CDHR5	Epithelial cell_STT	Epithelial cell
7.94492e-29	0.354402	0.62	0.374	2.11073e-24	DDR1	Epithelial cell_STT	Epithelial cell
1.74766e-32	0.354325	0.623	0.361	4.643e-28	CNDP2	Epithelial cell_STT	Epithelial cell
9.26838e-08	0.353548	0.794	0.732	0.00246233	HLA-DRB1	Epithelial cell_STT	Epithelial cell
2.98021e-12	0.353442	0.104	0.033	7.91752e-08	ANGPTL4	Epithelial cell_STT	Epithelial cell
7.36703e-31	0.353074	0.574	0.323	1.9572e-26	EHF	Epithelial cell_STT	Epithelial cell
1.78944e-43	0.352299	0.416	0.163	4.754e-39	VEGFB	Epithelial cell_STT	Epithelial cell
1.09269e-39	0.35191	0.676	0.43	2.90294e-35	GLUL	Epithelial cell_STT	Epithelial cell
1.92989e-33	0.350798	0.298	0.099	5.12715e-29	MTMR11	Epithelial cell_STT	Epithelial cell
1.68083e-43	0.350505	0.327	0.095	4.46546e-39	GALNT2	Epithelial cell_STT	Epithelial cell
5.69763e-24	0.35034	0.833	0.666	1.51369e-19	CALR	Epithelial cell_STT	Epithelial cell
1.7128e-32	0.348572	0.585	0.332	4.5504e-28	SELENBP1	Epithelial cell_STT	Epithelial cell
1.73656e-34	0.347542	0.546	0.29	4.61353e-30	SLC22A18	Epithelial cell_STT	Epithelial cell
5.95171e-43	0.346599	0.17	0.005	1.58119e-38	CP	Epithelial cell_STT	Epithelial cell
4.2832e-36	0.345476	0.42	0.182	1.13792e-31	ATP8B1	Epithelial cell_STT	Epithelial cell
4.76398e-41	0.343761	0.486	0.214	1.26565e-36	SCAMP2	Epithelial cell_STT	Epithelial cell
4.14151e-36	0.342384	0.193	0.029	1.10028e-31	PLOD2	Epithelial cell_STT	Epithelial cell
1.8008e-33	0.341655	0.443	0.204	4.78418e-29	FNDC3B	Epithelial cell_STT	Epithelial cell
1.33084e-38	0.341652	0.188	0.021	3.53564e-34	PAX8-AS1	Epithelial cell_STT	Epithelial cell
3.47268e-38	0.341478	0.42	0.173	9.22588e-34	HYOU1	Epithelial cell_STT	Epithelial cell
4.19716e-36	0.339144	0.345	0.13	1.11506e-31	TMEM45B	Epithelial cell_STT	Epithelial cell
3.49246e-32	0.338743	0.655	0.419	9.27843e-28	PTTG1IP	Epithelial cell_STT	Epithelial cell
1.88274e-17	0.338276	0.528	0.349	5.00188e-13	SNHG14	Epithelial cell_STT	Epithelial cell
1.54059e-33	0.337215	0.231	0.058	4.09289e-29	NEURL3	Epithelial cell_STT	Epithelial cell
1.0468e-40	0.337009	0.309	0.09	2.78103e-36	PIP5K1B	Epithelial cell_STT	Epithelial cell
7.62382e-38	0.333967	0.383	0.148	2.02542e-33	P4HA1	Epithelial cell_STT	Epithelial cell
4.92993e-23	0.333952	0.22	0.078	1.30973e-18	PDLIM7	Epithelial cell_STT	Epithelial cell
2.68108e-44	0.333831	0.445	0.183	7.12283e-40	LYN	Epithelial cell_STT	Epithelial cell
2.77813e-29	0.333683	0.411	0.196	7.38066e-25	STAT6	Epithelial cell_STT	Epithelial cell
1.15695e-39	0.333421	0.506	0.241	3.07367e-35	MPZL1	Epithelial cell_STT	Epithelial cell
1.06459e-22	0.332531	0.301	0.137	2.82829e-18	SAMD1	Epithelial cell_STT	Epithelial cell
1.91025e-27	0.332169	0.771	0.604	5.07496e-23	H2AFJ	Epithelial cell_STT	Epithelial cell
1.02352e-28	0.329879	0.732	0.506	2.7192e-24	NQO1	Epithelial cell_STT	Epithelial cell
2.63657e-36	0.329071	0.307	0.098	7.00457e-32	SORT1	Epithelial cell_STT	Epithelial cell
4.38986e-23	0.327994	0.13	0.021	1.16625e-18	HIST1H2BG	Epithelial cell_STT	Epithelial cell
2.85666e-35	0.326399	0.557	0.302	7.58928e-31	TFPI	Epithelial cell_STT	Epithelial cell
6.33307e-31	0.325854	0.186	0.036	1.68251e-26	TANC2	Epithelial cell_STT	Epithelial cell
5.90022e-25	0.325678	0.194	0.055	1.56751e-20	CACFD1	Epithelial cell_STT	Epithelial cell
4.30839e-27	0.325388	0.597	0.362	1.14461e-22	HDGF	Epithelial cell_STT	Epithelial cell
1.00122e-43	0.325373	0.438	0.172	2.65995e-39	LPCAT4	Epithelial cell_STT	Epithelial cell
3.05749e-25	0.325277	0.581	0.351	8.12282e-21	CTNND1	Epithelial cell_STT	Epithelial cell
8.61926e-31	0.323969	0.492	0.265	2.28988e-26	IRF9	Epithelial cell_STT	Epithelial cell
3.85164e-39	0.322424	0.161	0.006	1.02326e-34	MIA	Epithelial cell_STT	Epithelial cell
2.13053e-33	0.3223	0.377	0.157	5.66018e-29	NBR1	Epithelial cell_STT	Epithelial cell
1.19384e-22	0.322033	0.223	0.08	3.17167e-18	MST1R	Epithelial cell_STT	Epithelial cell
4.86734e-14	0.322003	0.846	0.692	1.29311e-09	ONECUT2	Epithelial cell_STT	Epithelial cell
5.58587e-23	0.321989	0.733	0.519	1.484e-18	CRIP2	Epithelial cell_STT	Epithelial cell
1.80781e-19	0.321829	0.627	0.447	4.80281e-15	RHOC	Epithelial cell_STT	Epithelial cell
1.0651e-21	0.321527	0.646	0.435	2.82965e-17	CTNNA1	Epithelial cell_STT	Epithelial cell
3.01587e-28	0.320893	0.3	0.118	8.01225e-24	BMPR2	Epithelial cell_STT	Epithelial cell
2.45248e-20	0.319856	0.57	0.38	6.51552e-16	BNIP3	Epithelial cell_STT	Epithelial cell
5.20476e-15	0.319814	0.691	0.583	1.38275e-10	C4orf3	Epithelial cell_STT	Epithelial cell
1.56882e-32	0.319699	0.508	0.267	4.16789e-28	SEC61A1	Epithelial cell_STT	Epithelial cell
8.48791e-34	0.319546	0.537	0.285	2.25498e-29	DYNC1H1	Epithelial cell_STT	Epithelial cell
1.74953e-32	0.319175	0.619	0.366	4.64799e-28	SMIM14	Epithelial cell_STT	Epithelial cell
6.00329e-25	0.317317	0.788	0.668	1.59489e-20	NDUFS5	Epithelial cell_STT	Epithelial cell
2.28456e-23	0.316762	0.591	0.374	6.06938e-19	AGPAT2	Epithelial cell_STT	Epithelial cell
1.35329e-40	0.313752	0.324	0.098	3.5953e-36	NADK	Epithelial cell_STT	Epithelial cell
1.94815e-39	0.313053	0.335	0.109	5.17565e-35	CXCL17	Epithelial cell_STT	Epithelial cell
2.02909e-33	0.312164	0.566	0.318	5.39068e-29	CBR1	Epithelial cell_STT	Epithelial cell
4.68027e-33	0.311058	0.363	0.145	1.24341e-28	PKP3	Epithelial cell_STT	Epithelial cell
2.79384e-35	0.310802	0.467	0.217	7.42239e-31	LARP1	Epithelial cell_STT	Epithelial cell
2.03577e-34	0.310702	0.395	0.168	5.40842e-30	NUMA1	Epithelial cell_STT	Epithelial cell
6.84517e-26	0.310248	0.299	0.124	1.81856e-21	TMEM63B	Epithelial cell_STT	Epithelial cell
1.07168e-28	0.310083	0.268	0.094	2.84714e-24	PRKCD	Epithelial cell_STT	Epithelial cell
2.68984e-42	0.310081	0.159	0	7.1461e-38	RHOBTB3	Epithelial cell_STT	Epithelial cell
9.29584e-51	0.309137	0.387	0.114	2.46962e-46	SH2D4A	Epithelial cell_STT	Epithelial cell
1.23833e-42	0.309039	0.324	0.092	3.28988e-38	TRIM54	Epithelial cell_STT	Epithelial cell
2.31911e-17	0.306824	0.672	0.492	6.16117e-13	NFIA	Epithelial cell_STT	Epithelial cell
2.61144e-26	0.306764	0.473	0.252	6.93782e-22	POLR2A	Epithelial cell_STT	Epithelial cell
7.88604e-23	0.306574	0.477	0.272	2.09508e-18	TRIM8	Epithelial cell_STT	Epithelial cell
3.54393e-37	0.306247	0.395	0.156	9.41516e-33	ADAM28	Epithelial cell_STT	Epithelial cell
2.09983e-48	0.30624	0.216	0.018	5.57862e-44	PKIB	Epithelial cell_STT	Epithelial cell
8.73263e-26	0.30617	0.395	0.195	2.32e-21	CLPTM1	Epithelial cell_STT	Epithelial cell
4.44302e-45	0.305897	0.398	0.136	1.18038e-40	MRPL17	Epithelial cell_STT	Epithelial cell
3.54271e-31	0.304739	0.324	0.126	9.41192e-27	TTYH3	Epithelial cell_STT	Epithelial cell
9.71515e-30	0.303947	0.421	0.199	2.58102e-25	ARF3	Epithelial cell_STT	Epithelial cell
1.81192e-32	0.30372	0.473	0.231	4.81372e-28	STXBP2	Epithelial cell_STT	Epithelial cell
6.55991e-32	0.303669	0.403	0.177	1.74277e-27	TCIRG1	Epithelial cell_STT	Epithelial cell
1.47239e-30	0.303359	0.218	0.055	3.91169e-26	ATG9A	Epithelial cell_STT	Epithelial cell
3.19657e-26	0.303344	0.365	0.167	8.49232e-22	SLC35A3	Epithelial cell_STT	Epithelial cell
2.28623e-33	0.302846	0.507	0.263	6.07384e-29	CD2AP	Epithelial cell_STT	Epithelial cell
1.82332e-37	0.302598	0.25	0.06	4.844e-33	DDX60	Epithelial cell_STT	Epithelial cell
3.74433e-32	0.302267	0.407	0.18	9.94756e-28	PAK1	Epithelial cell_STT	Epithelial cell
1.90971e-35	0.301833	0.14	0.003	5.07354e-31	SNCA	Epithelial cell_STT	Epithelial cell
4.44818e-34	0.300341	0.286	0.09	1.18175e-29	CREB3L2	Epithelial cell_STT	Epithelial cell
1.52668e-33	0.299995	0.399	0.169	4.05594e-29	NKTR	Epithelial cell_STT	Epithelial cell
2.32225e-37	0.299289	0.273	0.071	6.16953e-33	MIR210HG	Epithelial cell_STT	Epithelial cell
3.74458e-23	0.29847	0.358	0.175	9.94823e-19	MAPK3	Epithelial cell_STT	Epithelial cell
1.26413e-26	0.298155	0.428	0.218	3.35842e-22	SRC	Epithelial cell_STT	Epithelial cell
8.97053e-33	0.298051	0.29	0.097	2.3832e-28	TPCN1	Epithelial cell_STT	Epithelial cell
6.93075e-19	0.297993	0.217	0.088	1.84129e-14	EFNB2	Epithelial cell_STT	Epithelial cell
4.30444e-25	0.297253	0.227	0.076	1.14356e-20	APOL2	Epithelial cell_STT	Epithelial cell
4.89884e-23	0.29723	0.45	0.248	1.30148e-18	ETV1	Epithelial cell_STT	Epithelial cell
8.29172e-31	0.29706	0.266	0.086	2.20286e-26	ACSL5	Epithelial cell_STT	Epithelial cell
2.28966e-20	0.295511	0.132	0.029	6.08295e-16	ANKRD36B	Epithelial cell_STT	Epithelial cell
1.12639e-24	0.295305	0.546	0.321	2.99248e-20	LPP	Epithelial cell_STT	Epithelial cell
8.24205e-27	0.295064	0.687	0.467	2.18967e-22	MRPL41	Epithelial cell_STT	Epithelial cell
1.76284e-43	0.294702	0.219	0.029	4.68333e-39	OAS2	Epithelial cell_STT	Epithelial cell
1.47068e-34	0.293867	0.397	0.168	3.90716e-30	PIK3AP1	Epithelial cell_STT	Epithelial cell
1.95899e-23	0.29376	0.714	0.535	5.20445e-19	S100A13	Epithelial cell_STT	Epithelial cell
1.49852e-34	0.29375	0.344	0.129	3.98113e-30	RPS6KA3	Epithelial cell_STT	Epithelial cell
2.62946e-35	0.292713	0.343	0.124	6.98568e-31	EIF2AK1	Epithelial cell_STT	Epithelial cell
1.72892e-21	0.292569	0.284	0.129	4.59322e-17	DVL1	Epithelial cell_STT	Epithelial cell
2.49318e-38	0.292545	0.536	0.275	6.62364e-34	MTLN	Epithelial cell_STT	Epithelial cell
7.62152e-32	0.292312	0.468	0.233	2.02481e-27	MAZ	Epithelial cell_STT	Epithelial cell
3.72874e-27	0.292209	0.405	0.196	9.90615e-23	ZNF292	Epithelial cell_STT	Epithelial cell
1.09253e-41	0.291976	0.284	0.069	2.90253e-37	ZNF827	Epithelial cell_STT	Epithelial cell
1.52244e-22	0.291551	0.456	0.253	4.04466e-18	PROM2	Epithelial cell_STT	Epithelial cell
1.17071e-27	0.291477	0.426	0.209	3.11024e-23	TMEM30A	Epithelial cell_STT	Epithelial cell
1.26341e-23	0.291443	0.25	0.096	3.3565e-19	EXT1	Epithelial cell_STT	Epithelial cell
2.14269e-35	0.289747	0.328	0.117	5.69247e-31	ATP2A3	Epithelial cell_STT	Epithelial cell
6.73273e-23	0.28877	0.835	0.709	1.78868e-18	TIMP1	Epithelial cell_STT	Epithelial cell
4.12891e-46	0.288633	0.239	0.034	1.09693e-41	GPD1	Epithelial cell_STT	Epithelial cell
2.70914e-37	0.287916	0.3	0.091	7.19738e-33	LRIG3	Epithelial cell_STT	Epithelial cell
3.54803e-26	0.286467	0.464	0.248	9.42606e-22	ALDOA	Epithelial cell_STT	Epithelial cell
8.13178e-44	0.286383	0.2	0.018	2.16037e-39	KCND3	Epithelial cell_STT	Epithelial cell
1.39218e-36	0.285966	0.376	0.141	3.69861e-32	FAM114A1	Epithelial cell_STT	Epithelial cell
5.46754e-21	0.285637	0.131	0.027	1.45256e-16	CDHR2	Epithelial cell_STT	Epithelial cell
1.0991e-25	0.285153	0.514	0.291	2.91998e-21	PLS1	Epithelial cell_STT	Epithelial cell
1.22263e-27	0.283739	0.253	0.085	3.24815e-23	WDR60	Epithelial cell_STT	Epithelial cell
6.15027e-27	0.283363	0.433	0.219	1.63394e-22	AHCYL2	Epithelial cell_STT	Epithelial cell
3.14984e-23	0.28314	0.28	0.119	8.36818e-19	HK2	Epithelial cell_STT	Epithelial cell
2.13435e-42	0.282367	0.266	0.058	5.67032e-38	DTX3L	Epithelial cell_STT	Epithelial cell
3.59959e-32	0.281938	0.537	0.287	9.56303e-28	PDXDC1	Epithelial cell_STT	Epithelial cell
1.089e-26	0.281069	0.405	0.194	2.89314e-22	TMCO3	Epithelial cell_STT	Epithelial cell
1.14866e-20	0.280899	0.553	0.355	3.05164e-16	BIRC3	Epithelial cell_STT	Epithelial cell
7.79618e-33	0.280813	0.428	0.193	2.07121e-28	STIM2	Epithelial cell_STT	Epithelial cell
2.80308e-37	0.280167	0.26	0.065	7.44694e-33	DBP	Epithelial cell_STT	Epithelial cell
8.37266e-21	0.280041	0.363	0.191	2.22437e-16	ADAM15	Epithelial cell_STT	Epithelial cell
1.45275e-31	0.279758	0.13	0.005	3.85952e-27	ITGA1	Epithelial cell_STT	Epithelial cell
3.66532e-21	0.279676	0.316	0.151	9.73765e-17	MKLN1	Epithelial cell_STT	Epithelial cell
1.30026e-38	0.279477	0.169	0.011	3.45441e-34	XDH	Epithelial cell_STT	Epithelial cell
1.87849e-30	0.278702	0.449	0.221	4.99059e-26	NSD3	Epithelial cell_STT	Epithelial cell
1.41324e-31	0.278616	0.507	0.263	3.75454e-27	G3BP1	Epithelial cell_STT	Epithelial cell
6.32358e-25	0.278353	0.519	0.306	1.67999e-20	TMEM165	Epithelial cell_STT	Epithelial cell
4.81517e-34	0.277985	0.378	0.155	1.27925e-29	APOL6	Epithelial cell_STT	Epithelial cell
1.18023e-26	0.277367	0.458	0.24	3.13552e-22	UNC93B1	Epithelial cell_STT	Epithelial cell
1.17827e-25	0.276924	0.17	0.038	3.13032e-21	SYTL2	Epithelial cell_STT	Epithelial cell
3.08282e-25	0.276888	0.322	0.141	8.19012e-21	EFNA2	Epithelial cell_STT	Epithelial cell
3.72859e-39	0.276814	0.384	0.144	9.90574e-35	TWF2	Epithelial cell_STT	Epithelial cell
6.19505e-18	0.276679	0.897	0.757	1.64584e-13	GPX2	Epithelial cell_STT	Epithelial cell
8.08435e-27	0.276397	0.304	0.121	2.14777e-22	FRYL	Epithelial cell_STT	Epithelial cell
4.3815e-30	0.276141	0.376	0.164	1.16403e-25	ARHGAP12	Epithelial cell_STT	Epithelial cell
3.75995e-23	0.27584	0.133	0.023	9.98906e-19	SLC7A11	Epithelial cell_STT	Epithelial cell
5.55131e-15	0.275269	0.705	0.524	1.47482e-10	HES1	Epithelial cell_STT	Epithelial cell
1.25977e-20	0.275213	0.587	0.374	3.34683e-16	UGP2	Epithelial cell_STT	Epithelial cell
2.46861e-35	0.274895	0.291	0.091	6.55835e-31	TAP1	Epithelial cell_STT	Epithelial cell
1.60425e-26	0.27472	0.25	0.087	4.26201e-22	KIAA0100	Epithelial cell_STT	Epithelial cell
3.0841e-28	0.273835	0.362	0.159	8.19354e-24	CCDC6	Epithelial cell_STT	Epithelial cell
1.31203e-21	0.27337	0.282	0.125	3.48567e-17	USP53	Epithelial cell_STT	Epithelial cell
8.80537e-24	0.273019	0.394	0.198	2.33932e-19	RABL6	Epithelial cell_STT	Epithelial cell
5.76058e-16	0.272557	0.239	0.115	1.53041e-11	DNM1	Epithelial cell_STT	Epithelial cell
4.66614e-27	0.272503	0.403	0.194	1.23965e-22	HID1	Epithelial cell_STT	Epithelial cell
1.57128e-29	0.272275	0.492	0.272	4.17442e-25	CFH	Epithelial cell_STT	Epithelial cell
1.41907e-34	0.272194	0.419	0.179	3.77004e-30	SQOR	Epithelial cell_STT	Epithelial cell
1.25957e-18	0.271859	0.292	0.143	3.3463e-14	PIGQ	Epithelial cell_STT	Epithelial cell
3.94111e-26	0.271847	0.293	0.119	1.04703e-21	RAB5B	Epithelial cell_STT	Epithelial cell
3.19254e-25	0.271419	0.238	0.082	8.48162e-21	SLC25A23	Epithelial cell_STT	Epithelial cell
2.46134e-26	0.271287	0.311	0.13	6.53904e-22	SP1	Epithelial cell_STT	Epithelial cell
2.34424e-33	0.270925	0.27	0.081	6.22795e-29	SAMD9	Epithelial cell_STT	Epithelial cell
4.46055e-25	0.270924	0.471	0.263	1.18503e-20	ATP5PB	Epithelial cell_STT	Epithelial cell
2.98859e-25	0.270769	0.615	0.409	7.9398e-21	COX14	Epithelial cell_STT	Epithelial cell
1.03831e-25	0.27061	0.306	0.128	2.75849e-21	ZNF217	Epithelial cell_STT	Epithelial cell
1.58774e-30	0.269674	0.621	0.373	4.21816e-26	CTSS	Epithelial cell_STT	Epithelial cell
1.77873e-29	0.269555	0.219	0.057	4.72554e-25	IKZF2	Epithelial cell_STT	Epithelial cell
2.03973e-20	0.269312	0.284	0.129	5.41895e-16	POF1B	Epithelial cell_STT	Epithelial cell
1.31407e-33	0.269303	0.368	0.145	3.4911e-29	NR2F6	Epithelial cell_STT	Epithelial cell
1.33661e-30	0.268458	0.424	0.198	3.55096e-26	CANT1	Epithelial cell_STT	Epithelial cell
2.5314e-30	0.268152	0.34	0.141	6.72517e-26	PLBD1	Epithelial cell_STT	Epithelial cell
3.64613e-30	0.267463	0.225	0.06	9.68666e-26	ARFGEF2	Epithelial cell_STT	Epithelial cell
3.27408e-29	0.267295	0.417	0.198	8.69825e-25	TMEM37	Epithelial cell_STT	Epithelial cell
3.92872e-32	0.267144	0.403	0.176	1.04374e-27	PTGES2	Epithelial cell_STT	Epithelial cell
4.9875e-22	0.266964	0.379	0.193	1.32503e-17	BAZ2B	Epithelial cell_STT	Epithelial cell
7.11162e-23	0.266291	0.288	0.124	1.88934e-18	TRPM4	Epithelial cell_STT	Epithelial cell
1.29903e-19	0.266281	0.36	0.191	3.45113e-15	GCLC	Epithelial cell_STT	Epithelial cell
2.12664e-31	0.265796	0.199	0.042	5.64986e-27	NOXO1	Epithelial cell_STT	Epithelial cell
8.79289e-18	0.265722	0.261	0.124	2.33601e-13	ALS2CL	Epithelial cell_STT	Epithelial cell
5.57096e-32	0.265663	0.441	0.206	1.48004e-27	VPS13C	Epithelial cell_STT	Epithelial cell
2.26769e-25	0.265559	0.408	0.206	6.02456e-21	UBXN6	Epithelial cell_STT	Epithelial cell
1.39639e-28	0.265102	0.411	0.197	3.7098e-24	SHISA5	Epithelial cell_STT	Epithelial cell
7.42834e-30	0.264972	0.303	0.111	1.97349e-25	ATF7IP	Epithelial cell_STT	Epithelial cell
9.63571e-30	0.264812	0.168	0.029	2.55992e-25	IFIT3	Epithelial cell_STT	Epithelial cell
9.78167e-33	0.264706	0.288	0.093	2.5987e-28	FRK	Epithelial cell_STT	Epithelial cell
6.11101e-33	0.264528	0.152	0.013	1.62351e-28	RPS6KA2	Epithelial cell_STT	Epithelial cell
3.16043e-27	0.264238	0.266	0.096	8.39632e-23	TMEM127	Epithelial cell_STT	Epithelial cell
1.44483e-07	0.264003	0.15	0.083	0.00383847	PARD6G-AS1	Epithelial cell_STT	Epithelial cell
6.32792e-22	0.263932	0.554	0.335	1.68114e-17	NIBAN2	Epithelial cell_STT	Epithelial cell
8.67417e-31	0.263625	0.435	0.206	2.30447e-26	PIGT	Epithelial cell_STT	Epithelial cell
8.66805e-19	0.263524	0.483	0.287	2.30284e-14	BAIAP2L1	Epithelial cell_STT	Epithelial cell
5.94013e-24	0.263225	0.585	0.384	1.57811e-19	FAM162A	Epithelial cell_STT	Epithelial cell
9.10951e-27	0.262977	0.399	0.188	2.42012e-22	LYPLA2	Epithelial cell_STT	Epithelial cell
1.43571e-08	0.262953	0.766	0.705	0.000381424	MGST1	Epithelial cell_STT	Epithelial cell
2.44502e-17	0.262591	0.216	0.093	6.49569e-13	STC1	Epithelial cell_STT	Epithelial cell
1.59888e-34	0.262106	0.489	0.239	4.24774e-30	MRPS26	Epithelial cell_STT	Epithelial cell
1.1059e-33	0.261813	0.261	0.075	2.93804e-29	GOT2	Epithelial cell_STT	Epithelial cell
8.58569e-24	0.261478	0.39	0.198	2.28096e-19	EPB41L4A	Epithelial cell_STT	Epithelial cell
9.4139e-27	0.261211	0.57	0.337	2.50099e-22	VPS13A	Epithelial cell_STT	Epithelial cell
9.3279e-35	0.261097	0.432	0.188	2.47814e-30	BCL2L15	Epithelial cell_STT	Epithelial cell
1.15114e-26	0.260579	0.379	0.179	3.05822e-22	ATP2C1	Epithelial cell_STT	Epithelial cell
4.97644e-42	0.259528	0.216	0.029	1.32209e-37	DDX3Y	Epithelial cell_STT	Epithelial cell
1.06691e-30	0.258322	0.141	0.011	2.83447e-26	VNN3	Epithelial cell_STT	Epithelial cell
1.9441e-26	0.257441	0.387	0.183	5.16489e-22	PKP4	Epithelial cell_STT	Epithelial cell
2.61505e-37	0.25728	0.299	0.09	6.9474e-33	CASP7	Epithelial cell_STT	Epithelial cell
8.18168e-34	0.256798	0.289	0.093	2.17363e-29	PLS3	Epithelial cell_STT	Epithelial cell
6.15538e-22	0.256538	0.456	0.257	1.6353e-17	RERE	Epithelial cell_STT	Epithelial cell
3.78055e-21	0.25645	0.369	0.192	1.00438e-16	NTN4	Epithelial cell_STT	Epithelial cell
1.79721e-26	0.256243	0.348	0.158	4.77464e-22	SAV1	Epithelial cell_STT	Epithelial cell
2.57651e-22	0.256194	0.277	0.117	6.84501e-18	MDM2	Epithelial cell_STT	Epithelial cell
1.4154e-23	0.255749	0.169	0.042	3.76031e-19	CA12	Epithelial cell_STT	Epithelial cell
1.48326e-31	0.255565	0.476	0.227	3.94059e-27	GALNT7	Epithelial cell_STT	Epithelial cell
1.71488e-27	0.255259	0.608	0.381	4.55593e-23	LAMTOR2	Epithelial cell_STT	Epithelial cell
6.71882e-18	0.255221	0.387	0.221	1.78499e-13	DNAJB2	Epithelial cell_STT	Epithelial cell
2.1417e-25	0.255058	0.332	0.146	5.68986e-21	FOXA1	Epithelial cell_STT	Epithelial cell
2.91262e-31	0.254703	0.233	0.061	7.73795e-27	ATP2C2	Epithelial cell_STT	Epithelial cell
2.28307e-21	0.254603	0.873	0.786	6.06542e-17	ATP5ME	Epithelial cell_STT	Epithelial cell
2.09651e-25	0.254056	0.551	0.333	5.56979e-21	ARPC1A	Epithelial cell_STT	Epithelial cell
6.12257e-24	0.253903	0.214	0.07	1.62658e-19	EFNA5	Epithelial cell_STT	Epithelial cell
4.47988e-15	0.253829	0.766	0.568	1.19017e-10	CYP3A5	Epithelial cell_STT	Epithelial cell
3.13851e-25	0.253787	0.201	0.058	8.33809e-21	MAVS	Epithelial cell_STT	Epithelial cell
2.70519e-27	0.2534	0.273	0.099	7.18688e-23	TRIM56	Epithelial cell_STT	Epithelial cell
1.15874e-29	0.25335	0.435	0.207	3.07842e-25	MCRIP2	Epithelial cell_STT	Epithelial cell
1.95281e-30	0.25253	0.25	0.076	5.18802e-26	ACVR1B	Epithelial cell_STT	Epithelial cell
1.9797e-23	0.25244	0.374	0.186	5.25948e-19	RAD23B	Epithelial cell_STT	Epithelial cell
3.67388e-33	0.25242	0.173	0.023	9.7604e-29	TTC9	Epithelial cell_STT	Epithelial cell
1.91062e-36	0.25236	0.426	0.184	5.07594e-32	MRPL34	Epithelial cell_STT	Epithelial cell
2.84576e-26	0.251923	0.272	0.101	7.56034e-22	DOK4	Epithelial cell_STT	Epithelial cell
4.65914e-30	0.251858	0.46	0.228	1.23779e-25	HSD17B4	Epithelial cell_STT	Epithelial cell
6.13348e-32	0.251699	0.567	0.313	1.62948e-27	TSTA3	Epithelial cell_STT	Epithelial cell
4.89276e-25	0.251562	0.313	0.132	1.29986e-20	ARHGAP32	Epithelial cell_STT	Epithelial cell
5.17908e-35	0.250727	0.319	0.109	1.37593e-30	SLC35C1	Epithelial cell_STT	Epithelial cell
3.59684e-21	0.250632	0.498	0.291	9.55572e-17	DSP	Epithelial cell_STT	Epithelial cell
9.10079e-38	0.250562	0.221	0.041	2.41781e-33	RTP4	Epithelial cell_STT	Epithelial cell
3.72717e-20	0.250557	0.611	0.404	9.90198e-16	TM9SF2	Epithelial cell_STT	Epithelial cell
3.6883e-30	0.250317	0.17	0.029	9.7987e-26	JAK2	Epithelial cell_STT	Epithelial cell
2.37014e-22	0.25015	0.462	0.262	6.29676e-18	ARHGEF12	Epithelial cell_STT	Epithelial cell
1.58686e-12	-0.250551	0.064	0.133	4.21582e-08	AC009041.2	Epithelial cell_Normal	Epithelial cell
1.99664e-20	-0.251546	0.053	0.144	5.30448e-16	KCNJ16	Epithelial cell_Normal	Epithelial cell
2.19789e-14	-0.251871	0.061	0.138	5.83913e-10	CTNND2	Epithelial cell_Normal	Epithelial cell
2.65831e-08	-0.254019	0.121	0.181	0.000706234	EEPD1	Epithelial cell_Normal	Epithelial cell
2.1715e-07	-0.255315	0.817	0.793	0.00576901	TMEM59	Epithelial cell_Normal	Epithelial cell
9.10199e-10	-0.258598	0.898	0.916	2.41813e-05	CD63	Epithelial cell_Normal	Epithelial cell
2.69813e-26	-0.261999	0.03	0.12	7.16812e-22	FGFR1	Epithelial cell_Normal	Epithelial cell
3.55402e-24	-0.262185	0.024	0.102	9.44197e-20	CLTRN	Epithelial cell_Normal	Epithelial cell
2.16261e-18	-0.262674	0.055	0.14	5.74541e-14	RELB	Epithelial cell_Normal	Epithelial cell
2.28872e-28	-0.262715	0.033	0.131	6.08045e-24	RBM38	Epithelial cell_Normal	Epithelial cell
2.69589e-09	-0.263001	0.083	0.143	7.16216e-05	CTNNAL1	Epithelial cell_Normal	Epithelial cell
2.79441e-10	-0.263449	0.061	0.121	7.42391e-06	MIR99AHG	Epithelial cell_Normal	Epithelial cell
4.68384e-10	-0.263493	0.071	0.133	1.24436e-05	DEPDC1B	Epithelial cell_Normal	Epithelial cell
2.0533e-07	-0.264405	0.718	0.717	0.005455	SLC12A2	Epithelial cell_Normal	Epithelial cell
2.89759e-10	-0.265837	0.066	0.126	7.69803e-06	ELOVL5	Epithelial cell_Normal	Epithelial cell
1.45944e-07	-0.269664	0.167	0.23	0.00387729	SPNS2	Epithelial cell_Normal	Epithelial cell
2.10783e-21	-0.27229	0.037	0.12	5.59986e-17	AC025259.3	Epithelial cell_Normal	Epithelial cell
3.87038e-08	-0.273275	0.295	0.185	0.00102824	ID3	Epithelial cell_Normal	Epithelial cell
2.05353e-12	-0.276696	0.078	0.15	5.45562e-08	TM4SF5	Epithelial cell_Normal	Epithelial cell
1.25304e-11	-0.27778	0.276	0.156	3.32896e-07	MT1X	Epithelial cell_Normal	Epithelial cell
1.18323e-11	-0.281203	0.822	0.872	3.14349e-07	COX7C	Epithelial cell_Normal	Epithelial cell
7.51651e-14	-0.28142	0.047	0.115	1.99691e-09	AL136372.2	Epithelial cell_Normal	Epithelial cell
1.29305e-07	-0.282111	0.175	0.236	0.00343524	KPNA2	Epithelial cell_Normal	Epithelial cell
6.43183e-13	-0.283683	0.082	0.158	1.70875e-08	MTCL1	Epithelial cell_Normal	Epithelial cell
3.69576e-10	-0.283904	0.107	0.177	9.81852e-06	GCNT4	Epithelial cell_Normal	Epithelial cell
2.452e-08	-0.285534	0.236	0.296	0.000651422	TTR	Epithelial cell_Normal	Epithelial cell
3.79899e-28	-0.288263	0.023	0.109	1.00928e-23	LRRN1	Epithelial cell_Normal	Epithelial cell
5.6131e-19	-0.294368	0.044	0.124	1.49123e-14	FAM171A1	Epithelial cell_Normal	Epithelial cell
1.00372e-20	-0.296932	0.094	0.208	2.66659e-16	TNFAIP3	Epithelial cell_Normal	Epithelial cell
1.5447e-08	-0.297883	0.073	0.128	0.000410379	STMND1	Epithelial cell_Normal	Epithelial cell
3.74244e-31	-0.299969	0.031	0.134	9.94253e-27	FABP5	Epithelial cell_Normal	Epithelial cell
4.4134e-10	-0.301305	0.091	0.155	1.17251e-05	RIMKLB	Epithelial cell_Normal	Epithelial cell
2.49139e-45	-0.302915	0.006	0.1	6.61888e-41	MME	Epithelial cell_Normal	Epithelial cell
1.60742e-07	-0.309254	0.169	0.226	0.00427044	SMOX	Epithelial cell_Normal	Epithelial cell
1.35172e-07	-0.314482	0.237	0.293	0.00359112	ADAM17	Epithelial cell_Normal	Epithelial cell
5.67485e-28	-0.314567	0.034	0.129	1.50764e-23	CLEC11A	Epithelial cell_Normal	Epithelial cell
2.61808e-23	-0.315615	0.059	0.16	6.95544e-19	CRY1	Epithelial cell_Normal	Epithelial cell
2.75655e-07	-0.317035	0.186	0.246	0.00732332	THOC6	Epithelial cell_Normal	Epithelial cell
3.38262e-15	-0.317696	0.112	0.205	8.98661e-11	ITPKC	Epithelial cell_Normal	Epithelial cell
6.83099e-11	-0.317766	0.141	0.213	1.81479e-06	SLC25A33	Epithelial cell_Normal	Epithelial cell
6.01573e-47	-0.318469	0.007	0.107	1.5982e-42	SCGN	Epithelial cell_Normal	Epithelial cell
1.35721e-07	-0.319315	0.149	0.211	0.0036057	HOXB2	Epithelial cell_Normal	Epithelial cell
2.71041e-49	-0.320104	0.015	0.133	7.20074e-45	AP1S2	Epithelial cell_Normal	Epithelial cell
7.38394e-11	-0.323357	0.864	0.856	1.96169e-06	RPL38	Epithelial cell_Normal	Epithelial cell
2.37431e-15	-0.323496	0.85	0.865	6.30782e-11	COX4I1	Epithelial cell_Normal	Epithelial cell
3.18731e-56	-0.325308	0.025	0.174	8.46773e-52	ARID5A	Epithelial cell_Normal	Epithelial cell
2.86014e-09	-0.325679	0.163	0.231	7.59853e-05	RIPK4	Epithelial cell_Normal	Epithelial cell
2.75745e-07	-0.32667	0.149	0.204	0.00732573	AC019197.1	Epithelial cell_Normal	Epithelial cell
7.16074e-39	-0.332385	0.035	0.156	1.90239e-34	PIM1	Epithelial cell_Normal	Epithelial cell
9.89682e-10	-0.334267	0.168	0.241	2.62929e-05	TRNP1	Epithelial cell_Normal	Epithelial cell
1.79745e-07	-0.33935	0.188	0.255	0.00477529	SLC9A3-AS1	Epithelial cell_Normal	Epithelial cell
2.80917e-32	-0.34163	0.022	0.115	7.46311e-28	RFX2	Epithelial cell_Normal	Epithelial cell
1.08122e-09	-0.344341	0.769	0.802	2.87247e-05	COX8A	Epithelial cell_Normal	Epithelial cell
7.48645e-24	-0.345737	0.041	0.133	1.98893e-19	MEF2C	Epithelial cell_Normal	Epithelial cell
5.26807e-08	-0.348613	0.145	0.207	0.00139957	ZNF503	Epithelial cell_Normal	Epithelial cell
1.75972e-09	-0.350621	0.772	0.727	4.67504e-05	YWHAE	Epithelial cell_Normal	Epithelial cell
3.49617e-34	-0.355344	0.03	0.136	9.28828e-30	HEBP1	Epithelial cell_Normal	Epithelial cell
9.38487e-15	-0.359385	0.139	0.238	2.49328e-10	MIR222HG	Epithelial cell_Normal	Epithelial cell
4.02363e-12	-0.360661	0.159	0.243	1.06896e-07	PDGFC	Epithelial cell_Normal	Epithelial cell
1.0092e-09	-0.363035	0.238	0.305	2.68113e-05	HOMER2	Epithelial cell_Normal	Epithelial cell
1.54869e-26	-0.363944	0.033	0.124	4.11441e-22	CPB2	Epithelial cell_Normal	Epithelial cell
9.94569e-13	-0.363947	0.776	0.773	2.64227e-08	RPL7	Epithelial cell_Normal	Epithelial cell
9.49442e-08	-0.366749	0.593	0.625	0.00252238	SUMO1	Epithelial cell_Normal	Epithelial cell
5.60466e-08	-0.367457	0.505	0.558	0.00148899	HERPUD1	Epithelial cell_Normal	Epithelial cell
8.32444e-28	-0.368603	0.059	0.175	2.21155e-23	NOVA1	Epithelial cell_Normal	Epithelial cell
1.57007e-16	-0.368843	0.786	0.82	4.17122e-12	ATP5MC2	Epithelial cell_Normal	Epithelial cell
2.37662e-16	-0.368895	0.106	0.2	6.31397e-12	SLC25A44	Epithelial cell_Normal	Epithelial cell
5.90591e-21	-0.369349	0.052	0.141	1.56902e-16	KCNK15	Epithelial cell_Normal	Epithelial cell
1.79521e-11	-0.369595	0.254	0.334	4.76933e-07	RALGDS	Epithelial cell_Normal	Epithelial cell
2.68977e-17	-0.370007	0.09	0.184	7.14591e-13	SHISA2	Epithelial cell_Normal	Epithelial cell
8.99746e-16	-0.372443	0.093	0.183	2.39035e-11	NFIL3	Epithelial cell_Normal	Epithelial cell
1.1641e-09	-0.372833	0.144	0.212	3.09266e-05	CCDC71L	Epithelial cell_Normal	Epithelial cell
2.13621e-12	-0.378055	0.839	0.87	5.67526e-08	ITM2B	Epithelial cell_Normal	Epithelial cell
1.8806e-08	-0.379825	0.226	0.283	0.000499619	SERTAD3	Epithelial cell_Normal	Epithelial cell
4.19991e-12	-0.381275	0.717	0.742	1.11579e-07	ANXA5	Epithelial cell_Normal	Epithelial cell
4.44519e-10	-0.38191	0.134	0.204	1.18095e-05	SPRY2	Epithelial cell_Normal	Epithelial cell
5.70679e-46	-0.382504	0.006	0.1	1.51612e-41	TTN	Epithelial cell_Normal	Epithelial cell
1.0181e-17	-0.38368	0.063	0.147	2.70478e-13	HPN	Epithelial cell_Normal	Epithelial cell
9.80056e-10	-0.384594	0.237	0.307	2.60372e-05	C1orf56	Epithelial cell_Normal	Epithelial cell
4.60082e-14	-0.386889	0.231	0.337	1.2223e-09	SERPINA6	Epithelial cell_Normal	Epithelial cell
1.45765e-28	-0.38906	0.049	0.157	3.87254e-24	GPRC5B	Epithelial cell_Normal	Epithelial cell
9.3625e-08	-0.392422	0.688	0.672	0.00248733	HMGN1	Epithelial cell_Normal	Epithelial cell
6.63705e-18	-0.392452	0.132	0.238	1.76327e-13	DSEL	Epithelial cell_Normal	Epithelial cell
2.10948e-09	-0.393949	0.535	0.571	5.60427e-05	UGT2B15	Epithelial cell_Normal	Epithelial cell
1.09942e-31	-0.394097	0.923	0.941	2.92084e-27	RPL36	Epithelial cell_Normal	Epithelial cell
2.66986e-08	-0.396265	0.323	0.366	0.000709301	GATA6	Epithelial cell_Normal	Epithelial cell
2.75013e-10	-0.397063	0.167	0.245	7.30627e-06	PRNP	Epithelial cell_Normal	Epithelial cell
8.53142e-09	-0.397628	0.147	0.211	0.000226654	PDGFD	Epithelial cell_Normal	Epithelial cell
8.4867e-08	-0.398284	0.389	0.425	0.00225466	GABARAPL1	Epithelial cell_Normal	Epithelial cell
7.50841e-10	-0.399057	0.164	0.23	1.99476e-05	CMTM7	Epithelial cell_Normal	Epithelial cell
1.93288e-09	-0.399498	0.653	0.709	5.13508e-05	SEC61B	Epithelial cell_Normal	Epithelial cell
2.36537e-10	-0.40084	0.641	0.677	6.28409e-06	SERP1	Epithelial cell_Normal	Epithelial cell
6.53245e-10	-0.401586	0.772	0.77	1.73548e-05	SKP1	Epithelial cell_Normal	Epithelial cell
2.70403e-12	-0.402744	0.121	0.2	7.18379e-08	CYB5D1	Epithelial cell_Normal	Epithelial cell
5.83107e-20	-0.40393	0.133	0.246	1.54914e-15	VASN	Epithelial cell_Normal	Epithelial cell
1.74979e-11	-0.403995	0.775	0.738	4.64866e-07	SLC38A2	Epithelial cell_Normal	Epithelial cell
3.59948e-07	-0.404434	0.669	0.655	0.00956275	ST13	Epithelial cell_Normal	Epithelial cell
5.89203e-28	-0.406119	0.1	0.228	1.56533e-23	GPAT3	Epithelial cell_Normal	Epithelial cell
3.12141e-09	-0.407193	0.225	0.293	8.29265e-05	FGFR4	Epithelial cell_Normal	Epithelial cell
1.73531e-26	-0.408785	0.073	0.189	4.6102e-22	KRT80	Epithelial cell_Normal	Epithelial cell
2.38108e-16	-0.41279	0.763	0.789	6.32581e-12	RPSA	Epithelial cell_Normal	Epithelial cell
5.24071e-08	-0.41464	0.205	0.272	0.0013923	NEB	Epithelial cell_Normal	Epithelial cell
3.17068e-08	-0.416871	0.257	0.311	0.000842354	BTG3	Epithelial cell_Normal	Epithelial cell
2.00503e-63	-0.417813	0.002	0.12	5.32677e-59	SFRP5	Epithelial cell_Normal	Epithelial cell
2.13836e-16	-0.418489	0.773	0.836	5.68099e-12	ATP5MG	Epithelial cell_Normal	Epithelial cell
8.1659e-13	-0.419076	0.727	0.81	2.16943e-08	COX7A2	Epithelial cell_Normal	Epithelial cell
9.48235e-08	-0.419192	0.766	0.715	0.00251918	EIF4A1	Epithelial cell_Normal	Epithelial cell
1.3141e-14	-0.41957	0.196	0.293	3.49117e-10	TSC22D2	Epithelial cell_Normal	Epithelial cell
9.28012e-08	-0.421023	0.654	0.645	0.00246545	HMGN2	Epithelial cell_Normal	Epithelial cell
2.39121e-11	-0.421096	0.726	0.737	6.35274e-07	SLC25A3	Epithelial cell_Normal	Epithelial cell
1.04375e-18	-0.422724	0.087	0.185	2.77294e-14	LIF	Epithelial cell_Normal	Epithelial cell
7.89268e-21	-0.422994	0.159	0.285	2.09685e-16	AQP1	Epithelial cell_Normal	Epithelial cell
4.03585e-08	-0.427503	0.537	0.546	0.0010722	NRARP	Epithelial cell_Normal	Epithelial cell
3.40854e-07	-0.428301	0.286	0.327	0.00905548	INPP1	Epithelial cell_Normal	Epithelial cell
3.88133e-08	-0.431139	0.513	0.515	0.00103115	SH3YL1	Epithelial cell_Normal	Epithelial cell
4.19859e-15	-0.431329	0.804	0.8	1.11544e-10	EEF1G	Epithelial cell_Normal	Epithelial cell
3.34372e-08	-0.43136	0.653	0.637	0.000888327	SSR2	Epithelial cell_Normal	Epithelial cell
2.0384e-19	-0.43171	0.107	0.209	5.41542e-15	TUSC3	Epithelial cell_Normal	Epithelial cell
3.1505e-08	-0.43441	0.593	0.635	0.000836994	SPCS1	Epithelial cell_Normal	Epithelial cell
9.05514e-09	-0.434903	0.183	0.25	0.000240568	PDK4	Epithelial cell_Normal	Epithelial cell
1.0409e-43	-0.435363	0.032	0.163	2.76536e-39	STMN1	Epithelial cell_Normal	Epithelial cell
9.49888e-16	-0.435553	0.857	0.802	2.52357e-11	SQSTM1	Epithelial cell_Normal	Epithelial cell
2.79149e-14	-0.435922	0.127	0.214	7.41614e-10	UGT2B7	Epithelial cell_Normal	Epithelial cell
2.03046e-40	-0.438461	0.016	0.12	5.39433e-36	PEG10	Epithelial cell_Normal	Epithelial cell
1.21981e-35	-0.43906	0.047	0.171	3.24068e-31	TMEM86B	Epithelial cell_Normal	Epithelial cell
9.21539e-81	-0.439205	0	0.141	2.44825e-76	SPOCK2	Epithelial cell_Normal	Epithelial cell
3.03229e-22	-0.439472	0.823	0.823	8.05588e-18	UBA52	Epithelial cell_Normal	Epithelial cell
3.21579e-08	-0.439678	0.178	0.233	0.000854339	BEX2	Epithelial cell_Normal	Epithelial cell
6.73501e-11	-0.439945	0.25	0.324	1.78929e-06	SERTAD4-AS1	Epithelial cell_Normal	Epithelial cell
6.07361e-19	-0.441439	0.725	0.771	1.61358e-14	RNASEK	Epithelial cell_Normal	Epithelial cell
1.49213e-13	-0.441568	0.206	0.293	3.96413e-09	KLHL21	Epithelial cell_Normal	Epithelial cell
7.92041e-11	-0.442375	0.386	0.431	2.10422e-06	NEDD4L	Epithelial cell_Normal	Epithelial cell
5.11042e-31	-0.443467	0.068	0.195	1.35768e-26	PDZK1	Epithelial cell_Normal	Epithelial cell
8.82882e-13	-0.44743	0.222	0.309	2.34555e-08	COL18A1	Epithelial cell_Normal	Epithelial cell
9.46226e-17	-0.450469	0.21	0.309	2.51384e-12	RHPN2	Epithelial cell_Normal	Epithelial cell
9.01043e-08	-0.451661	0.119	0.182	0.0023938	S100A1	Epithelial cell_Normal	Epithelial cell
2.96606e-10	-0.454224	0.282	0.346	7.87993e-06	PHKG1	Epithelial cell_Normal	Epithelial cell
1.31951e-40	-0.456782	0.899	0.932	3.50554e-36	RPS15	Epithelial cell_Normal	Epithelial cell
6.54748e-18	-0.457039	0.843	0.837	1.73947e-13	MYL12B	Epithelial cell_Normal	Epithelial cell
5.26493e-08	-0.458053	0.281	0.337	0.00139873	MATN2	Epithelial cell_Normal	Epithelial cell
1.45788e-10	-0.460402	0.207	0.282	3.87315e-06	BAG3	Epithelial cell_Normal	Epithelial cell
1.17244e-09	-0.461232	0.313	0.385	3.11482e-05	SLC38A11	Epithelial cell_Normal	Epithelial cell
2.25034e-18	-0.465188	0.889	0.859	5.97849e-14	ATP1B1	Epithelial cell_Normal	Epithelial cell
4.24245e-32	-0.465622	0.071	0.2	1.12709e-27	WNT7A	Epithelial cell_Normal	Epithelial cell
3.70752e-07	-0.465971	0.574	0.554	0.00984978	BAG1	Epithelial cell_Normal	Epithelial cell
4.80459e-11	-0.466015	0.788	0.717	1.27644e-06	PERP	Epithelial cell_Normal	Epithelial cell
5.71326e-14	-0.466472	0.153	0.248	1.51784e-09	CKS2	Epithelial cell_Normal	Epithelial cell
8.65769e-17	-0.466567	0.25	0.353	2.30009e-12	CDKN2AIP	Epithelial cell_Normal	Epithelial cell
4.43283e-26	-0.469111	0.147	0.284	1.17767e-21	MAFK	Epithelial cell_Normal	Epithelial cell
6.25239e-21	-0.470195	0.799	0.818	1.66107e-16	CHCHD2	Epithelial cell_Normal	Epithelial cell
7.95738e-27	-0.471444	0.836	0.84	2.11404e-22	TSPO	Epithelial cell_Normal	Epithelial cell
7.18086e-20	-0.471967	0.695	0.76	1.90774e-15	UQCRB	Epithelial cell_Normal	Epithelial cell
1.71734e-19	-0.47205	0.396	0.516	4.56247e-15	CDKN1A	Epithelial cell_Normal	Epithelial cell
1.66589e-44	-0.472276	0.083	0.25	4.42578e-40	CYTOR	Epithelial cell_Normal	Epithelial cell
3.5885e-14	-0.473365	0.664	0.67	9.53356e-10	ADI1	Epithelial cell_Normal	Epithelial cell
6.92341e-27	-0.474475	0.895	0.883	1.83934e-22	CYSTM1	Epithelial cell_Normal	Epithelial cell
2.36693e-42	-0.478725	0.065	0.216	6.28822e-38	CHST9	Epithelial cell_Normal	Epithelial cell
5.08093e-13	-0.480567	0.298	0.365	1.34985e-08	HYI	Epithelial cell_Normal	Epithelial cell
3.37085e-07	-0.481214	0.526	0.517	0.00895533	NFE2L2	Epithelial cell_Normal	Epithelial cell
3.35035e-10	-0.48226	0.318	0.368	8.90088e-06	MRPL23	Epithelial cell_Normal	Epithelial cell
[truncated: 8,266 more rows]
