# Supplementary material for: Mechanism and endoscopic‐treatment‐induced evolution of biliary non‐anastomotic stricture after liver transplantation revealed by single‐cell RNA sequencing
Source: Clin Transl Med. 2024 Mar 14;14(3):e1622. doi: 10.1002/ctm2.1622 (PMC10938070; doi:10.1002/ctm2.1622)
Supplement: Supplementary file 9 — Supporting Information [file CTM2-14-e1622-s007.xlsx]

## Sheet: Sheet1
ET-DEGs from 16 distinct cell types.
p_val	avg_log2FC	pct.1	pct.2	p_val_adj	gene	condition	cluster
3.40451e-12	1.15003	0.615	0.491	9.04475e-08	PLCG2	B cell_LTT	B cell
4.03206e-46	0.688559	0.667	0.489	1.0712e-41	MTRNR2L12	B cell_LTT	B cell
1.94474e-20	0.535505	0.452	0.333	5.1666e-16	KLF2	B cell_LTT	B cell
2.7907e-26	0.51013	0.401	0.257	7.41404e-22	GRASP	B cell_LTT	B cell
4.77775e-17	0.496692	0.6	0.496	1.2693e-12	GAPDH	B cell_LTT	B cell
4.1606e-46	0.493013	0.89	0.766	1.10535e-41	HSPA8	B cell_LTT	B cell
6.08025e-22	0.455965	0.654	0.533	1.61534e-17	BRD2	B cell_LTT	B cell
1.91498e-08	0.449139	0.212	0.151	0.000508753	RGCC	B cell_LTT	B cell
6.68539e-18	0.435076	0.214	0.122	1.77611e-13	ABHD5	B cell_LTT	B cell
1.48501e-28	0.416352	0.12	0.033	3.94521e-24	RHOB	B cell_LTT	B cell
1.53846e-36	0.414396	0.875	0.731	4.08721e-32	DNAJA1	B cell_LTT	B cell
2.80687e-46	0.409469	0.775	0.532	7.45702e-42	RPS4Y1	B cell_LTT	B cell
3.85599e-25	0.402384	0.694	0.558	1.02442e-20	TUBA1B	B cell_LTT	B cell
4.37744e-11	0.399834	0.345	0.26	1.16295e-06	HOPX	B cell_LTT	B cell
3.79717e-20	0.399736	0.319	0.205	1.0088e-15	ITGB1	B cell_LTT	B cell
2.07488e-25	0.394627	0.705	0.558	5.51233e-21	NFKBIA	B cell_LTT	B cell
1.73656e-21	0.380321	0.624	0.493	4.61351e-17	NR4A1	B cell_LTT	B cell
1.45732e-18	0.375179	0.393	0.269	3.87165e-14	LMNA	B cell_LTT	B cell
6.9795e-24	0.372049	0.718	0.583	1.85424e-19	PRDX1	B cell_LTT	B cell
1.96185e-15	0.371246	0.409	0.305	5.21205e-11	IER5	B cell_LTT	B cell
9.3978e-09	0.370021	0.155	0.101	0.000249671	RGS16	B cell_LTT	B cell
1.87364e-13	0.344264	0.488	0.39	4.97771e-09	SERTAD1	B cell_LTT	B cell
3.12708e-25	0.343675	0.818	0.712	8.30772e-21	DYNLL1	B cell_LTT	B cell
5.31482e-12	0.33853	0.195	0.123	1.41199e-07	SNHG32	B cell_LTT	B cell
8.51629e-14	0.336054	0.377	0.273	2.26252e-09	SAMSN1	B cell_LTT	B cell
1.16562e-19	0.334702	0.33	0.211	3.09671e-15	TUBB	B cell_LTT	B cell
1.95436e-16	0.329838	0.764	0.694	5.19215e-12	CRIP1	B cell_LTT	B cell
5.25109e-17	0.328123	0.588	0.467	1.39506e-12	SLC25A5	B cell_LTT	B cell
1.67424e-16	0.327677	0.401	0.289	4.44795e-12	LDHA	B cell_LTT	B cell
1.83469e-13	0.327527	0.53	0.429	4.87423e-09	CYTIP	B cell_LTT	B cell
2.2041e-13	0.321801	0.402	0.295	5.85564e-09	EIF5	B cell_LTT	B cell
1.17741e-13	0.319931	0.285	0.195	3.12803e-09	S100A10	B cell_LTT	B cell
2.14353e-13	0.31597	0.359	0.258	5.69471e-09	ARID5B	B cell_LTT	B cell
1.96101e-14	0.315743	0.711	0.617	5.20983e-10	NME2	B cell_LTT	B cell
1.2717e-11	0.312397	0.112	0.057	3.37852e-07	LMO2	B cell_LTT	B cell
1.69033e-16	0.309089	0.486	0.368	4.49071e-12	SMAP2	B cell_LTT	B cell
1.34141e-19	0.306709	0.836	0.754	3.56372e-15	NPM1	B cell_LTT	B cell
1.14678e-09	0.305941	0.301	0.224	3.04665e-05	ITM2B	B cell_LTT	B cell
3.41931e-12	0.305314	0.49	0.412	9.08408e-08	HSPA1B	B cell_LTT	B cell
1.20901e-15	0.304832	0.648	0.534	3.21197e-11	RBM8A	B cell_LTT	B cell
2.80874e-11	0.304149	0.245	0.169	7.46199e-07	FABP5	B cell_LTT	B cell
3.9045e-18	0.293762	0.922	0.845	1.03731e-13	BTG1	B cell_LTT	B cell
3.69203e-24	0.287646	0.692	0.527	9.80861e-20	MIF	B cell_LTT	B cell
3.47571e-16	0.28629	0.792	0.698	9.23392e-12	CD83	B cell_LTT	B cell
1.55869e-14	0.2856	0.559	0.452	4.14096e-10	DNAJB1	B cell_LTT	B cell
2.72462e-11	0.281703	0.482	0.381	7.23849e-07	CD40	B cell_LTT	B cell
6.14033e-17	0.277185	0.22	0.125	1.6313e-12	AIM2	B cell_LTT	B cell
6.87672e-17	0.277132	0.585	0.459	1.82694e-12	NOP53	B cell_LTT	B cell
7.79991e-15	0.276825	0.596	0.47	2.0722e-10	SLC25A6	B cell_LTT	B cell
4.65642e-15	0.271535	0.254	0.158	1.23707e-10	DEDD2	B cell_LTT	B cell
5.06642e-38	0.271403	0.981	0.97	1.34599e-33	RPL21	B cell_LTT	B cell
2.55586e-20	0.270356	0.543	0.385	6.79015e-16	HLA-DRB5	B cell_LTT	B cell
5.16241e-38	0.269734	0.992	0.988	1.3715e-33	HLA-DRA	B cell_LTT	B cell
3.48242e-11	0.269258	0.213	0.141	9.25175e-07	HSBP1	B cell_LTT	B cell
6.77899e-18	0.267476	0.613	0.475	1.80097e-13	MYL12B	B cell_LTT	B cell
1.02728e-09	0.264261	0.56	0.464	2.72918e-05	CKS2	B cell_LTT	B cell
6.80314e-12	0.264088	0.315	0.226	1.80739e-07	CCT5	B cell_LTT	B cell
2.15991e-18	0.263351	0.522	0.398	5.73824e-14	SOD1	B cell_LTT	B cell
2.10543e-11	0.26319	0.46	0.363	5.59351e-07	BZW1	B cell_LTT	B cell
2.12944e-16	0.262683	0.836	0.75	5.65728e-12	ZFAS1	B cell_LTT	B cell
7.93234e-33	0.262143	0.982	0.975	2.10738e-28	RPS3A	B cell_LTT	B cell
6.57399e-08	0.262108	0.305	0.234	0.00174651	RHOG	B cell_LTT	B cell
2.00966e-08	0.261973	0.499	0.415	0.000533907	KLF6	B cell_LTT	B cell
3.57248e-13	0.26185	0.39	0.282	9.49102e-09	HLA-F	B cell_LTT	B cell
1.67793e-10	0.261622	0.346	0.261	4.45775e-06	RSL1D1	B cell_LTT	B cell
5.1333e-11	0.260358	0.256	0.179	1.36376e-06	RNH1	B cell_LTT	B cell
1.35425e-08	0.255647	0.402	0.327	0.000359783	PIM3	B cell_LTT	B cell
6.87737e-18	0.255326	0.892	0.799	1.82711e-13	HSP90AA1	B cell_LTT	B cell
8.52982e-08	0.254395	0.151	0.101	0.00226612	SGK1	B cell_LTT	B cell
7.82779e-19	0.251245	0.85	0.759	2.07961e-14	UBC	B cell_LTT	B cell
2.46045e-08	0.251079	0.415	0.331	0.000653669	AMD1	B cell_LTT	B cell
1.57843e-10	0.250121	0.462	0.361	4.19342e-06	ID3	B cell_LTT	B cell
4.72999e-32	-0.251962	0.994	0.995	1.25662e-27	RPL39	B cell_STT	B cell
1.71614e-07	-0.265257	0.75	0.746	0.00455926	CD52	B cell_STT	B cell
4.84368e-14	-0.2693	0.063	0.123	1.28682e-09	PSAP	B cell_STT	B cell
6.62326e-10	-0.275286	0.873	0.888	1.7596e-05	HNRNPH1	B cell_STT	B cell
4.5491e-18	-0.279326	0.816	0.855	1.20856e-13	HLA-C	B cell_STT	B cell
2.86472e-09	-0.295534	0.158	0.221	7.61069e-05	HCG18	B cell_STT	B cell
1.31281e-10	-0.298926	0.082	0.137	3.48775e-06	POLR2J3	B cell_STT	B cell
2.68521e-07	-0.303707	0.152	0.203	0.00713379	PTPN22	B cell_STT	B cell
2.91991e-10	-0.308678	0.094	0.151	7.75734e-06	P2RX5	B cell_STT	B cell
3.28063e-07	-0.310461	0.145	0.194	0.00871566	CYB561A3	B cell_STT	B cell
1.72001e-11	-0.31368	0.072	0.128	4.56956e-07	GBP4	B cell_STT	B cell
1.20756e-38	-0.32302	0.386	0.612	3.20812e-34	FTH1	B cell_STT	B cell
2.44537e-11	-0.323387	0.083	0.141	6.49663e-07	GPR174	B cell_STT	B cell
6.56266e-09	-0.323796	0.085	0.134	0.00017435	ARL4C	B cell_STT	B cell
1.28898e-08	-0.327556	0.32	0.381	0.000342444	IFITM2	B cell_STT	B cell
4.22755e-12	-0.362708	0.488	0.553	1.12313e-07	N4BP2L2	B cell_STT	B cell
7.76888e-24	-0.363287	0.06	0.145	2.06396e-19	GRN	B cell_STT	B cell
1.544e-12	-0.367132	0.125	0.196	4.10193e-08	YBX3	B cell_STT	B cell
8.79049e-11	-0.370278	0.576	0.613	2.33537e-06	PTPRC	B cell_STT	B cell
2.56723e-07	-0.37431	0.103	0.147	0.00682035	PLEK	B cell_STT	B cell
2.90683e-07	-0.378632	0.188	0.241	0.00772258	PLAC8	B cell_STT	B cell
5.02589e-11	-0.379987	0.157	0.226	1.33523e-06	AFF3	B cell_STT	B cell
2.50107e-12	-0.380265	0.362	0.443	6.64459e-08	IGHM	B cell_STT	B cell
1.3942e-13	-0.382642	0.28	0.372	3.70397e-09	VPREB3	B cell_STT	B cell
1.20382e-10	-0.390809	0.086	0.141	3.19818e-06	CR2	B cell_STT	B cell
4.39761e-14	-0.394728	0.526	0.645	1.16831e-09	FTL	B cell_STT	B cell
1.53649e-20	-0.396363	0.047	0.116	4.08199e-16	TNFRSF1B	B cell_STT	B cell
1.27415e-11	-0.397535	0.162	0.23	3.38505e-07	SH3BP5	B cell_STT	B cell
1.78736e-10	-0.41	0.189	0.256	4.74847e-06	CD22	B cell_STT	B cell
1.71919e-12	-0.42235	0.314	0.386	4.56737e-08	IFI16	B cell_STT	B cell
7.63694e-14	-0.426171	0.229	0.309	2.02891e-09	FOXP1	B cell_STT	B cell
1.5563e-09	-0.428115	0.302	0.364	4.13462e-05	BCL11A	B cell_STT	B cell
3.53492e-11	-0.436214	0.367	0.442	9.39123e-07	NEAT1	B cell_STT	B cell
4.38057e-17	-0.445811	0.13	0.218	1.16379e-12	CD72	B cell_STT	B cell
2.36282e-11	-0.452724	0.175	0.242	6.27732e-07	MAP3K1	B cell_STT	B cell
5.50412e-11	-0.456549	0.217	0.284	1.46228e-06	TLR10	B cell_STT	B cell
3.42413e-17	-0.471202	0.073	0.143	9.09689e-13	CD1C	B cell_STT	B cell
1.7582e-16	-0.510371	0.098	0.175	4.67102e-12	LINC01857	B cell_STT	B cell
6.51616e-12	-0.545738	0.061	0.113	1.73115e-07	AL627171.2	B cell_STT	B cell
1.09094e-13	-0.553382	0.641	0.679	2.8983e-09	CD69	B cell_STT	B cell
5.23528e-35	-0.556179	0.083	0.203	1.39086e-30	ACP5	B cell_STT	B cell
2.27272e-18	-0.580365	0.136	0.23	6.03793e-14	TCL1A	B cell_STT	B cell
9.19822e-30	-0.588351	0.197	0.337	2.44369e-25	SRGN	B cell_STT	B cell
1.69722e-80	-0.589009	0.03	0.194	4.50901e-76	CSTB	B cell_STT	B cell
2.62867e-18	-0.594983	0.144	0.237	6.98358e-14	RGS1	B cell_STT	B cell
7.99476e-26	-0.646464	0.173	0.294	2.12397e-21	IGHD	B cell_STT	B cell
1.92156e-31	-0.656194	0.09	0.203	5.10502e-27	GSTP1	B cell_STT	B cell
3.37091e-28	-0.676235	0.213	0.337	8.95549e-24	MDM4	B cell_STT	B cell
1.46571e-38	-0.684721	0.07	0.19	3.89394e-34	CLEC2B	B cell_STT	B cell
5.30976e-75	-0.925704	0	0.112	1.41064e-70	XIST	B cell_STT	B cell
2.41007e-18	4.84279	0.117	0	6.40283e-14	TFF1	Cycling cell_LTT	Cycling cell
5.10893e-18	2.78496	0.114	0	1.35729e-13	AGR2	Cycling cell_LTT	Cycling cell
6.77183e-16	2.50986	0.114	0.005	1.79907e-11	LYZ	Cycling cell_LTT	Cycling cell
4.83203e-17	2.36857	0.108	0	1.28372e-12	SPINK1	Cycling cell_LTT	Cycling cell
1.08171e-17	2.28764	0.112	0	2.87378e-13	KRT19	Cycling cell_LTT	Cycling cell
2.41007e-18	2.22382	0.117	0	6.40283e-14	KRT18	Cycling cell_LTT	Cycling cell
2.41007e-18	2.10736	0.117	0	6.40283e-14	KRT8	Cycling cell_LTT	Cycling cell
5.17145e-10	1.90924	0.147	0.04	1.3739e-05	IGKC	Cycling cell_LTT	Cycling cell
1.05591e-15	1.89479	0.104	0.002	2.80525e-11	SERPINA1	Cycling cell_LTT	Cycling cell
5.10893e-18	1.80917	0.114	0	1.35729e-13	GPX2	Cycling cell_LTT	Cycling cell
1.08171e-17	1.77038	0.112	0	2.87378e-13	PIGR	Cycling cell_LTT	Cycling cell
2.39101e-15	1.5613	0.4	0.222	6.35219e-11	MARCKSL1	Cycling cell_LTT	Cycling cell
5.91419e-16	1.53366	0.13	0.011	1.57122e-11	ATP1B1	Cycling cell_LTT	Cycling cell
5.09715e-22	1.51005	0.201	0.026	1.35416e-17	VPREB3	Cycling cell_LTT	Cycling cell
8.21676e-18	1.50985	0.19	0.034	2.18295e-13	TCL1A	Cycling cell_LTT	Cycling cell
1.33311e-20	1.46424	0.216	0.04	3.54167e-16	RGS13	Cycling cell_LTT	Cycling cell
3.5732e-11	1.43644	0.11	0.018	9.49293e-07	CYSTM1	Cycling cell_LTT	Cycling cell
1.82155e-10	1.37125	0.421	0.295	4.83931e-06	CD79A	Cycling cell_LTT	Cycling cell
1.29406e-19	1.32146	0.134	0.003	3.43792e-15	ANXA4	Cycling cell_LTT	Cycling cell
2.41007e-18	1.29512	0.117	0	6.40283e-14	CD24	Cycling cell_LTT	Cycling cell
7.84431e-29	1.22891	0.875	0.735	2.084e-24	PRDX1	Cycling cell_LTT	Cycling cell
2.53893e-48	1.13378	0.536	0.103	6.74517e-44	HLA-DRB5	Cycling cell_LTT	Cycling cell
4.57851e-13	1.10612	0.123	0.016	1.21637e-08	CST3	Cycling cell_LTT	Cycling cell
1.01947e-16	1.09703	0.106	0	2.70843e-12	CEACAM6	Cycling cell_LTT	Cycling cell
1.58295e-14	1.07805	0.317	0.156	4.20543e-10	GMDS	Cycling cell_LTT	Cycling cell
1.54083e-20	1.0771	0.678	0.429	4.09352e-16	S100A10	Cycling cell_LTT	Cycling cell
6.71408e-14	1.01243	0.257	0.088	1.78373e-09	MS4A1	Cycling cell_LTT	Cycling cell
4.83203e-17	0.994577	0.108	0	1.28372e-12	KRT7	Cycling cell_LTT	Cycling cell
4.83203e-17	0.991513	0.108	0	1.28372e-12	FXYD3	Cycling cell_LTT	Cycling cell
7.17057e-21	0.989776	0.821	0.661	1.90501e-16	SNHG29	Cycling cell_LTT	Cycling cell
1.26422e-12	0.977227	0.596	0.47	3.35866e-08	POLD4	Cycling cell_LTT	Cycling cell
4.83203e-17	0.965711	0.108	0	1.28372e-12	TSPAN8	Cycling cell_LTT	Cycling cell
1.63683e-18	0.962458	0.233	0.053	4.34857e-14	HLA-DQA2	Cycling cell_LTT	Cycling cell
4.83203e-17	0.944557	0.108	0	1.28372e-12	C19orf33	Cycling cell_LTT	Cycling cell
2.75638e-11	0.934563	0.508	0.353	7.32288e-07	TSPO	Cycling cell_LTT	Cycling cell
3.01718e-11	0.930795	0.765	0.693	8.01574e-07	GSTP1	Cycling cell_LTT	Cycling cell
1.5141e-07	0.928285	0.311	0.201	0.00402251	LRMP	Cycling cell_LTT	Cycling cell
7.69857e-10	0.910053	0.307	0.17	2.04528e-05	BCAS4	Cycling cell_LTT	Cycling cell
6.33414e-22	0.87172	0.829	0.714	1.68279e-17	DBI	Cycling cell_LTT	Cycling cell
1.75143e-16	0.864031	0.553	0.299	4.65302e-12	HLA-DRA	Cycling cell_LTT	Cycling cell
4.52171e-23	0.861438	0.942	0.814	1.20128e-18	ACTG1	Cycling cell_LTT	Cycling cell
6.01921e-19	0.860804	0.13	0.003	1.59912e-14	TPM1	Cycling cell_LTT	Cycling cell
1.01947e-16	0.844434	0.106	0	2.70843e-12	LGALS4	Cycling cell_LTT	Cycling cell
3.08257e-15	0.837118	0.127	0.011	8.18947e-11	TIMP1	Cycling cell_LTT	Cycling cell
6.75524e-39	0.833553	0.983	0.961	1.79466e-34	GAPDH	Cycling cell_LTT	Cycling cell
5.10893e-18	0.806556	0.114	0	1.35729e-13	S100A16	Cycling cell_LTT	Cycling cell
1.69475e-10	0.786511	0.611	0.48	4.50245e-06	HLA-DPA1	Cycling cell_LTT	Cycling cell
5.10893e-18	0.756418	0.114	0	1.35729e-13	NQO1	Cycling cell_LTT	Cycling cell
7.85257e-11	0.744612	0.423	0.266	2.08619e-06	GCHFR	Cycling cell_LTT	Cycling cell
1.08014e-15	0.742636	0.931	0.902	2.86962e-11	HMGN1	Cycling cell_LTT	Cycling cell
2.28758e-17	0.739056	0.11	0	6.0774e-13	SMIM22	Cycling cell_LTT	Cycling cell
2.28758e-17	0.72369	0.11	0	6.0774e-13	S100A14	Cycling cell_LTT	Cycling cell
4.52235e-16	0.722847	0.102	0	1.20145e-11	TM4SF1	Cycling cell_LTT	Cycling cell
3.07251e-10	0.717967	0.272	0.133	8.16274e-06	BIK	Cycling cell_LTT	Cycling cell
1.68396e-08	0.708972	0.719	0.624	0.000447378	PRDX6	Cycling cell_LTT	Cycling cell
2.28758e-17	0.708204	0.11	0	6.0774e-13	PHLDA2	Cycling cell_LTT	Cycling cell
1.6319e-11	0.683005	0.425	0.241	4.33546e-07	HLA-DQA1	Cycling cell_LTT	Cycling cell
7.07414e-21	0.682238	0.911	0.774	1.87939e-16	SLC25A5	Cycling cell_LTT	Cycling cell
1.62063e-28	0.670804	0.542	0.201	4.30553e-24	FTH1	Cycling cell_LTT	Cycling cell
1.20553e-30	0.669588	0.976	0.937	3.20274e-26	PPIA	Cycling cell_LTT	Cycling cell
3.10456e-11	0.667887	0.175	0.055	8.24789e-07	ACY3	Cycling cell_LTT	Cycling cell
2.55614e-09	0.665195	0.255	0.122	6.79091e-05	SMIM14	Cycling cell_LTT	Cycling cell
1.10707e-13	0.660684	0.752	0.653	2.94116e-09	TBCA	Cycling cell_LTT	Cycling cell
1.01947e-16	0.659067	0.106	0	2.70843e-12	SFN	Cycling cell_LTT	Cycling cell
1.42922e-20	0.646032	0.14	0.003	3.79701e-16	LMO2	Cycling cell_LTT	Cycling cell
4.52235e-16	0.645014	0.102	0	1.20145e-11	MUC1	Cycling cell_LTT	Cycling cell
4.52235e-16	0.644228	0.102	0	1.20145e-11	ANXA10	Cycling cell_LTT	Cycling cell
3.65207e-17	0.640448	0.855	0.743	9.70244e-13	RANBP1	Cycling cell_LTT	Cycling cell
1.57899e-15	0.637746	0.823	0.721	4.19491e-11	COX5A	Cycling cell_LTT	Cycling cell
2.03774e-13	0.637007	0.741	0.616	5.41366e-09	SNRPE	Cycling cell_LTT	Cycling cell
4.40889e-09	0.633335	0.188	0.075	0.000117131	STAG3	Cycling cell_LTT	Cycling cell
7.4031e-08	0.623411	0.596	0.485	0.00196678	METAP2	Cycling cell_LTT	Cycling cell
1.95183e-20	0.623174	0.933	0.894	5.18544e-16	RPL22	Cycling cell_LTT	Cycling cell
8.41443e-15	0.620309	0.512	0.315	2.23546e-10	ESD	Cycling cell_LTT	Cycling cell
1.01947e-16	0.618775	0.106	0	2.70843e-12	EPCAM	Cycling cell_LTT	Cycling cell
1.53879e-16	0.617693	0.918	0.844	4.08811e-12	RPL5	Cycling cell_LTT	Cycling cell
4.01361e-12	0.614982	0.462	0.238	1.0663e-07	MT2A	Cycling cell_LTT	Cycling cell
9.95891e-09	0.6091	0.516	0.395	0.000264578	CTSH	Cycling cell_LTT	Cycling cell
4.07746e-24	0.603631	0.978	0.937	1.08326e-19	RPS3A	Cycling cell_LTT	Cycling cell
1.96745e-14	0.601622	0.119	0.01	5.22693e-10	CLU	Cycling cell_LTT	Cycling cell
1.08595e-13	0.596805	0.745	0.597	2.88504e-09	TALDO1	Cycling cell_LTT	Cycling cell
2.23949e-10	0.595191	0.661	0.531	5.94964e-06	C1QBP	Cycling cell_LTT	Cycling cell
9.33309e-08	0.594876	0.451	0.324	0.00247952	SERPINB1	Cycling cell_LTT	Cycling cell
2.57324e-13	0.594527	0.639	0.475	6.83634e-09	PPP1R14B	Cycling cell_LTT	Cycling cell
2.91229e-16	0.589768	0.888	0.811	7.73709e-12	BTF3	Cycling cell_LTT	Cycling cell
1.81039e-10	0.589617	0.808	0.716	4.80966e-06	SNRPD1	Cycling cell_LTT	Cycling cell
8.68555e-12	0.586986	0.955	0.939	2.30749e-07	TUBA1B	Cycling cell_LTT	Cycling cell
5.99248e-08	0.583087	0.657	0.565	0.00159202	SNX3	Cycling cell_LTT	Cycling cell
3.59194e-15	0.58055	0.864	0.78	9.54271e-11	CBX3	Cycling cell_LTT	Cycling cell
2.14842e-16	0.574777	0.104	0	5.70771e-12	TSPAN1	Cycling cell_LTT	Cycling cell
1.18594e-10	0.573988	0.387	0.23	3.15068e-06	SYPL1	Cycling cell_LTT	Cycling cell
6.34524e-21	0.572801	0.143	0.003	1.68574e-16	AC023590.1	Cycling cell_LTT	Cycling cell
5.68778e-22	0.572655	0.976	0.876	1.51107e-17	RPS12	Cycling cell_LTT	Cycling cell
1.36564e-10	0.572385	0.665	0.539	3.62809e-06	PHB2	Cycling cell_LTT	Cycling cell
6.59068e-22	0.572309	0.983	0.925	1.75095e-17	RPS23	Cycling cell_LTT	Cycling cell
5.00502e-17	0.571911	0.929	0.841	1.32968e-12	RAN	Cycling cell_LTT	Cycling cell
5.34798e-11	0.569435	0.793	0.737	1.4208e-06	TAGLN2	Cycling cell_LTT	Cycling cell
3.93182e-18	0.5689	0.97	0.949	1.04457e-13	EEF1A1	Cycling cell_LTT	Cycling cell
2.18982e-12	0.565341	0.266	0.112	5.81771e-08	CYB5A	Cycling cell_LTT	Cycling cell
1.34819e-17	0.564106	0.968	0.859	3.58174e-13	PFN1	Cycling cell_LTT	Cycling cell
1.04251e-08	0.564021	0.702	0.597	0.000276964	EIF3H	Cycling cell_LTT	Cycling cell
6.63337e-13	0.56402	0.94	0.878	1.76229e-08	TUBB	Cycling cell_LTT	Cycling cell
5.02492e-12	0.558213	0.944	0.892	1.33497e-07	CRIP1	Cycling cell_LTT	Cycling cell
1.20027e-22	0.555967	0.484	0.186	3.18875e-18	HLA-DQB1	Cycling cell_LTT	Cycling cell
1.63743e-12	0.554632	0.886	0.798	4.35017e-08	NME2	Cycling cell_LTT	Cycling cell
1.44512e-23	0.554209	0.991	0.979	3.83925e-19	PTMA	Cycling cell_LTT	Cycling cell
4.72584e-11	0.549252	0.767	0.628	1.25551e-06	MYL12B	Cycling cell_LTT	Cycling cell
2.03624e-08	0.547367	0.659	0.546	0.000540968	CENPM	Cycling cell_LTT	Cycling cell
3.17678e-13	0.543991	0.927	0.86	8.43976e-09	CALM2	Cycling cell_LTT	Cycling cell
2.28619e-08	0.541997	0.728	0.61	0.000607373	HMGN3	Cycling cell_LTT	Cycling cell
2.64258e-08	0.541996	0.713	0.583	0.000702055	ABRACL	Cycling cell_LTT	Cycling cell
6.12401e-21	0.541825	0.981	0.952	1.62697e-16	RPL19	Cycling cell_LTT	Cycling cell
3.64935e-09	0.541273	0.557	0.433	9.69522e-05	OCIAD2	Cycling cell_LTT	Cycling cell
4.46347e-11	0.538612	0.747	0.602	1.18581e-06	RPS4Y1	Cycling cell_LTT	Cycling cell
4.64488e-08	0.537621	0.238	0.112	0.00123401	MT1E	Cycling cell_LTT	Cycling cell
2.59294e-14	0.535054	0.827	0.726	6.88866e-10	SNRPF	Cycling cell_LTT	Cycling cell
9.99629e-10	0.533916	0.702	0.576	2.65572e-05	MDH1	Cycling cell_LTT	Cycling cell
5.02735e-16	0.533874	0.106	0.002	1.33562e-11	MAL2	Cycling cell_LTT	Cycling cell
2.58999e-26	0.531785	0.996	0.971	6.88081e-22	RPL18A	Cycling cell_LTT	Cycling cell
8.73105e-23	0.530526	0.987	0.95	2.31958e-18	RPL32	Cycling cell_LTT	Cycling cell
8.30844e-12	0.528998	0.864	0.803	2.2073e-07	RPS17	Cycling cell_LTT	Cycling cell
5.79295e-16	0.528799	0.106	0.002	1.53901e-11	AKR1C3	Cycling cell_LTT	Cycling cell
1.15454e-13	0.528344	0.894	0.803	3.06726e-09	ATP5MC3	Cycling cell_LTT	Cycling cell
1.83535e-16	0.526775	0.952	0.888	4.87597e-12	RPS13	Cycling cell_LTT	Cycling cell
7.75094e-19	0.525318	0.987	0.982	2.05919e-14	RPS18	Cycling cell_LTT	Cycling cell
4.75599e-11	0.524598	0.896	0.809	1.26352e-06	ARPC3	Cycling cell_LTT	Cycling cell
4.51961e-13	0.523631	0.948	0.918	1.20073e-08	MIF	Cycling cell_LTT	Cycling cell
1.2086e-07	0.520897	0.611	0.509	0.00321089	TKT	Cycling cell_LTT	Cycling cell
1.06362e-16	0.518142	0.97	0.937	2.82573e-12	H2AFZ	Cycling cell_LTT	Cycling cell
1.05319e-07	0.517015	0.14	0.05	0.002798	BCL11A	Cycling cell_LTT	Cycling cell
3.55026e-07	0.516888	0.795	0.783	0.00943197	EIF5A	Cycling cell_LTT	Cycling cell
5.66884e-20	0.514056	0.983	0.928	1.50604e-15	RPL26	Cycling cell_LTT	Cycling cell
3.47425e-11	0.512802	0.996	0.971	9.23005e-07	SERF2	Cycling cell_LTT	Cycling cell
1.00093e-07	0.511382	0.553	0.398	0.00265916	HLA-DPB1	Cycling cell_LTT	Cycling cell
2.11584e-19	0.50639	0.974	0.944	5.62116e-15	RPL14	Cycling cell_LTT	Cycling cell
1.94378e-07	0.50486	0.521	0.416	0.00516403	TMEM243	Cycling cell_LTT	Cycling cell
2.58692e-10	0.502786	0.747	0.642	6.87268e-06	DDT	Cycling cell_LTT	Cycling cell
6.59323e-15	0.502264	0.892	0.801	1.75162e-10	CLIC1	Cycling cell_LTT	Cycling cell
1.927e-07	0.502068	0.721	0.652	0.00511946	RBMX	Cycling cell_LTT	Cycling cell
3.19236e-11	0.500756	0.957	0.917	8.48113e-07	H3F3A	Cycling cell_LTT	Cycling cell
1.3631e-12	0.499232	0.795	0.695	3.62136e-08	SNRPD3	Cycling cell_LTT	Cycling cell
3.06936e-09	0.496989	0.607	0.478	8.15437e-05	EIF6	Cycling cell_LTT	Cycling cell
1.76205e-15	0.496758	0.968	0.963	4.68124e-11	RPL6	Cycling cell_LTT	Cycling cell
1.56227e-07	0.49217	0.121	0.039	0.00415047	LY86	Cycling cell_LTT	Cycling cell
3.92067e-11	0.492013	0.35	0.186	1.0416e-06	ARL2	Cycling cell_LTT	Cycling cell
2.5106e-16	0.491915	0.983	0.939	6.66992e-12	RPS14	Cycling cell_LTT	Cycling cell
4.06873e-12	0.49048	0.102	0.01	1.08094e-07	IFITM3	Cycling cell_LTT	Cycling cell
1.7725e-12	0.489495	0.948	0.897	4.70901e-08	NACA	Cycling cell_LTT	Cycling cell
6.47212e-18	0.487435	0.963	0.949	1.71945e-13	RPL36A	Cycling cell_LTT	Cycling cell
9.95474e-08	0.486444	0.624	0.536	0.00264468	TK1	Cycling cell_LTT	Cycling cell
4.90436e-10	0.485034	0.728	0.637	1.30294e-05	SSBP1	Cycling cell_LTT	Cycling cell
3.54876e-12	0.482226	0.903	0.867	9.42799e-08	NPM1	Cycling cell_LTT	Cycling cell
1.87696e-12	0.480774	0.877	0.825	4.98653e-08	TPI1	Cycling cell_LTT	Cycling cell
6.52863e-10	0.480289	0.795	0.679	1.73446e-05	COMMD6	Cycling cell_LTT	Cycling cell
3.08169e-15	0.478025	0.959	0.907	8.18712e-11	RPS7	Cycling cell_LTT	Cycling cell
6.97845e-09	0.475121	0.825	0.734	0.000185397	MRPL51	Cycling cell_LTT	Cycling cell
9.56975e-13	0.474513	0.963	0.888	2.5424e-08	CFL1	Cycling cell_LTT	Cycling cell
1.73293e-17	0.474238	0.989	0.981	4.60387e-13	RPL8	Cycling cell_LTT	Cycling cell
8.37476e-13	0.474098	0.222	0.074	2.22492e-08	CD9	Cycling cell_LTT	Cycling cell
2.38602e-14	0.47319	0.886	0.817	6.33894e-10	SLC25A3	Cycling cell_LTT	Cycling cell
2.41007e-18	0.472719	0.117	0	6.40283e-14	S100A13	Cycling cell_LTT	Cycling cell
1.93844e-15	0.471828	0.95	0.936	5.14985e-11	RPSA	Cycling cell_LTT	Cycling cell
2.43949e-10	0.471561	0.827	0.75	6.48099e-06	POMP	Cycling cell_LTT	Cycling cell
3.85237e-20	0.46651	0.978	0.966	1.02346e-15	RPLP2	Cycling cell_LTT	Cycling cell
2.43393e-12	0.463823	0.95	0.899	6.46621e-08	ATP5MG	Cycling cell_LTT	Cycling cell
9.06181e-10	0.463484	0.97	0.947	2.40745e-05	HMGN2	Cycling cell_LTT	Cycling cell
1.25859e-10	0.462774	0.829	0.681	3.3437e-06	ARPC1B	Cycling cell_LTT	Cycling cell
1.32887e-09	0.462701	0.771	0.663	3.53042e-05	SUMO1	Cycling cell_LTT	Cycling cell
6.20969e-08	0.462016	0.14	0.05	0.00164973	PERP	Cycling cell_LTT	Cycling cell
5.48603e-08	0.461916	0.691	0.596	0.00145747	CD81	Cycling cell_LTT	Cycling cell
1.07571e-08	0.461431	0.762	0.647	0.000285784	BANF1	Cycling cell_LTT	Cycling cell
7.7015e-20	0.46131	0.972	0.966	2.04606e-15	RPL21	Cycling cell_LTT	Cycling cell
2.22314e-07	0.461032	0.603	0.485	0.00590622	SRI	Cycling cell_LTT	Cycling cell
7.55053e-10	0.460042	0.11	0.022	2.00595e-05	GOLM1	Cycling cell_LTT	Cycling cell
2.59667e-17	0.459804	0.97	0.833	6.89858e-13	RPL39	Cycling cell_LTT	Cycling cell
1.68787e-08	0.459061	0.123	0.035	0.000448416	STARD10	Cycling cell_LTT	Cycling cell
1.25214e-09	0.457499	0.423	0.265	3.32657e-05	COPRS	Cycling cell_LTT	Cycling cell
9.16049e-09	0.457276	0.793	0.701	0.000243367	RPA3	Cycling cell_LTT	Cycling cell
9.26217e-15	0.455192	0.963	0.941	2.46068e-10	RPS5	Cycling cell_LTT	Cycling cell
4.18229e-15	0.455033	0.987	0.949	1.11111e-10	RPS24	Cycling cell_LTT	Cycling cell
1.75036e-20	0.454558	0.14	0.003	4.65018e-16	NBL1	Cycling cell_LTT	Cycling cell
1.93024e-16	0.453433	0.952	0.915	5.12806e-12	RPL10A	Cycling cell_LTT	Cycling cell
1.08171e-17	0.451825	0.112	0	2.87378e-13	CLDN7	Cycling cell_LTT	Cycling cell
1.09429e-09	0.450994	0.795	0.69	2.9072e-05	MICOS10	Cycling cell_LTT	Cycling cell
1.7426e-07	0.450794	0.78	0.75	0.00462956	PKM	Cycling cell_LTT	Cycling cell
1.96587e-16	0.450033	0.978	0.91	5.22273e-12	RPL10	Cycling cell_LTT	Cycling cell
3.02255e-07	0.449418	0.702	0.604	0.00803002	BRK1	Cycling cell_LTT	Cycling cell
1.53009e-10	0.448353	0.879	0.83	4.065e-06	COX6A1	Cycling cell_LTT	Cycling cell
1.76963e-16	0.44791	0.976	0.917	4.70136e-12	RPL34	Cycling cell_LTT	Cycling cell
8.84418e-16	0.445712	0.981	0.957	2.34963e-11	RPL11	Cycling cell_LTT	Cycling cell
2.15685e-09	0.445256	0.829	0.759	5.7301e-05	RHOA	Cycling cell_LTT	Cycling cell
8.94921e-09	0.444361	0.678	0.567	0.000237754	YWHAH	Cycling cell_LTT	Cycling cell
1.06127e-10	0.443298	0.762	0.604	2.81947e-06	UBE2N	Cycling cell_LTT	Cycling cell
5.4897e-08	0.440303	0.743	0.661	0.00145845	ELOC	Cycling cell_LTT	Cycling cell
1.54446e-09	0.440155	0.849	0.804	4.10318e-05	ENO1	Cycling cell_LTT	Cycling cell
3.30218e-07	0.439467	0.674	0.596	0.0087729	H2AFY	Cycling cell_LTT	Cycling cell
1.07822e-14	0.436807	0.97	0.939	2.86451e-10	RPS27A	Cycling cell_LTT	Cycling cell
2.36499e-09	0.436632	0.832	0.743	6.28307e-05	SEM1	Cycling cell_LTT	Cycling cell
1.75981e-08	0.434101	0.816	0.742	0.00046753	PSMB1	Cycling cell_LTT	Cycling cell
1.47969e-08	0.433529	0.737	0.645	0.000393109	PGAM1	Cycling cell_LTT	Cycling cell
9.71153e-08	0.431687	0.566	0.462	0.00258006	COX14	Cycling cell_LTT	Cycling cell
7.84497e-11	0.431674	0.106	0.016	2.08417e-06	CA2	Cycling cell_LTT	Cycling cell
2.08405e-09	0.430234	0.797	0.679	5.5367e-05	DUT	Cycling cell_LTT	Cycling cell
3.35569e-15	0.429984	0.974	0.96	8.91505e-11	RPS6	Cycling cell_LTT	Cycling cell
2.77894e-08	0.429296	0.425	0.284	0.000738282	DCTPP1	Cycling cell_LTT	Cycling cell
2.59389e-11	0.428274	0.942	0.913	6.89118e-07	EEF1B2	Cycling cell_LTT	Cycling cell
1.04259e-11	0.426516	0.119	0.019	2.76984e-07	MGST2	Cycling cell_LTT	Cycling cell
2.69078e-09	0.426217	0.95	0.875	7.14859e-05	STMN1	Cycling cell_LTT	Cycling cell
1.38013e-08	0.42529	0.788	0.713	0.00036666	NEDD8	Cycling cell_LTT	Cycling cell
1.24092e-10	0.424388	0.834	0.652	3.29675e-06	MYL12A	Cycling cell_LTT	Cycling cell
4.62735e-08	0.424329	0.801	0.719	0.00122935	PCLAF	Cycling cell_LTT	Cycling cell
2.24009e-07	0.423549	0.482	0.368	0.00595125	PLEKHJ1	Cycling cell_LTT	Cycling cell
1.40199e-13	0.423234	0.11	0.01	3.72468e-09	LINC01857	Cycling cell_LTT	Cycling cell
3.13736e-07	0.421123	0.199	0.093	0.00833504	IRF8	Cycling cell_LTT	Cycling cell
2.26355e-10	0.420642	0.901	0.788	6.01358e-06	GNG5	Cycling cell_LTT	Cycling cell
1.52353e-09	0.418391	0.307	0.161	4.04756e-05	TUBB2A	Cycling cell_LTT	Cycling cell
6.6521e-09	0.411771	0.564	0.422	0.000176726	ARF5	Cycling cell_LTT	Cycling cell
1.73963e-15	0.411746	0.983	0.963	4.62167e-11	RPS3	Cycling cell_LTT	Cycling cell
2.76459e-11	0.411567	0.916	0.878	7.34468e-07	COX4I1	Cycling cell_LTT	Cycling cell
6.67409e-08	0.411163	0.877	0.815	0.0017731	ATP5MF	Cycling cell_LTT	Cycling cell
1.10091e-16	0.409816	0.989	0.989	2.92479e-12	RPL13	Cycling cell_LTT	Cycling cell
8.3507e-11	0.408901	0.955	0.963	2.21853e-06	RPS16	Cycling cell_LTT	Cycling cell
2.37766e-16	0.408424	0.965	0.934	6.31674e-12	RPL23A	Cycling cell_LTT	Cycling cell
3.69645e-11	0.407237	0.94	0.92	9.82037e-07	RPL27A	Cycling cell_LTT	Cycling cell
2.90465e-08	0.406266	0.577	0.432	0.000771678	SMS	Cycling cell_LTT	Cycling cell
1.02645e-07	0.403318	0.79	0.717	0.00272697	NAA38	Cycling cell_LTT	Cycling cell
1.919e-11	0.402917	0.959	0.963	5.09821e-07	RACK1	Cycling cell_LTT	Cycling cell
4.78117e-09	0.402788	0.894	0.854	0.000127021	COX7C	Cycling cell_LTT	Cycling cell
5.96739e-11	0.402444	0.927	0.889	1.58536e-06	EEF1G	Cycling cell_LTT	Cycling cell
2.51622e-09	0.402079	0.924	0.92	6.68485e-05	RPL38	Cycling cell_LTT	Cycling cell
8.51371e-09	0.401463	0.879	0.815	0.000226184	RBX1	Cycling cell_LTT	Cycling cell
6.39185e-14	0.40119	0.965	0.942	1.69812e-09	RPL24	Cycling cell_LTT	Cycling cell
3.54771e-13	0.396284	0.974	0.942	9.42521e-09	RPS25	Cycling cell_LTT	Cycling cell
1.42612e-11	0.394417	0.961	0.899	3.78876e-07	RPL9	Cycling cell_LTT	Cycling cell
8.46102e-17	0.39303	0.991	0.968	2.24784e-12	RPLP1	Cycling cell_LTT	Cycling cell
1.17873e-08	0.392831	0.92	0.878	0.000313153	SRP14	Cycling cell_LTT	Cycling cell
2.60669e-13	0.392797	0.972	0.934	6.92519e-09	RPL15	Cycling cell_LTT	Cycling cell
1.67409e-13	0.392577	0.965	0.949	4.44755e-09	RPL17	Cycling cell_LTT	Cycling cell
8.21325e-08	0.392048	0.378	0.252	0.00218201	TMEM14A	Cycling cell_LTT	Cycling cell
2.61537e-13	0.391616	0.985	0.936	6.94825e-09	RPL35A	Cycling cell_LTT	Cycling cell
7.34499e-15	0.391515	0.991	0.968	1.95134e-10	RPL29	Cycling cell_LTT	Cycling cell
2.60767e-11	0.39077	0.968	0.931	6.92779e-07	RPL27	Cycling cell_LTT	Cycling cell
2.20522e-07	0.390709	0.747	0.677	0.00585861	TOMM5	Cycling cell_LTT	Cycling cell
2.67357e-07	0.390644	0.879	0.831	0.00710287	ATP5IF1	Cycling cell_LTT	Cycling cell
1.78002e-11	0.39025	0.95	0.921	4.72898e-07	MYL6	Cycling cell_LTT	Cycling cell
7.3174e-14	0.389388	0.994	0.907	1.94401e-09	RPS28	Cycling cell_LTT	Cycling cell
3.9154e-09	0.387928	0.888	0.851	0.000104021	EIF4A1	Cycling cell_LTT	Cycling cell
1.44041e-14	0.382965	0.968	0.886	3.82674e-10	RPS10	Cycling cell_LTT	Cycling cell
2.79638e-08	0.382832	0.965	0.966	0.000742915	RPS29	Cycling cell_LTT	Cycling cell
1.68185e-09	0.382255	0.883	0.819	4.46816e-05	HINT1	Cycling cell_LTT	Cycling cell
1.30774e-13	0.382124	0.998	0.992	3.47428e-09	RPL28	Cycling cell_LTT	Cycling cell
9.07704e-11	0.377372	0.907	0.823	2.4115e-06	SUMO2	Cycling cell_LTT	Cycling cell
1.09715e-09	0.374305	0.153	0.047	2.91479e-05	EBF1	Cycling cell_LTT	Cycling cell
6.20976e-10	0.374117	0.201	0.072	1.64975e-05	SPIB	Cycling cell_LTT	Cycling cell
1.41139e-10	0.373805	0.296	0.146	3.74964e-06	DHRS4	Cycling cell_LTT	Cycling cell
2.00839e-08	0.37275	0.888	0.835	0.000533568	NDUFA4	Cycling cell_LTT	Cycling cell
1.01947e-16	0.371442	0.106	0	2.70843e-12	TMEM54	Cycling cell_LTT	Cycling cell
1.07234e-07	0.370958	0.844	0.793	0.0028489	ATP5MD	Cycling cell_LTT	Cycling cell
3.09462e-12	0.369011	0.985	0.974	8.22148e-08	RPL37	Cycling cell_LTT	Cycling cell
6.2132e-10	0.36885	0.168	0.056	1.65066e-05	BPNT1	Cycling cell_LTT	Cycling cell
1.74432e-13	0.36833	0.961	0.92	4.63413e-09	UBA52	Cycling cell_LTT	Cycling cell
1.12956e-07	0.364222	0.773	0.687	0.0030009	PPDPF	Cycling cell_LTT	Cycling cell
4.31876e-10	0.363052	0.978	0.947	1.14736e-05	RPL7A	Cycling cell_LTT	Cycling cell
9.63035e-08	0.360391	0.855	0.769	0.0025585	PARK7	Cycling cell_LTT	Cycling cell
3.71312e-07	0.359812	0.816	0.772	0.00986464	PSMB3	Cycling cell_LTT	Cycling cell
2.26359e-07	0.359661	0.21	0.103	0.00601367	LPP	Cycling cell_LTT	Cycling cell
2.86376e-13	0.357373	0.153	0.03	7.60815e-09	SERPINB6	Cycling cell_LTT	Cycling cell
4.52235e-16	0.357234	0.102	0	1.20145e-11	LAD1	Cycling cell_LTT	Cycling cell
1.14142e-09	0.356484	0.505	0.324	3.03242e-05	PGLS	Cycling cell_LTT	Cycling cell
2.41536e-10	0.356196	0.97	0.947	6.41688e-06	RPL12	Cycling cell_LTT	Cycling cell
1.37502e-10	0.354458	0.276	0.128	3.65301e-06	SYNGR1	Cycling cell_LTT	Cycling cell
2.01264e-15	0.351641	0.123	0.01	5.34698e-11	SCIMP	Cycling cell_LTT	Cycling cell
3.60091e-15	0.347861	0.125	0.011	9.56653e-11	ALDH2	Cycling cell_LTT	Cycling cell
3.69527e-09	0.347386	0.978	0.953	9.81722e-05	RPL3	Cycling cell_LTT	Cycling cell
2.5896e-16	0.345566	0.108	0.002	6.87979e-12	CRIP2	Cycling cell_LTT	Cycling cell
2.48304e-11	0.343207	0.97	0.917	6.5967e-07	FAU	Cycling cell_LTT	Cycling cell
3.16143e-08	0.339373	0.916	0.92	0.000839898	HNRNPA1	Cycling cell_LTT	Cycling cell
1.59708e-08	0.339221	0.877	0.835	0.000424296	SNRPG	Cycling cell_LTT	Cycling cell
6.38566e-15	0.337832	0.112	0.006	1.69648e-10	ALDH1A1	Cycling cell_LTT	Cycling cell
2.25425e-10	0.337517	0.974	0.958	5.98886e-06	RPS21	Cycling cell_LTT	Cycling cell
5.26098e-12	0.332408	0.978	0.955	1.39769e-07	RPL18	Cycling cell_LTT	Cycling cell
2.33913e-07	0.331769	0.896	0.846	0.00621436	H2AFV	Cycling cell_LTT	Cycling cell
2.06319e-07	0.33026	0.361	0.238	0.00548127	DMAC1	Cycling cell_LTT	Cycling cell
3.83038e-10	0.328356	0.968	0.921	1.01762e-05	RPL30	Cycling cell_LTT	Cycling cell
1.05854e-09	0.32743	0.965	0.91	2.81222e-05	ACTB	Cycling cell_LTT	Cycling cell
4.52235e-16	0.321049	0.102	0	1.20145e-11	LGALS3BP	Cycling cell_LTT	Cycling cell
1.72676e-10	0.320423	0.944	0.841	4.58748e-06	TMSB10	Cycling cell_LTT	Cycling cell
6.03398e-08	0.31924	0.842	0.777	0.00160305	SNRPB	Cycling cell_LTT	Cycling cell
7.27352e-10	0.318231	0.981	0.941	1.93235e-05	RPS15A	Cycling cell_LTT	Cycling cell
6.03087e-08	0.317927	0.981	0.974	0.00160222	HMGB1	Cycling cell_LTT	Cycling cell
3.18668e-07	0.316103	0.108	0.032	0.00846607	BCL7A	Cycling cell_LTT	Cycling cell
2.28339e-14	0.308621	0.132	0.016	6.06628e-10	FGD6	Cycling cell_LTT	Cycling cell
1.33437e-11	0.301708	0.106	0.013	3.54501e-07	GSN	Cycling cell_LTT	Cycling cell
7.1732e-11	0.300694	0.974	0.97	1.9057e-06	RPS9	Cycling cell_LTT	Cycling cell
2.14842e-16	0.300023	0.104	0	5.70771e-12	F3	Cycling cell_LTT	Cycling cell
1.01947e-16	0.298379	0.106	0	2.70843e-12	CDC42EP1	Cycling cell_LTT	Cycling cell
2.51005e-09	0.297218	0.987	0.96	6.66846e-05	RPS27	Cycling cell_LTT	Cycling cell
1.13538e-07	0.294122	0.171	0.072	0.00301637	TAX1BP3	Cycling cell_LTT	Cycling cell
1.12047e-09	0.289928	0.983	0.986	2.97674e-05	RPL35	Cycling cell_LTT	Cycling cell
2.54396e-14	0.287429	0.151	0.026	6.75855e-10	RASSF6	Cycling cell_LTT	Cycling cell
2.30702e-07	0.273991	0.108	0.032	0.00612907	SPINK2	Cycling cell_LTT	Cycling cell
2.27965e-09	0.267995	0.21	0.087	6.05635e-05	IMPA2	Cycling cell_LTT	Cycling cell
5.43656e-08	0.257133	0.994	0.953	0.00144433	RPL41	Cycling cell_LTT	Cycling cell
7.29473e-13	0.251867	0.106	0.01	1.93799e-08	PLPP2	Cycling cell_LTT	Cycling cell
6.55909e-08	-0.251639	0.166	0.3	0.00174255	CREB3L2	Cycling cell_STT	Cycling cell
1.20128e-07	-0.25594	0.065	0.173	0.00319144	AC253572.2	Cycling cell_STT	Cycling cell
1.46835e-13	-0.258683	0.052	0.209	3.90097e-09	ATP8B2	Cycling cell_STT	Cycling cell
3.06083e-08	-0.261593	0.08	0.202	0.00081317	FAM117A	Cycling cell_STT	Cycling cell
2.57254e-07	-0.264518	0.19	0.326	0.00683446	ZC3H7A	Cycling cell_STT	Cycling cell
4.80943e-09	-0.264982	0.417	0.575	0.000127772	SF3B2	Cycling cell_STT	Cycling cell
8.65289e-12	-0.266097	0.097	0.26	2.29881e-07	ADA2	Cycling cell_STT	Cycling cell
3.26704e-07	-0.268933	0.348	0.493	0.00867955	GRK6	Cycling cell_STT	Cycling cell
3.07714e-09	-0.26908	0.158	0.319	8.17505e-05	PREX1	Cycling cell_STT	Cycling cell
2.5218e-07	-0.270158	0.523	0.687	0.00669968	SRSF5	Cycling cell_STT	Cycling cell
5.62603e-10	-0.270723	0.153	0.316	1.49467e-05	MARK3	Cycling cell_STT	Cycling cell
1.09901e-07	-0.270757	0.121	0.246	0.00291975	ATP13A1	Cycling cell_STT	Cycling cell
1.17734e-12	-0.271841	0.017	0.14	3.12783e-08	ZNF215	Cycling cell_STT	Cycling cell
2.86598e-07	-0.273479	0.233	0.372	0.00761405	SPAG9	Cycling cell_STT	Cycling cell
4.42423e-09	-0.27574	0.093	0.228	0.000117539	ERC1	Cycling cell_STT	Cycling cell
6.02091e-09	-0.275956	0.201	0.372	0.000159958	RASA2	Cycling cell_STT	Cycling cell
2.14853e-13	-0.282089	0.069	0.23	5.70799e-09	WIPI1	Cycling cell_STT	Cycling cell
5.02577e-13	-0.282985	0.069	0.23	1.3352e-08	KCNN3	Cycling cell_STT	Cycling cell
3.92793e-08	-0.284907	0.3	0.451	0.00104353	IFNAR1	Cycling cell_STT	Cycling cell
9.19737e-09	-0.285536	0.181	0.345	0.000244347	IL16	Cycling cell_STT	Cycling cell
9.36848e-12	-0.286	0.011	0.12	2.48892e-07	CCR2	Cycling cell_STT	Cycling cell
1.99023e-07	-0.286563	0.384	0.538	0.00528743	KMT2A	Cycling cell_STT	Cycling cell
9.86792e-08	-0.286745	0.367	0.515	0.00262161	AUP1	Cycling cell_STT	Cycling cell
9.49504e-09	-0.289309	0.132	0.274	0.000252255	SYNE1	Cycling cell_STT	Cycling cell
7.6418e-09	-0.292739	0.413	0.579	0.00020302	ATRX	Cycling cell_STT	Cycling cell
4.31166e-09	-0.294178	0.235	0.403	0.000114548	PTPRA	Cycling cell_STT	Cycling cell
2.55242e-10	-0.294241	0.175	0.348	6.78101e-06	SUGP2	Cycling cell_STT	Cycling cell
6.94726e-08	-0.297134	0.037	0.13	0.00184568	IQCN	Cycling cell_STT	Cycling cell
2.03876e-08	-0.297519	0.21	0.366	0.000541637	MED13L	Cycling cell_STT	Cycling cell
3.16371e-08	-0.300511	0.065	0.178	0.000840502	Z93930.2	Cycling cell_STT	Cycling cell
6.50882e-08	-0.300621	0.119	0.247	0.0017292	MXD1	Cycling cell_STT	Cycling cell
1.30366e-07	-0.303301	0.181	0.319	0.00346343	TRIP11	Cycling cell_STT	Cycling cell
1.26466e-08	-0.303476	0.201	0.353	0.000335983	NCLN	Cycling cell_STT	Cycling cell
1.58603e-12	-0.304357	0.257	0.456	4.21362e-08	DNAJB9	Cycling cell_STT	Cycling cell
2.04118e-07	-0.306235	0.575	0.719	0.0054228	KLF6	Cycling cell_STT	Cycling cell
7.13288e-14	-0.308617	0.035	0.183	1.89499e-09	CAV1	Cycling cell_STT	Cycling cell
5.84039e-08	-0.309912	0.544	0.687	0.00155162	ATF4	Cycling cell_STT	Cycling cell
1.11116e-10	-0.311285	0.186	0.358	2.95201e-06	TPST2	Cycling cell_STT	Cycling cell
2.37616e-07	-0.311371	0.307	0.44	0.00631275	TMED5	Cycling cell_STT	Cycling cell
7.94605e-14	-0.311872	0.056	0.222	2.11103e-09	HELB	Cycling cell_STT	Cycling cell
2.51453e-07	-0.312719	0.281	0.422	0.00668035	ANKHD1	Cycling cell_STT	Cycling cell
1.02078e-07	-0.313201	0.151	0.283	0.00271191	RAB30-DT	Cycling cell_STT	Cycling cell
1.27499e-08	-0.313619	0.091	0.22	0.000338727	SETDB2	Cycling cell_STT	Cycling cell
1.07679e-07	-0.313861	0.203	0.337	0.0028607	PPP1R15B	Cycling cell_STT	Cycling cell
6.14926e-08	-0.315444	0.19	0.327	0.00163367	ST6GALNAC4	Cycling cell_STT	Cycling cell
8.77091e-09	-0.315445	0.127	0.263	0.000233017	SLC17A9	Cycling cell_STT	Cycling cell
8.2875e-11	-0.315847	0.188	0.368	2.20174e-06	CERK	Cycling cell_STT	Cycling cell
2.87019e-15	-0.317202	0.032	0.193	7.62524e-11	IFNG-AS1	Cycling cell_STT	Cycling cell
6.73601e-08	-0.317376	0.13	0.268	0.00178955	GPRIN3	Cycling cell_STT	Cycling cell
5.53283e-10	-0.318631	0.097	0.239	1.46991e-05	GOLGA8A	Cycling cell_STT	Cycling cell
3.40398e-07	-0.319574	0.309	0.459	0.00904335	CCDC88C	Cycling cell_STT	Cycling cell
8.72214e-08	-0.319667	0.089	0.204	0.00231721	GPR174	Cycling cell_STT	Cycling cell
1.05558e-11	-0.320038	0.415	0.621	2.80436e-07	CYBC1	Cycling cell_STT	Cycling cell
1.28684e-13	-0.320325	0.03	0.175	3.41874e-09	FAM92B	Cycling cell_STT	Cycling cell
2.01072e-07	-0.321253	0.333	0.48	0.00534188	BRD4	Cycling cell_STT	Cycling cell
9.51883e-09	-0.322276	0.143	0.289	0.000252887	POLQ	Cycling cell_STT	Cycling cell
1.13334e-08	-0.323223	0.052	0.164	0.000301093	AL499604.1	Cycling cell_STT	Cycling cell
5.03825e-08	-0.324026	0.317	0.462	0.00133851	CTSS	Cycling cell_STT	Cycling cell
1.46383e-08	-0.324443	0.188	0.334	0.000388896	ST8SIA4	Cycling cell_STT	Cycling cell
1.89582e-07	-0.327198	0.378	0.525	0.00503663	NUCB2	Cycling cell_STT	Cycling cell
1.51486e-09	-0.327653	0.343	0.522	4.02454e-05	ANKRD11	Cycling cell_STT	Cycling cell
5.9224e-13	-0.328931	0.162	0.36	1.5734e-08	ERAP2	Cycling cell_STT	Cycling cell
6.57685e-10	-0.32949	0.246	0.408	1.74727e-05	SEC63	Cycling cell_STT	Cycling cell
1.06685e-08	-0.330341	0.421	0.584	0.00028343	AKAP13	Cycling cell_STT	Cycling cell
5.19429e-08	-0.332847	0.099	0.223	0.00137997	VEGFA	Cycling cell_STT	Cycling cell
2.34404e-10	-0.334091	0.216	0.384	6.22741e-06	GLG1	Cycling cell_STT	Cycling cell
2.66106e-07	-0.336616	0.35	0.48	0.00706963	TTC3	Cycling cell_STT	Cycling cell
4.90058e-10	-0.337964	0.011	0.104	1.30194e-05	FASLG	Cycling cell_STT	Cycling cell
9.97931e-12	-0.338276	0.114	0.284	2.6512e-07	TRAM2	Cycling cell_STT	Cycling cell
1.87429e-08	-0.33846	0.378	0.541	0.000497942	ADGRE5	Cycling cell_STT	Cycling cell
7.51231e-10	-0.339534	0.177	0.335	1.99579e-05	HIPK2	Cycling cell_STT	Cycling cell
5.18203e-10	-0.340288	0.393	0.599	1.37671e-05	WIPF1	Cycling cell_STT	Cycling cell
2.08556e-09	-0.340319	0.376	0.552	5.54071e-05	UPF2	Cycling cell_STT	Cycling cell
4.89767e-10	-0.340642	0.838	0.95	1.30116e-05	HLA-B	Cycling cell_STT	Cycling cell
1.91098e-08	-0.340945	0.214	0.376	0.000507691	IL10RA	Cycling cell_STT	Cycling cell
1.05589e-07	-0.341374	0.322	0.457	0.00280518	SLC35B1	Cycling cell_STT	Cycling cell
1.20135e-09	-0.343123	0.229	0.4	3.19163e-05	GTF2A1	Cycling cell_STT	Cycling cell
2.18241e-09	-0.343514	0.168	0.323	5.79801e-05	DEF6	Cycling cell_STT	Cycling cell
1.8192e-09	-0.34381	0.475	0.653	4.83306e-05	STK4	Cycling cell_STT	Cycling cell
6.21265e-09	-0.343888	0.212	0.369	0.000165052	GLCCI1	Cycling cell_STT	Cycling cell
2.05269e-12	-0.344387	0.147	0.335	5.45339e-08	SLFN11	Cycling cell_STT	Cycling cell
6.02616e-09	-0.346242	0.181	0.327	0.000160097	ITPR2	Cycling cell_STT	Cycling cell
1.53791e-07	-0.350223	0.171	0.308	0.00408577	HIST1H2BC	Cycling cell_STT	Cycling cell
2.43889e-08	-0.351526	0.307	0.453	0.000647939	TXNDC15	Cycling cell_STT	Cycling cell
4.29695e-10	-0.352596	0.248	0.411	1.14157e-05	FBXW7	Cycling cell_STT	Cycling cell
9.22155e-10	-0.352721	0.3	0.464	2.44989e-05	EDEM1	Cycling cell_STT	Cycling cell
1.16152e-08	-0.353445	0.257	0.417	0.00030858	CDK6	Cycling cell_STT	Cycling cell
9.77107e-08	-0.353964	0.056	0.161	0.00259588	SAMD3	Cycling cell_STT	Cycling cell
6.14289e-11	-0.354092	0.371	0.586	1.63198e-06	DUSP5	Cycling cell_STT	Cycling cell
6.08268e-10	-0.354335	0.138	0.295	1.61599e-05	ERO1B	Cycling cell_STT	Cycling cell
5.17193e-12	-0.355359	0.348	0.571	1.37403e-07	ANXA6	Cycling cell_STT	Cycling cell
7.90178e-08	-0.358059	0.145	0.279	0.00209927	SPN	Cycling cell_STT	Cycling cell
3.18211e-08	-0.358113	0.251	0.401	0.000845391	OGT	Cycling cell_STT	Cycling cell
1.26338e-07	-0.360765	0.559	0.706	0.00335643	MKI67	Cycling cell_STT	Cycling cell
1.15609e-10	-0.361097	0.158	0.331	3.07139e-06	IRF4	Cycling cell_STT	Cycling cell
1.94106e-07	-0.363222	0.857	0.931	0.00515682	CYBA	Cycling cell_STT	Cycling cell
7.06512e-08	-0.367072	0.413	0.535	0.00187699	DERL1	Cycling cell_STT	Cycling cell
2.54171e-08	-0.368705	0.317	0.456	0.000675257	ERGIC3	Cycling cell_STT	Cycling cell
7.05247e-18	-0.369601	0.032	0.215	1.87363e-13	SPAG4	Cycling cell_STT	Cycling cell
8.11818e-08	-0.369957	0.311	0.467	0.00215676	EIF4G1	Cycling cell_STT	Cycling cell
6.83207e-11	-0.371252	0.592	0.751	1.81507e-06	SMC4	Cycling cell_STT	Cycling cell
3.10324e-11	-0.371371	0.233	0.417	8.24438e-07	NSUN6	Cycling cell_STT	Cycling cell
3.43431e-09	-0.373053	0.179	0.331	9.12392e-05	ARHGAP45	Cycling cell_STT	Cycling cell
2.54768e-10	-0.378838	0.181	0.345	6.76843e-06	MARS	Cycling cell_STT	Cycling cell
1.7357e-07	-0.384599	0.367	0.512	0.00461124	RESF1	Cycling cell_STT	Cycling cell
9.72221e-09	-0.385534	0.415	0.568	0.00025829	VOPP1	Cycling cell_STT	Cycling cell
4.38495e-08	-0.385722	0.173	0.313	0.00116495	KCNQ1OT1	Cycling cell_STT	Cycling cell
3.56363e-12	-0.385722	0.002	0.104	9.46751e-08	IGLV2-11	Cycling cell_STT	Cycling cell
2.94844e-08	-0.387733	0.477	0.621	0.000783311	TCF25	Cycling cell_STT	Cycling cell
1.90897e-07	-0.388669	0.359	0.498	0.00507155	NKTR	Cycling cell_STT	Cycling cell
5.83254e-11	-0.389739	0.143	0.308	1.54953e-06	ARID3A	Cycling cell_STT	Cycling cell
1.15851e-09	-0.390195	0.242	0.409	3.0778e-05	AQP3	Cycling cell_STT	Cycling cell
9.86258e-10	-0.391386	0.339	0.507	2.62019e-05	SPTY2D1	Cycling cell_STT	Cycling cell
1.97241e-08	-0.393614	0.305	0.482	0.00052401	HIST1H3B	Cycling cell_STT	Cycling cell
7.49974e-08	-0.39366	0.618	0.75	0.00199246	IFI16	Cycling cell_STT	Cycling cell
3.30338e-10	-0.39566	0.298	0.459	8.77609e-06	OS9	Cycling cell_STT	Cycling cell
1.07982e-07	-0.396401	0.713	0.819	0.00286875	SELENOK	Cycling cell_STT	Cycling cell
3.06703e-08	-0.399674	0.309	0.474	0.000814819	APOBEC3G	Cycling cell_STT	Cycling cell
1.34529e-10	-0.400206	0.294	0.48	3.57402e-06	KLF13	Cycling cell_STT	Cycling cell
2.20195e-10	-0.400886	0.281	0.449	5.84992e-06	SEC31A	Cycling cell_STT	Cycling cell
1.81567e-09	-0.40179	0.233	0.393	4.82369e-05	SLC38A10	Cycling cell_STT	Cycling cell
6.98612e-13	-0.402995	0.184	0.384	1.856e-08	YBX3	Cycling cell_STT	Cycling cell
3.19208e-13	-0.403259	0.186	0.392	8.48041e-09	SLC7A5	Cycling cell_STT	Cycling cell
1.42556e-11	-0.403701	0.186	0.356	3.7873e-07	FNDC3A	Cycling cell_STT	Cycling cell
1.76199e-08	-0.404039	0.136	0.271	0.000468108	ATXN1	Cycling cell_STT	Cycling cell
9.41393e-09	-0.405145	0.525	0.647	0.0002501	TRAM1	Cycling cell_STT	Cycling cell
6.24212e-12	-0.40572	0.298	0.482	1.65834e-07	IFNAR2	Cycling cell_STT	Cycling cell
3.04648e-12	-0.406037	0.218	0.417	8.09357e-08	NEU1	Cycling cell_STT	Cycling cell
8.42678e-10	-0.406342	0.451	0.621	2.23874e-05	CFLAR	Cycling cell_STT	Cycling cell
1.72189e-07	-0.406525	0.533	0.676	0.00457456	PPP2R5C	Cycling cell_STT	Cycling cell
4.39055e-09	-0.406532	0.125	0.271	0.000116644	GBP5	Cycling cell_STT	Cycling cell
1.54795e-13	-0.407132	0.667	0.825	4.11243e-09	RBM39	Cycling cell_STT	Cycling cell
2.39274e-08	-0.408108	0.417	0.562	0.000635679	YME1L1	Cycling cell_STT	Cycling cell
1.91792e-14	-0.417459	0.013	0.148	5.09534e-10	TAS1R3	Cycling cell_STT	Cycling cell
2.13045e-09	-0.418293	0.419	0.544	5.65998e-05	SSR1	Cycling cell_STT	Cycling cell
9.20825e-15	-0.419443	0.313	0.546	2.44635e-10	EVI2B	Cycling cell_STT	Cycling cell
1.60753e-10	-0.421288	0.244	0.43	4.27074e-06	SEMA4D	Cycling cell_STT	Cycling cell
2.93342e-11	-0.421848	0.279	0.465	7.79322e-07	PPP6R2	Cycling cell_STT	Cycling cell
4.8608e-08	-0.421966	0.248	0.384	0.00129137	SYVN1	Cycling cell_STT	Cycling cell
2.72904e-09	-0.42197	0.179	0.342	7.25025e-05	FYN	Cycling cell_STT	Cycling cell
4.71541e-10	-0.422058	0.313	0.493	1.25274e-05	MACF1	Cycling cell_STT	Cycling cell
1.11215e-14	-0.423837	0.108	0.305	2.95464e-10	AC007384.1	Cycling cell_STT	Cycling cell
2.00706e-08	-0.425016	0.073	0.197	0.000533216	CTSW	Cycling cell_STT	Cycling cell
8.01872e-18	-0.425671	0.272	0.536	2.13033e-13	XRN1	Cycling cell_STT	Cycling cell
6.18871e-09	-0.426188	0.57	0.713	0.000164416	HP1BP3	Cycling cell_STT	Cycling cell
2.36197e-10	-0.427961	0.19	0.363	6.27505e-06	ITGAL	Cycling cell_STT	Cycling cell
2.42872e-09	-0.430108	0.028	0.13	6.45238e-05	HIST3H2BB	Cycling cell_STT	Cycling cell
1.17827e-09	-0.43019	0.043	0.161	3.13032e-05	KLRK1	Cycling cell_STT	Cycling cell
2.161e-07	-0.431148	0.434	0.546	0.00574113	CRELD2	Cycling cell_STT	Cycling cell
1.35828e-07	-0.432815	0.222	0.371	0.00360855	MIR155HG	Cycling cell_STT	Cycling cell
1.10399e-08	-0.433431	0.151	0.292	0.000293297	HIST1H2BF	Cycling cell_STT	Cycling cell
1.67494e-19	-0.436286	0.257	0.571	4.44981e-15	HSPA1A	Cycling cell_STT	Cycling cell
6.87074e-18	-0.437521	0.263	0.533	1.82535e-13	TAGAP	Cycling cell_STT	Cycling cell
1.24644e-08	-0.438765	0.197	0.353	0.000331142	SOCS3	Cycling cell_STT	Cycling cell
4.90596e-10	-0.4388	0.33	0.486	1.30337e-05	DNAJC1	Cycling cell_STT	Cycling cell
6.8799e-10	-0.439847	0.164	0.326	1.82778e-05	HIST1H3G	Cycling cell_STT	Cycling cell
8.52371e-12	-0.439945	0.438	0.628	2.26449e-07	TAPBP	Cycling cell_STT	Cycling cell
3.72126e-10	-0.442746	0.616	0.793	9.88628e-06	BRD2	Cycling cell_STT	Cycling cell
2.2521e-12	-0.44443	0.164	0.355	5.98314e-08	UTRN	Cycling cell_STT	Cycling cell
2.72009e-14	-0.444643	0.369	0.626	7.22646e-10	TNFAIP3	Cycling cell_STT	Cycling cell
1.24605e-09	-0.44879	0.451	0.626	3.31039e-05	DNAJB1	Cycling cell_STT	Cycling cell
1.04928e-12	-0.44884	0.484	0.717	2.78762e-08	ZFP36	Cycling cell_STT	Cycling cell
3.94303e-11	-0.450129	0.194	0.364	1.04755e-06	SEC24A	Cycling cell_STT	Cycling cell
7.36213e-08	-0.450302	0.214	0.364	0.0019559	HEXIM1	Cycling cell_STT	Cycling cell
1.45144e-19	-0.451423	0.06	0.276	3.85603e-15	LAX1	Cycling cell_STT	Cycling cell
9.74585e-12	-0.451439	0.384	0.594	2.58918e-07	SEPTIN6	Cycling cell_STT	Cycling cell
1.36505e-12	-0.454962	0.326	0.525	3.62653e-08	NRDC	Cycling cell_STT	Cycling cell
1.26555e-08	-0.455202	0.073	0.193	0.000336219	STARD5	Cycling cell_STT	Cycling cell
9.19783e-12	-0.455231	0.464	0.647	2.44359e-07	GLS	Cycling cell_STT	Cycling cell
2.05825e-14	-0.456125	0.19	0.416	5.46814e-10	CD27	Cycling cell_STT	Cycling cell
1.0916e-07	-0.457603	0.43	0.586	0.00290005	IL2RG	Cycling cell_STT	Cycling cell
6.07351e-09	-0.459384	0.389	0.583	0.000161355	ATP1B3	Cycling cell_STT	Cycling cell
4.0485e-14	-0.462275	0.369	0.586	1.07556e-09	CHD2	Cycling cell_STT	Cycling cell
2.88941e-12	-0.46499	0	0.1	7.67629e-08	IGLV8-61	Cycling cell_STT	Cycling cell
2.55058e-08	-0.465365	0.283	0.409	0.000677612	UAP1	Cycling cell_STT	Cycling cell
1.65896e-12	-0.467536	0.302	0.478	4.40735e-08	SRPRA	Cycling cell_STT	Cycling cell
2.55079e-18	-0.470873	0.162	0.401	6.77668e-14	APOL6	Cycling cell_STT	Cycling cell
1.54987e-10	-0.472015	0.076	0.217	4.11755e-06	GIMAP4	Cycling cell_STT	Cycling cell
2.25951e-11	-0.472572	0.177	0.366	6.00285e-07	HIST1H2AH	Cycling cell_STT	Cycling cell
8.63861e-10	-0.472996	0.462	0.581	2.29502e-05	HM13	Cycling cell_STT	Cycling cell
4.33386e-16	-0.473069	0.089	0.286	1.15138e-11	NXPE3	Cycling cell_STT	Cycling cell
1.83035e-10	-0.473553	0.076	0.215	4.86269e-06	JSRP1	Cycling cell_STT	Cycling cell
3.41173e-23	-0.473769	0.104	0.363	9.06394e-19	ICAM2	Cycling cell_STT	Cycling cell
2.0729e-16	-0.475195	0.719	0.937	5.50707e-12	HLA-A	Cycling cell_STT	Cycling cell
6.73553e-14	-0.475613	0.104	0.284	1.78943e-09	PDK1	Cycling cell_STT	Cycling cell
1.32211e-08	-0.47799	0.099	0.231	0.000351245	GIMAP7	Cycling cell_STT	Cycling cell
2.58044e-14	-0.479741	0.611	0.812	6.85546e-10	MCL1	Cycling cell_STT	Cycling cell
5.69724e-16	-0.47977	0.106	0.313	1.51359e-11	ZBP1	Cycling cell_STT	Cycling cell
1.12168e-10	-0.482859	0.428	0.565	2.97997e-06	DNAJB11	Cycling cell_STT	Cycling cell
1.57446e-15	-0.483206	0.207	0.416	4.18287e-11	MAN1A1	Cycling cell_STT	Cycling cell
7.17769e-11	-0.483961	0.333	0.53	1.9069e-06	INTS6	Cycling cell_STT	Cycling cell
3.12176e-10	-0.484296	0.259	0.425	8.29357e-06	KMT2C	Cycling cell_STT	Cycling cell
6.47959e-12	-0.487181	0.253	0.445	1.72143e-07	FAM214A	Cycling cell_STT	Cycling cell
6.26975e-08	-0.489815	0.335	0.47	0.00166569	CTSZ	Cycling cell_STT	Cycling cell
1.13409e-08	-0.49139	0.171	0.316	0.000301294	FYB1	Cycling cell_STT	Cycling cell
1.15838e-14	-0.493426	0.218	0.437	3.07747e-10	PSAP	Cycling cell_STT	Cycling cell
3.05322e-13	-0.493779	0.492	0.673	8.11148e-09	N4BP2L2	Cycling cell_STT	Cycling cell
1.53488e-10	-0.494527	0.326	0.494	4.07771e-06	MAPKAPK2	Cycling cell_STT	Cycling cell
6.52179e-13	-0.496116	0.514	0.674	1.73264e-08	SMCHD1	Cycling cell_STT	Cycling cell
2.06725e-14	-0.49922	0.473	0.674	5.49206e-10	CCNL1	Cycling cell_STT	Cycling cell
3.57495e-10	-0.500309	0.231	0.388	9.49758e-06	TRIB1	Cycling cell_STT	Cycling cell
9.28821e-13	-0.501623	0.246	0.441	2.4676e-08	RBM33	Cycling cell_STT	Cycling cell
4.16524e-14	-0.503911	0.279	0.493	1.10658e-09	ASH1L	Cycling cell_STT	Cycling cell
6.7104e-14	-0.506734	0.233	0.465	1.78275e-09	ITGA4	Cycling cell_STT	Cycling cell
4.76794e-13	-0.508452	0.801	0.941	1.2667e-08	JUND	Cycling cell_STT	Cycling cell
2.60628e-08	-0.515374	0.335	0.493	0.000692411	FLNA	Cycling cell_STT	Cycling cell
3.28301e-11	-0.519276	0.235	0.424	8.72198e-07	GADD45A	Cycling cell_STT	Cycling cell
3.63872e-13	-0.521577	0.099	0.273	9.667e-09	HIST1H2AE	Cycling cell_STT	Cycling cell
6.22743e-15	-0.528119	0.719	0.889	1.65444e-10	HLA-E	Cycling cell_STT	Cycling cell
3.88704e-11	-0.528361	0.203	0.379	1.03267e-06	NFKBIZ	Cycling cell_STT	Cycling cell
1.00678e-09	-0.529554	0.272	0.461	2.67472e-05	NR4A2	Cycling cell_STT	Cycling cell
3.84268e-10	-0.530763	0.482	0.624	1.02088e-05	LRPAP1	Cycling cell_STT	Cycling cell
3.57321e-12	-0.533232	0.624	0.804	9.49294e-08	SLC38A2	Cycling cell_STT	Cycling cell
3.19128e-14	-0.53495	0.641	0.812	8.47829e-10	GPBP1	Cycling cell_STT	Cycling cell
2.38262e-09	-0.541632	0.415	0.608	6.32991e-05	HCST	Cycling cell_STT	Cycling cell
3.84881e-15	-0.545783	0.423	0.648	1.02251e-10	ANKRD12	Cycling cell_STT	Cycling cell
4.4218e-12	-0.551679	0.376	0.554	1.17474e-07	GOLGB1	Cycling cell_STT	Cycling cell
1.91546e-15	-0.555278	0.354	0.62	5.0888e-11	FOS	Cycling cell_STT	Cycling cell
1.21103e-11	-0.55572	0.119	0.284	3.21734e-07	PYHIN1	Cycling cell_STT	Cycling cell
1.58325e-14	-0.556509	0.248	0.456	4.20621e-10	HYOU1	Cycling cell_STT	Cycling cell
8.9337e-15	-0.558618	0.16	0.361	2.37342e-10	ERN1	Cycling cell_STT	Cycling cell
6.59463e-14	-0.560792	0.216	0.414	1.752e-09	HIST1H2AC	Cycling cell_STT	Cycling cell
3.2069e-14	-0.561181	0.32	0.533	8.51977e-10	DYNC1H1	Cycling cell_STT	Cycling cell
1.12428e-11	-0.562189	0.287	0.48	2.98688e-07	HIST1H2AJ	Cycling cell_STT	Cycling cell
7.24933e-17	-0.563902	0.27	0.512	1.92593e-12	AAK1	Cycling cell_STT	Cycling cell
9.80744e-17	-0.564498	0.356	0.586	2.60554e-12	USP48	Cycling cell_STT	Cycling cell
1.53819e-14	-0.564893	0.259	0.485	4.0865e-10	CELF2	Cycling cell_STT	Cycling cell
2.65478e-11	-0.566469	0.521	0.674	7.05297e-07	HIST1H1C	Cycling cell_STT	Cycling cell
4.8267e-09	-0.566551	0.067	0.189	0.000128231	CD8B	Cycling cell_STT	Cycling cell
1.69687e-20	-0.570486	0.207	0.51	4.50807e-16	CLEC2B	Cycling cell_STT	Cycling cell
5.21702e-13	-0.575096	0.244	0.425	1.38601e-08	MBTPS1	Cycling cell_STT	Cycling cell
3.509e-10	-0.57763	0.283	0.441	9.32235e-06	SIL1	Cycling cell_STT	Cycling cell
4.50271e-11	-0.577939	0.222	0.419	1.19624e-06	DERL3	Cycling cell_STT	Cycling cell
2.74357e-08	-0.578522	0.054	0.161	0.000728885	AC009522.1	Cycling cell_STT	Cycling cell
3.26342e-13	-0.58328	0.203	0.398	8.66992e-09	NABP1	Cycling cell_STT	Cycling cell
1.34833e-16	-0.585933	0.378	0.608	3.58211e-12	AKAP9	Cycling cell_STT	Cycling cell
2.23453e-19	-0.586187	0.201	0.451	5.93649e-15	PIM2	Cycling cell_STT	Cycling cell
4.23179e-10	-0.586421	0.123	0.276	1.12426e-05	SH2D1A	Cycling cell_STT	Cycling cell
1.29827e-10	-0.592544	0.575	0.734	3.44912e-06	P4HB	Cycling cell_STT	Cycling cell
1.29428e-09	-0.594678	0.663	0.774	3.43851e-05	SPCS3	Cycling cell_STT	Cycling cell
1.60286e-16	-0.601458	0.294	0.551	4.25833e-12	PRDM1	Cycling cell_STT	Cycling cell
7.34259e-19	-0.60566	0.475	0.812	1.95071e-14	SRGN	Cycling cell_STT	Cycling cell
2.36042e-16	-0.608111	0.114	0.318	6.27093e-12	CEP128	Cycling cell_STT	Cycling cell
9.23566e-17	-0.613355	0.164	0.374	2.45364e-12	FNDC3B	Cycling cell_STT	Cycling cell
8.3398e-09	-0.619005	0.222	0.379	0.000221564	CD3G	Cycling cell_STT	Cycling cell
2.43495e-12	-0.620059	0.646	0.799	6.46892e-08	CYTOR	Cycling cell_STT	Cycling cell
2.67325e-09	-0.620211	0.793	0.873	7.10202e-05	PPIB	Cycling cell_STT	Cycling cell
7.93513e-15	-0.621096	0.153	0.363	2.10813e-10	SLA	Cycling cell_STT	Cycling cell
7.7704e-08	-0.621937	0.084	0.202	0.00206436	CD8A	Cycling cell_STT	Cycling cell
2.50782e-10	-0.623168	0.564	0.753	6.66252e-06	PTPRC	Cycling cell_STT	Cycling cell
3.18844e-12	-0.628434	0.145	0.319	8.47074e-08	HIST1H2BJ	Cycling cell_STT	Cycling cell
7.9363e-31	-0.632733	0.104	0.417	2.10844e-26	SLAMF7	Cycling cell_STT	Cycling cell
1.59891e-11	-0.633439	0.35	0.506	4.24783e-07	SEC61A1	Cycling cell_STT	Cycling cell
4.74724e-18	-0.634367	0.296	0.559	1.2612e-13	PDE4B	Cycling cell_STT	Cycling cell
1.22556e-15	-0.635591	0.143	0.345	3.25593e-11	CADM1	Cycling cell_STT	Cycling cell
4.21626e-10	-0.643168	0.449	0.597	1.12013e-05	PDIA4	Cycling cell_STT	Cycling cell
3.96456e-14	-0.646904	0.462	0.663	1.05326e-09	IRF1	Cycling cell_STT	Cycling cell
1.23541e-13	-0.65037	0.173	0.374	3.28212e-09	SDC1	Cycling cell_STT	Cycling cell
4.46338e-18	-0.653298	0.389	0.634	1.18579e-13	TENT5C	Cycling cell_STT	Cycling cell
2.13576e-10	-0.654215	0.46	0.605	5.67408e-06	SELENOS	Cycling cell_STT	Cycling cell
9.76507e-09	-0.662757	0.24	0.404	0.000259429	CD3D	Cycling cell_STT	Cycling cell
1.03538e-11	-0.672201	0.488	0.629	2.75069e-07	RPN2	Cycling cell_STT	Cycling cell
4.51993e-17	-0.672838	0.337	0.559	1.20081e-12	SDF4	Cycling cell_STT	Cycling cell
1.13783e-11	-0.672921	0.559	0.681	3.02286e-07	SDF2L1	Cycling cell_STT	Cycling cell
5.47056e-13	-0.67451	0.43	0.64	1.45336e-08	ASPM	Cycling cell_STT	Cycling cell
1.86966e-10	-0.682498	0.482	0.592	4.96713e-06	LMAN1	Cycling cell_STT	Cycling cell
4.32842e-26	-0.684588	0.503	0.767	1.14993e-21	SRRM2	Cycling cell_STT	Cycling cell
1.74123e-20	-0.684893	0.492	0.727	4.62593e-16	LIME1	Cycling cell_STT	Cycling cell
4.37046e-13	-0.694331	0.387	0.594	1.1611e-08	CITED2	Cycling cell_STT	Cycling cell
4.82932e-19	-0.699302	0.179	0.404	1.28301e-14	TXNDC11	Cycling cell_STT	Cycling cell
1.18314e-38	-0.705286	0.017	0.342	3.14325e-34	PECAM1	Cycling cell_STT	Cycling cell
1.84298e-18	-0.711598	0.445	0.681	4.89624e-14	RNF213	Cycling cell_STT	Cycling cell
4.27284e-13	-0.712852	0.065	0.226	1.13517e-08	Z93241.1	Cycling cell_STT	Cycling cell
1.67958e-19	-0.72067	0.16	0.395	4.46215e-15	GAS6	Cycling cell_STT	Cycling cell
1.72139e-09	-0.721028	0.326	0.465	4.57321e-05	MDM2	Cycling cell_STT	Cycling cell
2.07988e-10	-0.722999	0.255	0.422	5.5256e-06	HIST1H2AG	Cycling cell_STT	Cycling cell
4.18495e-19	-0.771814	0.251	0.486	1.11182e-14	ELL2	Cycling cell_STT	Cycling cell
1.96359e-20	-0.776612	0.551	0.738	5.21667e-16	MTDH	Cycling cell_STT	Cycling cell
7.53801e-17	-0.780451	0.283	0.506	2.00262e-12	EHMT1	Cycling cell_STT	Cycling cell
4.50497e-19	-0.784514	0.274	0.499	1.19684e-14	SEL1L	Cycling cell_STT	Cycling cell
7.59583e-19	-0.801843	0.458	0.713	2.01798e-14	RGS1	Cycling cell_STT	Cycling cell
3.06535e-16	-0.805228	0.343	0.559	8.14372e-12	HDLBP	Cycling cell_STT	Cycling cell
2.33758e-19	-0.808329	0.343	0.624	6.21024e-15	HSPA1B	Cycling cell_STT	Cycling cell
1.26993e-24	-0.821604	0.341	0.682	3.37381e-20	FOSB	Cycling cell_STT	Cycling cell
1.95445e-07	-0.836406	0.454	0.631	0.00519239	PLCG2	Cycling cell_STT	Cycling cell
1.4249e-10	-0.836925	0.119	0.274	3.78553e-06	CST7	Cycling cell_STT	Cycling cell
7.95849e-34	-0.844825	0.773	0.949	2.11433e-29	HLA-C	Cycling cell_STT	Cycling cell
5.39129e-16	-0.852382	0.164	0.376	1.43231e-11	CDK14	Cycling cell_STT	Cycling cell
4.94883e-11	-0.858293	0.512	0.671	1.31476e-06	NFKBIA	Cycling cell_STT	Cycling cell
3.68236e-27	-0.858876	0.225	0.522	9.78293e-23	CD38	Cycling cell_STT	Cycling cell
8.1652e-24	-0.864574	0.14	0.406	2.16925e-19	HELLPAR	Cycling cell_STT	Cycling cell
6.49872e-22	-0.869914	0.106	0.353	1.72651e-17	HIST1H2BG	Cycling cell_STT	Cycling cell
9.51147e-09	-0.880923	0.015	0.103	0.000252691	CCL3	Cycling cell_STT	Cycling cell
2.33422e-07	-0.882384	0.151	0.279	0.00620132	GZMA	Cycling cell_STT	Cycling cell
1.35283e-27	-0.894486	0.767	0.952	3.59407e-23	MALAT1	Cycling cell_STT	Cycling cell
3.30827e-17	-0.910588	0.443	0.648	8.78909e-13	ANKRD28	Cycling cell_STT	Cycling cell
2.62021e-17	-0.911041	0.629	0.783	6.96111e-13	HSPA5	Cycling cell_STT	Cycling cell
8.00558e-11	-0.92163	0.035	0.159	2.12684e-06	GZMK	Cycling cell_STT	Cycling cell
6.82075e-18	-0.924405	0.328	0.536	1.81207e-13	ITM2C	Cycling cell_STT	Cycling cell
1.16473e-24	-0.924549	0.298	0.604	3.09435e-20	AC020916.1	Cycling cell_STT	Cycling cell
9.91082e-11	-0.933753	0.06	0.194	2.63301e-06	KLRD1	Cycling cell_STT	Cycling cell
7.70247e-21	-0.946334	0.279	0.525	2.04632e-16	CDKN1A	Cycling cell_STT	Cycling cell
1.93195e-26	-0.964935	0.298	0.605	5.13262e-22	CCND2	Cycling cell_STT	Cycling cell
9.8229e-09	-0.971662	0.08	0.202	0.000260965	GZMH	Cycling cell_STT	Cycling cell
6.71221e-17	-0.972405	0.432	0.652	1.78323e-12	BTG2	Cycling cell_STT	Cycling cell
9.07499e-25	-0.976744	0.458	0.711	2.41095e-20	PPP1R10	Cycling cell_STT	Cycling cell
1.51391e-22	-0.990252	0.222	0.474	4.02199e-18	CPEB4	Cycling cell_STT	Cycling cell
1.52851e-19	-0.99798	0.149	0.395	4.06078e-15	AL021155.5	Cycling cell_STT	Cycling cell
8.56183e-08	-1.01144	0.149	0.281	0.00227462	CCL5	Cycling cell_STT	Cycling cell
9.84852e-23	-1.02346	0.322	0.541	2.61646e-18	ERLEC1	Cycling cell_STT	Cycling cell
1.50847e-08	-1.03726	0.076	0.199	0.000400756	IFNG	Cycling cell_STT	Cycling cell
1.2703e-11	-1.04486	0.002	0.1	3.37481e-07	IGHV3-33	Cycling cell_STT	Cycling cell
2.42902e-18	-1.05098	0.341	0.567	6.45318e-14	RRBP1	Cycling cell_STT	Cycling cell
1.89275e-10	-1.07703	0.391	0.507	5.02846e-06	TXNDC5	Cycling cell_STT	Cycling cell
9.55375e-08	-1.10675	0.039	0.132	0.00253815	IGHV3-30	Cycling cell_STT	Cycling cell
3.33658e-11	-1.10708	0.071	0.223	8.8643e-07	CCL4	Cycling cell_STT	Cycling cell
2.42375e-08	-1.14004	0.078	0.202	0.000643918	IGHG1	Cycling cell_STT	Cycling cell
3.07265e-19	-1.18447	0.572	0.766	8.16311e-15	PPP1R15A	Cycling cell_STT	Cycling cell
2.80384e-16	-1.20043	0.369	0.552	7.44897e-12	FKBP11	Cycling cell_STT	Cycling cell
2.31833e-10	-1.30014	0.145	0.303	6.15912e-06	NKG7	Cycling cell_STT	Cycling cell
4.94869e-10	-1.31381	0.413	0.557	1.31472e-05	SAT1	Cycling cell_STT	Cycling cell
1.21256e-29	-1.31614	0.011	0.265	3.22141e-25	IGHV6-1	Cycling cell_STT	Cycling cell
1.50559e-17	-1.39248	0.268	0.483	3.9999e-13	MZB1	Cycling cell_STT	Cycling cell
1.05288e-32	-1.46117	0.255	0.587	2.7972e-28	AC007952.4	Cycling cell_STT	Cycling cell
6.31106e-22	-1.47181	0.032	0.252	1.67666e-17	IGLC3	Cycling cell_STT	Cycling cell
2.77405e-25	-1.50426	0.648	0.844	7.36981e-21	HSP90B1	Cycling cell_STT	Cycling cell
1.07352e-34	-1.52326	0.592	0.833	2.85203e-30	NEAT1	Cycling cell_STT	Cycling cell
3.66785e-15	-1.66893	0.009	0.144	9.74439e-11	IGHV4-34	Cycling cell_STT	Cycling cell
5.66797e-22	-1.82151	0.039	0.268	1.50581e-17	IGLC2	Cycling cell_STT	Cycling cell
1.92156e-19	-1.93682	0.425	0.596	5.105e-15	XBP1	Cycling cell_STT	Cycling cell
5.74373e-35	-1.93972	0.425	0.735	1.52594e-30	JUN	Cycling cell_STT	Cycling cell
1.28073e-12	-2.03969	0.002	0.108	3.40252e-08	IGLV7-43	Cycling cell_STT	Cycling cell
1.57852e-15	-2.61749	0.006	0.143	4.19364e-11	IGLV2-14	Cycling cell_STT	Cycling cell
2.00406e-15	-3.69072	0.013	0.156	5.32418e-11	IGHG2	Cycling cell_STT	Cycling cell
4.27326e-28	-3.80176	0.035	0.294	1.13528e-23	IGHG3	Cycling cell_STT	Cycling cell
5.22986e-13	-4.66014	0.006	0.12	1.38942e-08	IGLV3-21	Cycling cell_STT	Cycling cell
1.63101e-13	-5.1388	0.006	0.125	4.33309e-09	IGLC1	Cycling cell_STT	Cycling cell
3.79356e-09	1.54366	0.634	0.248	0.000100783	HSPA1B	Dendritic cell_LTT	Dendritic cell
9.57984e-12	1.42308	0.695	0.255	2.54508e-07	MZB1	Dendritic cell_LTT	Dendritic cell
3.87903e-11	1.08726	0.951	0.577	1.03054e-06	HSPA8	Dendritic cell_LTT	Dendritic cell
1.04381e-08	1.07588	0.683	0.275	0.000277309	HSPA1A	Dendritic cell_LTT	Dendritic cell
2.14354e-12	0.981719	0.683	0.221	5.69474e-08	MRPL18	Dendritic cell_LTT	Dendritic cell
5.41518e-10	0.911652	1	0.966	1.43865e-05	HLA-DRB1	Dendritic cell_LTT	Dendritic cell
7.23492e-08	0.81978	0.854	0.456	0.0019221	SSR4	Dendritic cell_LTT	Dendritic cell
2.63621e-09	0.795729	0.939	0.832	7.00361e-05	DNAJA1	Dendritic cell_LTT	Dendritic cell
1.17554e-07	0.691043	0.695	0.383	0.00312305	TCP1	Dendritic cell_LTT	Dendritic cell
5.68256e-08	-0.846487	0.561	0.785	0.00150969	FOS	Dendritic cell_STT	Dendritic cell
8.3705e-09	-2.13479	0.232	0.584	0.000222379	HLA-DQA2	Dendritic cell_STT	Dendritic cell
2.95483e-124	2.02302	0.493	0.042	7.85009e-120	MTRNR2L1	EC_LTT	EC
1.7885e-39	1.45205	0.238	0.043	4.75152e-35	IGFBP5	EC_LTT	EC
8.61334e-20	1.42239	0.883	0.762	2.28831e-15	PLCG2	EC_LTT	EC
5.04852e-37	1.27995	0.651	0.418	1.34124e-32	LGALS1	EC_LTT	EC
1.62058e-109	1.2781	0.948	0.843	4.30539e-105	RPS26	EC_LTT	EC
7.82478e-69	1.16236	0.742	0.375	2.07881e-64	COL6A2	EC_LTT	EC
1.13172e-42	0.880376	0.521	0.241	3.00665e-38	RGS3	EC_LTT	EC
1.43741e-53	0.817176	0.67	0.323	3.81876e-49	HSPE1	EC_LTT	EC
1.88332e-56	0.801066	0.425	0.118	5.00341e-52	COL6A1	EC_LTT	EC
3.35377e-31	0.784826	0.428	0.185	8.90997e-27	CRIP1	EC_LTT	EC
1.54557e-37	0.685799	0.729	0.453	4.10612e-33	C4orf48	EC_LTT	EC
3.61202e-32	0.675321	0.72	0.459	9.59607e-28	CAVIN3	EC_LTT	EC
1.41287e-29	0.674366	0.418	0.185	3.75357e-25	THY1	EC_LTT	EC
2.39483e-39	0.668366	0.484	0.205	6.36234e-35	CASC15	EC_LTT	EC
1.84428e-32	0.624291	0.669	0.415	4.8997e-28	DBI	EC_LTT	EC
1.27921e-25	0.618056	0.849	0.727	3.39848e-21	COL4A2	EC_LTT	EC
3.46234e-41	0.614691	0.541	0.235	9.19839e-37	MMP2	EC_LTT	EC
1.37241e-17	0.587595	0.612	0.421	3.64608e-13	AC020916.1	EC_LTT	EC
5.44556e-22	0.576955	0.179	0.049	1.44672e-17	LAMP3	EC_LTT	EC
1.33197e-24	0.551007	0.426	0.214	3.53865e-20	PXDN	EC_LTT	EC
3.99676e-18	0.549777	0.343	0.178	1.06182e-13	TNFRSF4	EC_LTT	EC
3.87803e-25	0.544283	0.582	0.354	1.03028e-20	SNHG9	EC_LTT	EC
2.01136e-20	0.54079	0.687	0.494	5.34358e-16	TUBA1A	EC_LTT	EC
1.2229e-27	0.52402	0.722	0.472	3.24888e-23	ATP5IF1	EC_LTT	EC
1.40259e-25	0.519376	0.575	0.342	3.72625e-21	WASF2	EC_LTT	EC
2.39663e-22	0.509623	0.494	0.28	6.36712e-18	SVIL	EC_LTT	EC
2.04687e-24	0.507202	0.808	0.634	5.43791e-20	HSPA8	EC_LTT	EC
3.30882e-18	0.499043	0.101	0.015	8.79053e-14	APOD	EC_LTT	EC
3.39584e-24	0.493329	0.597	0.362	9.02172e-20	C1orf54	EC_LTT	EC
3.27951e-25	0.479402	0.813	0.593	8.71268e-21	VWA1	EC_LTT	EC
3.76125e-29	0.477462	0.984	0.955	9.99252e-25	VIM	EC_LTT	EC
2.69133e-20	0.474688	0.855	0.718	7.15005e-16	COL4A1	EC_LTT	EC
4.06129e-21	0.474259	0.968	0.926	1.07896e-16	IGFBP7	EC_LTT	EC
1.96525e-24	0.472653	0.729	0.472	5.22109e-20	VAMP5	EC_LTT	EC
4.60855e-17	0.455572	0.88	0.772	1.22435e-12	CALM1	EC_LTT	EC
1.47458e-22	0.454815	0.716	0.493	3.91753e-18	GADD45GIP1	EC_LTT	EC
5.28239e-24	0.445887	0.376	0.18	1.40337e-19	TWF2	EC_LTT	EC
1.4407e-18	0.443986	0.475	0.277	3.82751e-14	PMEPA1	EC_LTT	EC
2.02701e-19	0.440159	0.895	0.809	5.38516e-15	S100A11	EC_LTT	EC
4.90643e-18	0.439002	0.755	0.602	1.30349e-13	PSMA7	EC_LTT	EC
6.52498e-31	0.437886	0.295	0.093	1.73349e-26	CRNDE	EC_LTT	EC
8.33387e-16	0.432493	0.582	0.395	2.21406e-11	ANXA1	EC_LTT	EC
7.38983e-21	0.425437	0.445	0.238	1.96326e-16	COLGALT1	EC_LTT	EC
1.70666e-24	0.424202	0.313	0.123	4.53409e-20	CCDC80	EC_LTT	EC
3.43053e-29	0.423035	0.303	0.105	9.11389e-25	A1BG	EC_LTT	EC
1.30737e-18	0.422417	0.246	0.101	3.47329e-14	P2RY6	EC_LTT	EC
2.95457e-13	0.422065	0.363	0.212	7.84941e-09	SPRY4	EC_LTT	EC
8.56387e-17	0.420576	0.779	0.587	2.27516e-12	ATP5F1D	EC_LTT	EC
9.74763e-19	0.420512	0.614	0.411	2.58965e-14	CDK2AP1	EC_LTT	EC
1.82644e-21	0.41723	0.812	0.598	4.8523e-17	SOX18	EC_LTT	EC
1.06418e-23	0.41513	0.962	0.937	2.82722e-19	RPL18A	EC_LTT	EC
8.34262e-16	0.413399	0.766	0.6	2.21638e-11	CSTB	EC_LTT	EC
2.02294e-12	0.413218	0.469	0.308	5.37434e-08	POLR2A	EC_LTT	EC
7.93624e-16	0.410321	0.334	0.179	2.10842e-11	CHD3	EC_LTT	EC
1.15969e-19	0.410307	0.652	0.442	3.08096e-15	NDUFB10	EC_LTT	EC
1.38875e-16	0.408507	0.879	0.792	3.6895e-12	PFN1	EC_LTT	EC
2.49892e-17	0.407634	0.214	0.08	6.63888e-13	PGF	EC_LTT	EC
6.54216e-22	0.406453	0.95	0.906	1.73806e-17	RPL6	EC_LTT	EC
6.12215e-18	0.402812	0.355	0.181	1.62647e-13	SVBP	EC_LTT	EC
2.93204e-14	0.401963	0.427	0.267	7.78955e-10	PMP22	EC_LTT	EC
3.96978e-14	0.401107	0.71	0.527	1.05465e-09	PRCP	EC_LTT	EC
2.99904e-16	0.395409	0.198	0.076	7.96755e-12	EPS8L1	EC_LTT	EC
4.08627e-29	0.394475	0.998	0.994	1.0856e-24	TMSB10	EC_LTT	EC
7.40234e-17	0.388888	0.761	0.578	1.96658e-12	RAB13	EC_LTT	EC
9.16327e-12	0.386602	0.685	0.547	2.43441e-07	SGK1	EC_LTT	EC
4.4275e-15	0.378231	0.689	0.515	1.17625e-10	APRT	EC_LTT	EC
1.16626e-14	0.372857	0.863	0.758	3.0984e-10	ELOB	EC_LTT	EC
4.68121e-17	0.372806	0.462	0.275	1.24366e-12	TGFB1	EC_LTT	EC
1.33754e-14	0.366997	0.85	0.758	3.55344e-10	SH3BGRL3	EC_LTT	EC
1.12589e-15	0.364788	0.485	0.299	2.99114e-11	FRMD4B	EC_LTT	EC
3.48859e-15	0.364421	0.881	0.774	9.26814e-11	CCDC85B	EC_LTT	EC
7.68156e-21	0.363809	0.499	0.282	2.04076e-16	MZT2A	EC_LTT	EC
2.61328e-17	0.354695	0.273	0.124	6.94269e-13	TNFRSF25	EC_LTT	EC
2.64899e-15	0.353944	0.924	0.893	7.03757e-11	PPIA	EC_LTT	EC
3.43711e-13	0.352132	0.549	0.377	9.13137e-09	HTRA1	EC_LTT	EC
3.13672e-16	0.348909	0.432	0.245	8.33333e-12	MYO1B	EC_LTT	EC
3.27236e-20	0.348573	0.387	0.19	8.69367e-16	LYL1	EC_LTT	EC
5.97917e-18	0.347665	0.593	0.386	1.58849e-13	HSPD1	EC_LTT	EC
8.68356e-21	0.346716	0.409	0.212	2.30696e-16	UBE2A	EC_LTT	EC
7.47062e-15	0.343758	0.419	0.245	1.98472e-10	NREP	EC_LTT	EC
4.69537e-14	0.342915	0.438	0.273	1.24742e-09	GYPC	EC_LTT	EC
1.48212e-14	0.342507	0.711	0.508	3.93756e-10	CBX3	EC_LTT	EC
1.20673e-14	0.342186	0.35	0.189	3.20592e-10	HRAS	EC_LTT	EC
4.15509e-16	0.340884	0.451	0.267	1.10388e-11	GALNT1	EC_LTT	EC
3.25203e-15	0.339884	0.321	0.169	8.63966e-11	EIF4EBP1	EC_LTT	EC
6.59182e-13	0.338004	0.813	0.645	1.75125e-08	ATOX1	EC_LTT	EC
1.98124e-15	0.336781	0.518	0.326	5.26356e-11	METAP2	EC_LTT	EC
1.43323e-11	0.33606	0.313	0.18	3.80766e-07	RCC2	EC_LTT	EC
9.92556e-14	0.335241	0.687	0.493	2.63692e-09	NDUFS6	EC_LTT	EC
3.50788e-13	0.33476	0.751	0.627	9.31938e-09	SLC25A3	EC_LTT	EC
3.71416e-18	0.334606	0.281	0.126	9.86742e-14	FNDC4	EC_LTT	EC
8.92796e-11	0.334589	0.724	0.574	2.37189e-06	ZNHIT1	EC_LTT	EC
9.28034e-19	0.333987	0.537	0.324	2.46551e-14	VPS29	EC_LTT	EC
2.5862e-17	0.333713	0.567	0.357	6.87076e-13	TIMM13	EC_LTT	EC
1.43368e-15	0.332864	0.457	0.279	3.80886e-11	PON2	EC_LTT	EC
5.38021e-17	0.331154	0.509	0.321	1.42936e-12	LAMB1	EC_LTT	EC
5.75207e-14	0.330997	0.539	0.353	1.52815e-09	ENTPD1	EC_LTT	EC
4.76579e-08	0.330547	0.616	0.496	0.00126613	SELENOM	EC_LTT	EC
5.57091e-21	0.330415	0.313	0.137	1.48002e-16	JPT1	EC_LTT	EC
1.73742e-12	0.330216	0.267	0.138	4.61581e-08	CHD7	EC_LTT	EC
2.64498e-09	0.327475	0.516	0.384	7.02691e-05	FSTL1	EC_LTT	EC
9.08283e-20	0.326953	0.15	0.037	2.41304e-15	SFRP1	EC_LTT	EC
8.48342e-14	0.325614	0.879	0.793	2.25379e-09	GUK1	EC_LTT	EC
2.99581e-14	0.325275	0.564	0.392	7.95896e-10	PSMB6	EC_LTT	EC
4.39548e-22	0.321273	0.168	0.041	1.16775e-17	SLC38A1	EC_LTT	EC
4.40163e-16	0.321122	0.487	0.301	1.16938e-11	YPEL5	EC_LTT	EC
8.24715e-11	0.31973	0.686	0.516	2.19102e-06	INSR	EC_LTT	EC
4.6878e-10	0.318896	0.624	0.474	1.24541e-05	SKIL	EC_LTT	EC
2.20273e-11	0.318717	0.575	0.419	5.852e-07	YWHAQ	EC_LTT	EC
1.4639e-17	0.318654	0.44	0.248	3.88915e-13	GPS2	EC_LTT	EC
3.87128e-14	0.318539	0.164	0.059	1.02848e-09	AL135925.1	EC_LTT	EC
5.1007e-12	0.317375	0.37	0.218	1.3551e-07	MAML2	EC_LTT	EC
8.01427e-10	0.315847	0.449	0.312	2.12915e-05	PLEKHO1	EC_LTT	EC
1.49819e-14	0.314851	0.571	0.379	3.98025e-10	COPE	EC_LTT	EC
1.07734e-10	0.314654	0.543	0.386	2.86218e-06	PDGFB	EC_LTT	EC
1.1835e-14	0.314517	0.517	0.329	3.1442e-10	CNPY2	EC_LTT	EC
4.13843e-14	0.314316	0.397	0.232	1.09946e-09	IPO11	EC_LTT	EC
1.96337e-12	0.314225	0.372	0.218	5.21608e-08	UPF2	EC_LTT	EC
1.71469e-14	0.312189	0.507	0.319	4.55543e-10	NUDT14	EC_LTT	EC
4.68157e-18	0.311168	0.311	0.148	1.24375e-13	TP53I3	EC_LTT	EC
3.06713e-11	0.311162	0.327	0.19	8.14846e-07	CSF2RB	EC_LTT	EC
7.29137e-13	0.31108	0.597	0.425	1.9371e-08	SCAND1	EC_LTT	EC
1.29562e-11	0.310127	0.408	0.253	3.44206e-07	YPEL2	EC_LTT	EC
4.42341e-12	0.309902	0.283	0.155	1.17517e-07	GGT5	EC_LTT	EC
6.17554e-16	0.309474	0.235	0.099	1.64066e-11	DENND11	EC_LTT	EC
3.39446e-11	0.309394	0.733	0.577	9.01806e-07	RBX1	EC_LTT	EC
5.53183e-11	0.308096	0.897	0.833	1.46964e-06	RPS5	EC_LTT	EC
1.17025e-10	0.307287	0.897	0.841	3.10902e-06	HSPG2	EC_LTT	EC
1.28941e-14	0.307026	0.216	0.095	3.42559e-10	ANGPTL2	EC_LTT	EC
4.39465e-15	0.306238	0.469	0.291	1.16753e-10	APEX1	EC_LTT	EC
1.0383e-09	0.305893	0.838	0.707	2.75846e-05	PPIB	EC_LTT	EC
9.90505e-12	0.305589	0.815	0.695	2.63148e-07	NDUFB2	EC_LTT	EC
2.33054e-12	0.305315	0.947	0.909	6.19155e-08	RPL7A	EC_LTT	EC
5.545e-09	0.305154	0.888	0.833	0.000147314	S100A10	EC_LTT	EC
7.99158e-15	0.303753	0.498	0.307	2.12312e-10	EVA1B	EC_LTT	EC
2.09867e-14	0.302747	0.469	0.288	5.57554e-10	RALBP1	EC_LTT	EC
1.91734e-12	0.302142	0.37	0.219	5.0938e-08	SDF2L1	EC_LTT	EC
4.18319e-10	0.301849	0.637	0.474	1.11135e-05	COL18A1	EC_LTT	EC
3.01168e-12	0.301755	0.298	0.164	8.00113e-08	LMBR1	EC_LTT	EC
1.26072e-13	0.30067	0.466	0.286	3.34934e-09	MAP1B	EC_LTT	EC
1.0834e-12	0.300404	0.21	0.097	2.87828e-08	SH3TC1	EC_LTT	EC
2.6585e-11	0.300348	0.66	0.482	7.06283e-07	TLE5	EC_LTT	EC
6.32005e-15	0.300315	0.216	0.091	1.67905e-10	PLAU	EC_LTT	EC
2.2253e-16	0.299439	0.477	0.286	5.91196e-12	FXR1	EC_LTT	EC
1.29017e-07	0.298898	0.149	0.076	0.0034276	AC023157.3	EC_LTT	EC
1.3962e-14	0.298733	0.467	0.286	3.70928e-10	ZNF428	EC_LTT	EC
5.42967e-09	0.298465	0.737	0.598	0.00014425	NAP1L1	EC_LTT	EC
7.03679e-11	0.297025	0.279	0.157	1.86946e-06	TULP4	EC_LTT	EC
1.14611e-09	0.296767	0.284	0.167	3.04488e-05	NSD1	EC_LTT	EC
1.65383e-09	0.296456	0.726	0.576	4.39374e-05	AP2S1	EC_LTT	EC
3.61673e-13	0.295489	0.514	0.339	9.60857e-09	NDUFS7	EC_LTT	EC
1.06683e-08	0.295225	0.848	0.76	0.000283424	HINT1	EC_LTT	EC
2.32633e-12	0.295188	0.521	0.347	6.18036e-08	PGLS	EC_LTT	EC
3.58977e-12	0.29516	0.576	0.396	9.53693e-08	TXNDC17	EC_LTT	EC
1.9095e-12	0.295139	0.592	0.406	5.07296e-08	PSMB5	EC_LTT	EC
1.55024e-11	0.295025	0.746	0.589	4.11853e-07	YWHAB	EC_LTT	EC
3.41435e-08	0.294841	0.914	0.896	0.000907091	GAPDH	EC_LTT	EC
2.02227e-13	0.294557	0.554	0.375	5.37255e-09	GTF2A2	EC_LTT	EC
7.10624e-13	0.294319	0.752	0.581	1.88791e-08	ELK3	EC_LTT	EC
1.73815e-14	0.294027	0.321	0.169	4.61774e-10	NID1	EC_LTT	EC
2.98247e-13	0.293356	0.442	0.272	7.92353e-09	OAF	EC_LTT	EC
1.30253e-11	0.292638	0.545	0.383	3.46043e-07	PSMA4	EC_LTT	EC
1.98317e-10	0.292354	0.672	0.525	5.26868e-06	PPP1R14B	EC_LTT	EC
4.69491e-12	0.292308	0.951	0.937	1.2473e-07	RPS2	EC_LTT	EC
8.14291e-12	0.29219	0.591	0.424	2.16333e-07	SSBP1	EC_LTT	EC
2.63621e-14	0.291568	0.389	0.224	7.00361e-10	MRPL34	EC_LTT	EC
1.03291e-13	0.291227	0.524	0.332	2.74414e-09	MLEC	EC_LTT	EC
6.6337e-14	0.291092	0.6	0.413	1.76237e-09	AURKAIP1	EC_LTT	EC
2.75395e-13	0.290569	0.165	0.063	7.31643e-09	GLRX	EC_LTT	EC
1.25484e-11	0.290019	0.404	0.252	3.33373e-07	MOB4	EC_LTT	EC
2.60865e-11	0.28988	0.652	0.473	6.93039e-07	RBIS	EC_LTT	EC
1.34233e-18	0.289849	0.375	0.191	3.56616e-14	CKLF	EC_LTT	EC
3.59628e-08	0.288655	0.855	0.777	0.000955423	DYNLL1	EC_LTT	EC
7.65376e-14	0.287337	0.221	0.101	2.03337e-09	QPCT	EC_LTT	EC
7.98854e-14	0.285086	0.314	0.164	2.12232e-09	EIF2AK4	EC_LTT	EC
2.03736e-13	0.284879	0.298	0.164	5.41265e-09	MDH1	EC_LTT	EC
1.76992e-10	0.283803	0.782	0.645	4.70213e-06	EIF4G2	EC_LTT	EC
7.15156e-13	0.283206	0.355	0.205	1.89995e-08	ABCF1	EC_LTT	EC
1.04806e-09	0.282962	0.578	0.416	2.78438e-05	TRAPPC5	EC_LTT	EC
1.56709e-17	0.282441	0.313	0.147	4.1633e-13	AC110611.2	EC_LTT	EC
1.31724e-07	0.282392	0.409	0.28	0.00349952	JAG2	EC_LTT	EC
2.06185e-07	0.282271	0.374	0.261	0.00547773	TYMP	EC_LTT	EC
2.17723e-12	0.282024	0.36	0.216	5.78425e-08	HIKESHI	EC_LTT	EC
1.25992e-09	0.281802	0.846	0.794	3.34724e-05	EEF1B2	EC_LTT	EC
2.95022e-07	0.280834	0.65	0.52	0.00783785	OAZ1	EC_LTT	EC
1.54605e-11	0.280775	0.566	0.396	4.10738e-07	LAMTOR2	EC_LTT	EC
8.08154e-14	0.280507	0.246	0.117	2.14702e-09	SIPA1	EC_LTT	EC
6.72463e-12	0.279639	0.299	0.169	1.78653e-07	TSPAN15	EC_LTT	EC
9.44726e-13	0.27893	0.3	0.165	2.50985e-08	EIF4E2	EC_LTT	EC
1.19418e-07	0.278661	0.598	0.471	0.00317258	DNAJB6	EC_LTT	EC
7.70693e-09	0.278556	0.499	0.367	0.00020475	CSRP2	EC_LTT	EC
3.25518e-09	0.277093	0.751	0.621	8.64803e-05	ARPC1B	EC_LTT	EC
2.14436e-13	0.276793	0.184	0.076	5.69691e-09	ATXN7L3	EC_LTT	EC
8.60758e-15	0.276638	0.422	0.247	2.28677e-10	MRPS34	EC_LTT	EC
6.89594e-09	0.276235	0.222	0.125	0.000183204	CCDC186	EC_LTT	EC
1.61634e-11	0.275148	0.427	0.273	4.29413e-07	MSL3	EC_LTT	EC
4.1547e-10	0.275081	0.595	0.426	1.10378e-05	FSCN1	EC_LTT	EC
2.96339e-14	0.274439	0.552	0.358	7.87285e-10	ADRM1	EC_LTT	EC
2.30947e-13	0.274096	0.145	0.05	6.13556e-09	ADAMTS5	EC_LTT	EC
9.63319e-11	0.273218	0.304	0.182	2.55925e-06	CISD2	EC_LTT	EC
4.42376e-15	0.273007	0.3	0.154	1.17526e-10	LXN	EC_LTT	EC
3.67331e-11	0.272939	0.155	0.066	9.7589e-07	SELL	EC_LTT	EC
2.45608e-11	0.272692	0.976	0.963	6.52508e-07	RPS18	EC_LTT	EC
5.14417e-11	0.27267	0.961	0.935	1.36665e-06	RPS3	EC_LTT	EC
1.01298e-13	0.272416	0.214	0.095	2.69117e-09	CERK	EC_LTT	EC
3.18402e-10	0.272253	0.683	0.538	8.459e-06	PARK7	EC_LTT	EC
4.35788e-15	0.269865	0.602	0.399	1.15776e-10	ARHGDIB	EC_LTT	EC
8.05189e-09	0.269118	0.327	0.209	0.000213915	PPP6R2	EC_LTT	EC
5.16049e-13	0.268982	0.364	0.219	1.37099e-08	RALA	EC_LTT	EC
7.87918e-13	0.268314	0.355	0.207	2.09326e-08	FRG1	EC_LTT	EC
5.44348e-12	0.268224	0.843	0.731	1.44617e-07	ENG	EC_LTT	EC
5.51055e-09	0.267629	0.297	0.18	0.000146399	CCND1	EC_LTT	EC
5.51122e-11	0.266895	0.166	0.074	1.46417e-06	UGDH	EC_LTT	EC
1.32611e-10	0.266444	0.742	0.56	3.52308e-06	NDUFA11	EC_LTT	EC
1.3578e-11	0.264592	0.263	0.141	3.60726e-07	SPATS2L	EC_LTT	EC
2.3443e-08	0.263972	0.783	0.658	0.00062281	RHOA	EC_LTT	EC
6.14647e-12	0.263648	0.575	0.411	1.63293e-07	HSPH1	EC_LTT	EC
7.74043e-14	0.263447	0.354	0.202	2.0564e-09	CACYBP	EC_LTT	EC
3.15395e-09	0.262627	0.602	0.472	8.3791e-05	EIF3F	EC_LTT	EC
8.4294e-19	0.262566	0.129	0.027	2.23944e-14	CLEC11A	EC_LTT	EC
5.12674e-10	0.262411	0.666	0.513	1.36202e-05	ATP5MF	EC_LTT	EC
3.18797e-09	0.26241	0.758	0.607	8.46948e-05	RABAC1	EC_LTT	EC
1.23078e-07	0.2624	0.689	0.557	0.00326982	CLTA	EC_LTT	EC
7.60941e-11	0.262361	0.453	0.291	2.02159e-06	NME4	EC_LTT	EC
9.74068e-10	0.262334	0.479	0.326	2.58781e-05	FKBP9	EC_LTT	EC
2.03368e-11	0.261948	0.303	0.168	5.40288e-07	JUP	EC_LTT	EC
3.54967e-11	0.261636	0.388	0.242	9.4304e-07	UBE2R2	EC_LTT	EC
1.4828e-11	0.259932	0.671	0.497	3.93936e-07	PTGES3	EC_LTT	EC
1.66596e-10	0.25975	0.603	0.432	4.42594e-06	ATP6V1F	EC_LTT	EC
1.99429e-10	0.259176	0.573	0.412	5.29823e-06	MYDGF	EC_LTT	EC
3.91733e-14	0.259147	0.335	0.18	1.04072e-09	METRN	EC_LTT	EC
2.15514e-10	0.257847	0.73	0.559	5.72555e-06	GPX4	EC_LTT	EC
1.60969e-12	0.257844	0.345	0.198	4.27647e-08	C14orf119	EC_LTT	EC
3.2458e-10	0.257178	0.554	0.386	8.62311e-06	TIMM8B	EC_LTT	EC
1.38227e-10	0.25622	0.266	0.148	3.67229e-06	UBE2J2	EC_LTT	EC
4.57166e-10	0.256118	0.65	0.474	1.21455e-05	NDUFB7	EC_LTT	EC
1.1689e-11	0.255201	0.274	0.151	3.10541e-07	MRPS6	EC_LTT	EC
1.43944e-08	0.254945	0.237	0.138	0.000382416	NUDT2	EC_LTT	EC
1.00601e-09	0.254163	0.249	0.139	2.67267e-05	CD276	EC_LTT	EC
4.88199e-14	0.253704	0.377	0.213	1.297e-09	SREK1IP1	EC_LTT	EC
4.05511e-09	0.253392	0.963	0.957	0.000107732	ATP5F1E	EC_LTT	EC
3.52344e-12	0.253198	0.257	0.131	9.36071e-08	FAP	EC_LTT	EC
1.57296e-11	0.252989	0.345	0.205	4.17889e-07	CUEDC2	EC_LTT	EC
9.25852e-11	0.252489	0.979	0.965	2.45971e-06	EEF1A1	EC_LTT	EC
1.24682e-09	0.252035	0.195	0.099	3.31242e-05	PALD1	EC_LTT	EC
2.73052e-12	0.251714	0.537	0.359	7.25418e-08	MRPS24	EC_LTT	EC
1.3024e-08	0.251693	0.901	0.843	0.000346009	HMGB1	EC_LTT	EC
3.73312e-15	0.251554	0.424	0.24	9.91779e-11	NMT1	EC_LTT	EC
4.25126e-13	0.251303	0.442	0.281	1.12943e-08	DHRS7	EC_LTT	EC
4.00778e-11	0.251258	0.412	0.26	1.06475e-06	AK1	EC_LTT	EC
1.09848e-09	0.251179	0.551	0.401	2.91833e-05	PSMB2	EC_LTT	EC
5.01092e-09	0.250604	0.464	0.325	0.000133125	RNF213	EC_LTT	EC
3.95563e-16	0.250594	0.206	0.079	1.05089e-11	SOCS1	EC_LTT	EC
1.65312e-09	0.25004	0.731	0.558	4.39185e-05	HYAL2	EC_LTT	EC
2.71215e-12	-0.260063	0.9	0.937	7.20537e-08	ITM2B	EC_STT	EC
8.39166e-13	-0.29486	0.042	0.135	2.22941e-08	FKBP11	EC_STT	EC
1.30163e-18	-0.341336	0.956	0.975	3.45803e-14	IFITM3	EC_STT	EC
3.46325e-09	-0.344683	0.903	0.916	9.20082e-05	RPS16	EC_STT	EC
3.91614e-12	-0.349971	0.895	0.917	1.0404e-07	IFITM2	EC_STT	EC
5.76316e-14	-0.368572	0.079	0.196	1.5311e-09	SEC11C	EC_STT	EC
2.46418e-11	-0.373369	0.031	0.107	6.54658e-07	SLCO4A1	EC_STT	EC
4.3533e-08	-0.376625	0.842	0.843	0.00115654	IGFBP4	EC_STT	EC
3.17161e-07	-0.38731	0.829	0.797	0.00842603	TPM4	EC_STT	EC
2.42033e-07	-0.403861	0.14	0.22	0.00643009	OSMR	EC_STT	EC
9.30957e-08	-0.411514	0.727	0.722	0.00247327	ETS2	EC_STT	EC
9.88359e-08	-0.424884	0.298	0.383	0.00262577	C1orf56	EC_STT	EC
6.99119e-08	-0.428138	0.06	0.128	0.00185735	PLSCR4	EC_STT	EC
2.45074e-12	-0.431347	0.186	0.32	6.51088e-08	SERPING1	EC_STT	EC
8.44112e-11	-0.450242	0.895	0.914	2.24255e-06	SPARCL1	EC_STT	EC
2.84197e-07	-0.450516	0.413	0.488	0.00755027	HLA-DPA1	EC_STT	EC
1.47882e-60	-0.457734	0.126	0.484	3.92878e-56	SSR4	EC_STT	EC
1.23487e-07	-0.465435	0.69	0.692	0.00328069	IFI16	EC_STT	EC
4.53894e-13	-0.472449	0.79	0.849	1.20586e-08	CD59	EC_STT	EC
4.29711e-10	-0.477688	0.161	0.268	1.14161e-05	MMRN1	EC_STT	EC
5.92304e-09	-0.481783	0.635	0.674	0.000157357	SDCBP	EC_STT	EC
1.27881e-09	-0.484706	0.091	0.187	3.39741e-05	POSTN	EC_STT	EC
1.99298e-08	-0.489058	0.448	0.509	0.000529474	PLSCR1	EC_STT	EC
4.87949e-10	-0.489479	0.539	0.596	1.29633e-05	BCAM	EC_STT	EC
1.8938e-07	-0.500589	0.266	0.356	0.00503125	CTSC	EC_STT	EC
2.32893e-26	-0.502498	0	0.117	6.18727e-22	HLA-DQA1	EC_STT	EC
8.56914e-22	-0.508972	0.041	0.176	2.27656e-17	TESC	EC_STT	EC
2.14534e-08	-0.513912	0.583	0.634	0.000569952	FLT1	EC_STT	EC
3.47383e-13	-0.516009	0.499	0.634	9.22892e-09	SAT1	EC_STT	EC
1.40483e-07	-0.526754	0.467	0.529	0.0037322	SLCO2A1	EC_STT	EC
7.27699e-25	-0.526825	0.86	0.918	1.93328e-20	HLA-E	EC_STT	EC
7.13064e-10	-0.52837	0.635	0.664	1.8944e-05	ATP1A1	EC_STT	EC
3.12428e-09	-0.531895	0.224	0.312	8.30028e-05	GBP2	EC_STT	EC
6.53645e-16	-0.532125	0.471	0.599	1.73654e-11	BST2	EC_STT	EC
2.53019e-07	-0.546188	0.571	0.63	0.00672196	TUBB4B	EC_STT	EC
3.12417e-11	-0.548793	0.657	0.703	8.29998e-07	EMCN	EC_STT	EC
6.63921e-23	-0.558866	0.934	0.968	1.76384e-18	ACTB	EC_STT	EC
7.94638e-10	-0.560798	0.11	0.206	2.11111e-05	CYP1B1	EC_STT	EC
1.84906e-08	-0.56424	0.049	0.118	0.000491239	C7	EC_STT	EC
1.51702e-15	-0.568282	0.747	0.775	4.03027e-11	ARGLU1	EC_STT	EC
1.03816e-11	-0.56899	0.375	0.49	2.75809e-07	HLA-DPB1	EC_STT	EC
6.06188e-10	-0.579396	0.405	0.498	1.61046e-05	TIMP3	EC_STT	EC
4.41632e-11	-0.586937	0.101	0.198	1.17328e-06	PIM1	EC_STT	EC
1.11262e-09	-0.589377	0.349	0.434	2.9559e-05	HLA-DMA	EC_STT	EC
4.20192e-17	-0.595272	0.912	0.936	1.11633e-12	ACTG1	EC_STT	EC
8.28096e-09	-0.596057	0.088	0.166	0.00022	EGLN3	EC_STT	EC
3.18148e-08	-0.602195	0.208	0.292	0.000845223	ERO1A	EC_STT	EC
7.02216e-08	-0.602778	0.531	0.572	0.00186558	HIF1A	EC_STT	EC
9.64946e-08	-0.606426	0.504	0.547	0.00256357	NAMPT	EC_STT	EC
5.46095e-09	-0.608467	0.676	0.719	0.000145081	EMP1	EC_STT	EC
3.77582e-24	-0.609103	0.71	0.79	1.00312e-19	ACTN4	EC_STT	EC
1.53616e-18	-0.611217	0.712	0.752	4.08113e-14	EPAS1	EC_STT	EC
3.71342e-19	-0.615869	0.184	0.352	9.86544e-15	IGFBP2	EC_STT	EC
2.73965e-14	-0.61658	0.741	0.775	7.27843e-10	TSC22D1	EC_STT	EC
1.29689e-12	-0.617546	0.149	0.273	3.44544e-08	LIFR	EC_STT	EC
1.39851e-23	-0.625871	0.01	0.127	3.71543e-19	KRT18	EC_STT	EC
6.49681e-16	-0.628352	0.069	0.188	1.72601e-11	ADGRG6	EC_STT	EC
2.69436e-25	-0.629057	0.661	0.796	7.15811e-21	HLA-DRB1	EC_STT	EC
2.92103e-12	-0.638379	0.566	0.643	7.76029e-08	AQP1	EC_STT	EC
3.01687e-10	-0.651977	0.453	0.523	8.01492e-06	WTAP	EC_STT	EC
3.51409e-20	-0.65281	0.681	0.755	9.33589e-16	MYH9	EC_STT	EC
2.8665e-22	-0.654157	0.024	0.15	7.61543e-18	VEGFA	EC_STT	EC
1.80224e-08	-0.659583	0.529	0.574	0.000478801	JMJD1C	EC_STT	EC
4.01812e-10	-0.660458	0.184	0.285	1.06749e-05	MYL9	EC_STT	EC
1.42141e-07	-0.66362	0.472	0.508	0.00377625	ADAMTS9	EC_STT	EC
2.37682e-22	-0.680607	0.723	0.802	6.31451e-18	PDLIM1	EC_STT	EC
1.12574e-16	-0.681562	0.138	0.279	2.99075e-12	LEPR	EC_STT	EC
1.37752e-33	-0.683613	0.772	0.828	3.65966e-29	SELENOW	EC_STT	EC
3.56336e-12	-0.683655	0.418	0.493	9.46679e-08	CAV2	EC_STT	EC
2.13412e-10	-0.690936	0.283	0.373	5.66972e-06	WARS	EC_STT	EC
2.26199e-22	-0.700603	0.75	0.796	6.00942e-18	CST3	EC_STT	EC
8.58474e-11	-0.704958	0.711	0.774	2.28071e-06	DUSP1	EC_STT	EC
3.54349e-27	-0.714856	0.002	0.126	9.41399e-23	PHLDA2	EC_STT	EC
2.17305e-07	-0.717074	0.393	0.455	0.00577313	KCTD12	EC_STT	EC
1.18529e-25	-0.718968	0.607	0.72	3.14896e-21	STOM	EC_STT	EC
3.9127e-18	-0.735831	0.705	0.749	1.03949e-13	YBX3	EC_STT	EC
1.40185e-08	-0.740981	0.081	0.158	0.000372428	CCL23	EC_STT	EC
1.19698e-14	-0.741948	0.398	0.501	3.18001e-10	UGCG	EC_STT	EC
3.17116e-12	-0.751165	0.577	0.616	8.42482e-08	CRIM1	EC_STT	EC
7.80376e-10	-0.77338	0.309	0.383	2.07323e-05	TNFRSF10B	EC_STT	EC
3.2107e-10	-0.780912	0.195	0.285	8.52986e-06	CNKSR3	EC_STT	EC
2.81026e-09	-0.782321	0.366	0.438	7.46601e-05	CD55	EC_STT	EC
3.61347e-10	-0.790739	0.289	0.379	9.5999e-06	GADD45A	EC_STT	EC
1.24765e-19	-0.798223	0.117	0.266	3.31463e-15	ARID5A	EC_STT	EC
1.04491e-07	-0.819498	0.155	0.243	0.00277602	MADCAM1	EC_STT	EC
3.46383e-15	-0.820743	0.37	0.477	9.20237e-11	NEDD9	EC_STT	EC
1.30362e-10	-0.822759	0.133	0.232	3.46332e-06	PDK4	EC_STT	EC
8.81962e-09	-0.82673	0.132	0.216	0.000234311	RND1	EC_STT	EC
8.66483e-13	-0.829556	0.407	0.503	2.30199e-08	ADIRF	EC_STT	EC
1.62473e-08	-0.843031	0.546	0.62	0.000431643	GADD45B	EC_STT	EC
3.52163e-36	-0.843537	0.034	0.227	9.35592e-32	CYSTM1	EC_STT	EC
1.03304e-18	-0.844557	0.232	0.381	2.74447e-14	IL33	EC_STT	EC
4.49153e-16	-0.874245	0.271	0.393	1.19327e-11	MPZL2	EC_STT	EC
2.8252e-35	-0.877054	0.846	0.891	7.50571e-31	HNRNPH1	EC_STT	EC
3.01402e-09	-0.890288	0.816	0.813	8.00734e-05	ZFP36	EC_STT	EC
8.20209e-36	-0.90259	0.02	0.2	2.17905e-31	HLA-DQA2	EC_STT	EC
4.05456e-13	-0.907583	0.596	0.646	1.07718e-08	NCOA7	EC_STT	EC
2.50192e-18	-0.911733	0.068	0.198	6.64686e-14	CX3CL1	EC_STT	EC
2.04809e-47	-0.91316	0.772	0.892	5.44116e-43	CD74	EC_STT	EC
9.40346e-17	-0.913435	0.74	0.804	2.49822e-12	UBC	EC_STT	EC
5.58122e-25	-0.921278	0.438	0.596	1.48276e-20	IFITM1	EC_STT	EC
1.61514e-17	-0.92887	0.346	0.51	4.29095e-13	FTL	EC_STT	EC
6.9848e-19	-0.953495	0.554	0.649	1.85565e-14	SLC2A3	EC_STT	EC
9.92537e-18	-0.968092	0.551	0.608	2.63687e-13	NPC2	EC_STT	EC
5.51626e-08	-0.969266	0.242	0.312	0.00146551	RCAN1	EC_STT	EC
3.69967e-09	-0.975029	0.529	0.606	9.82892e-05	HSPA1B	EC_STT	EC
6.45542e-13	-0.982514	0.563	0.594	1.71501e-08	UPP1	EC_STT	EC
1.37935e-21	-1.00076	0.148	0.305	3.66451e-17	LRRC32	EC_STT	EC
1.19572e-26	-1.01778	0.502	0.628	3.17667e-22	FOSL2	EC_STT	EC
1.27155e-23	-1.07712	0.307	0.493	3.37814e-19	DDIT4	EC_STT	EC
6.22039e-63	-1.13824	0.04	0.34	1.65257e-58	HLA-DQB1	EC_STT	EC
1.21511e-38	-1.14188	0.622	0.767	3.22818e-34	CAV1	EC_STT	EC
2.09804e-23	-1.14899	0.422	0.552	5.57388e-19	BHLHE40	EC_STT	EC
4.59689e-31	-1.27917	0.096	0.292	1.22126e-26	CPE	EC_STT	EC
2.55007e-57	-1.28736	0.325	0.643	6.77476e-53	HLA-DRA	EC_STT	EC
4.91983e-32	-1.29664	0.042	0.218	1.30705e-27	ANGPTL4	EC_STT	EC
1.06289e-18	-1.33747	0.033	0.15	2.82378e-14	TAGLN	EC_STT	EC
1.8977e-22	-1.39606	0.635	0.727	5.04162e-18	SPRY1	EC_STT	EC
1.22465e-40	-1.40177	0.448	0.634	3.25354e-36	NDRG1	EC_STT	EC
2.15789e-13	-1.41217	0.151	0.263	5.73286e-09	VCAM1	EC_STT	EC
2.15935e-21	-1.41338	0.271	0.435	5.73676e-17	CEBPD	EC_STT	EC
1.9691e-37	-1.51113	0.001	0.168	5.2313e-33	CXCL3	EC_STT	EC
1.0999e-50	-1.54328	0.831	0.906	2.9221e-46	TM4SF1	EC_STT	EC
6.31864e-74	-1.63302	0.451	0.728	1.67867e-69	ARRDC3	EC_STT	EC
3.82059e-19	-1.684	0.047	0.173	1.01502e-14	FABP4	EC_STT	EC
3.76638e-23	-1.76484	0.156	0.328	1.00061e-18	SOD2	EC_STT	EC
5.02441e-16	-1.85452	0.108	0.236	1.33484e-11	STC1	EC_STT	EC
1.45973e-34	-1.98708	0.075	0.279	3.87805e-30	DEPP1	EC_STT	EC
5.38718e-124	-1.99486	0.128	0.647	1.43121e-119	HLA-DRB5	EC_STT	EC
2.15594e-58	-2.08731	0.019	0.286	5.72767e-54	AKAP12	EC_STT	EC
1.5644e-48	-2.20136	0.057	0.323	4.15613e-44	FTH1	EC_STT	EC
5.9637e-46	-2.22617	0.42	0.619	1.58438e-41	CCL14	EC_STT	EC
3.73933e-48	-2.24329	0.15	0.423	9.93429e-44	CLU	EC_STT	EC
7.94413e-247	1.8302	0.682	0.351	2.11052e-242	MUC5AC	Epithelial cell_LTT	Epithelial cell
6.96023e-300	1.81303	0.602	0.145	1.84912e-295	CRIP1	Epithelial cell_LTT	Epithelial cell
2.77707e-114	1.69804	0.588	0.379	7.37785e-110	CST1	Epithelial cell_LTT	Epithelial cell
1.59309e-87	1.61408	0.429	0.213	4.23236e-83	PGC	Epithelial cell_LTT	Epithelial cell
9.80462e-235	1.59355	0.387	0.03	2.60479e-230	SPINK4	Epithelial cell_LTT	Epithelial cell
9.9294e-158	1.54472	0.372	0.084	2.63794e-153	PRSS2	Epithelial cell_LTT	Epithelial cell
7.76518e-285	1.42864	0.667	0.272	2.06297e-280	CTSE	Epithelial cell_LTT	Epithelial cell
1.89815e-244	1.27953	0.939	0.896	5.04282e-240	TFF1	Epithelial cell_LTT	Epithelial cell
5.77622e-183	1.12032	0.761	0.522	1.53457e-178	SH3BGRL3	Epithelial cell_LTT	Epithelial cell
7.13025e-136	1.08286	0.463	0.163	1.89429e-131	PHGR1	Epithelial cell_LTT	Epithelial cell
2.34705e-168	1.07073	0.303	0.023	6.2354e-164	REG4	Epithelial cell_LTT	Epithelial cell
6.46849e-181	1.05097	0.607	0.284	1.71848e-176	ANXA10	Epithelial cell_LTT	Epithelial cell
6.83623e-114	0.997619	0.737	0.647	1.81618e-109	PFN1	Epithelial cell_LTT	Epithelial cell
9.31988e-127	0.952919	0.6	0.35	2.47601e-122	AGR3	Epithelial cell_LTT	Epithelial cell
8.09718e-155	0.895066	0.265	0.012	2.15118e-150	CLDN18	Epithelial cell_LTT	Epithelial cell
1.50773e-77	0.885915	0.722	0.667	4.00559e-73	EIF5A	Epithelial cell_LTT	Epithelial cell
4.67016e-206	0.882099	0.964	0.905	1.24072e-201	KRT19	Epithelial cell_LTT	Epithelial cell
1.46402e-113	0.880811	0.495	0.238	3.88947e-109	S100P	Epithelial cell_LTT	Epithelial cell
2.07669e-170	0.843302	0.917	0.879	5.51714e-166	ANXA2	Epithelial cell_LTT	Epithelial cell
1.2614e-75	0.800599	0.615	0.473	3.35117e-71	H2AFZ	Epithelial cell_LTT	Epithelial cell
6.23642e-91	0.787112	0.692	0.562	1.65683e-86	TM4SF1	Epithelial cell_LTT	Epithelial cell
9.23324e-92	0.782576	0.85	0.801	2.453e-87	S100A10	Epithelial cell_LTT	Epithelial cell
1.54054e-30	0.777928	0.469	0.345	4.09274e-26	MT2A	Epithelial cell_LTT	Epithelial cell
1.43648e-38	0.777336	0.151	0.049	3.8163e-34	MT1G	Epithelial cell_LTT	Epithelial cell
4.1729e-177	0.768782	0.541	0.191	1.10861e-172	MSMB	Epithelial cell_LTT	Epithelial cell
9.29625e-93	0.757067	0.741	0.606	2.46973e-88	SSR4	Epithelial cell_LTT	Epithelial cell
7.47036e-167	0.720695	0.955	0.868	1.98465e-162	TMSB10	Epithelial cell_LTT	Epithelial cell
4.9666e-87	0.718645	0.709	0.591	1.31948e-82	S100A16	Epithelial cell_LTT	Epithelial cell
4.57247e-108	0.711769	0.689	0.526	1.21477e-103	CAPG	Epithelial cell_LTT	Epithelial cell
9.82749e-123	0.703768	0.881	0.835	2.61087e-118	TIMP1	Epithelial cell_LTT	Epithelial cell
4.86444e-161	0.702001	0.932	0.848	1.29234e-156	RPL18A	Epithelial cell_LTT	Epithelial cell
1.0966e-106	0.694297	0.911	0.892	2.91333e-102	AGR2	Epithelial cell_LTT	Epithelial cell
4.40025e-72	0.688481	0.595	0.392	1.16902e-67	SERPINA3	Epithelial cell_LTT	Epithelial cell
6.47431e-81	0.687029	0.661	0.502	1.72003e-76	CA2	Epithelial cell_LTT	Epithelial cell
2.91321e-53	0.684951	0.43	0.269	7.73952e-49	CST4	Epithelial cell_LTT	Epithelial cell
1.40065e-127	0.684227	0.862	0.73	3.72111e-123	RPS5	Epithelial cell_LTT	Epithelial cell
3.83953e-92	0.6638	0.876	0.829	1.02005e-87	ACTB	Epithelial cell_LTT	Epithelial cell
4.77841e-83	0.661068	0.709	0.561	1.26948e-78	EFHD2	Epithelial cell_LTT	Epithelial cell
5.21374e-97	0.660957	0.76	0.594	1.38513e-92	EEF1B2	Epithelial cell_LTT	Epithelial cell
1.16862e-110	0.655517	0.692	0.476	3.10468e-106	SFN	Epithelial cell_LTT	Epithelial cell
1.43093e-106	0.64949	0.875	0.783	3.80154e-102	RPLP1	Epithelial cell_LTT	Epithelial cell
6.36137e-96	0.63417	0.826	0.717	1.69002e-91	RPL10A	Epithelial cell_LTT	Epithelial cell
3.64117e-98	0.627536	0.883	0.865	9.67349e-94	PPIA	Epithelial cell_LTT	Epithelial cell
2.22101e-107	0.626605	0.876	0.836	5.90056e-103	CFL1	Epithelial cell_LTT	Epithelial cell
5.13105e-53	0.617783	0.646	0.566	1.36317e-48	SLC25A5	Epithelial cell_LTT	Epithelial cell
7.96578e-107	0.61294	0.88	0.831	2.11627e-102	TAGLN2	Epithelial cell_LTT	Epithelial cell
1.42178e-107	0.599709	0.881	0.742	3.77725e-103	RPL32	Epithelial cell_LTT	Epithelial cell
6.60683e-89	0.597299	0.381	0.161	1.75524e-84	MIA	Epithelial cell_LTT	Epithelial cell
6.29015e-107	0.593075	0.464	0.21	1.6711e-102	VSIG1	Epithelial cell_LTT	Epithelial cell
2.64034e-84	0.592171	0.604	0.395	7.01459e-80	KLK11	Epithelial cell_LTT	Epithelial cell
5.15472e-23	0.589861	0.377	0.276	1.36945e-18	MT1X	Epithelial cell_LTT	Epithelial cell
5.14317e-156	0.58471	0.964	0.915	1.36639e-151	RPL28	Epithelial cell_LTT	Epithelial cell
8.32837e-128	0.584304	0.958	0.943	2.2126e-123	KRT18	Epithelial cell_LTT	Epithelial cell
1.18773e-74	0.584219	0.475	0.269	3.15544e-70	ISG20	Epithelial cell_LTT	Epithelial cell
3.0333e-78	0.583823	0.823	0.763	8.05856e-74	RPSA	Epithelial cell_LTT	Epithelial cell
5.71658e-54	0.581661	0.668	0.538	1.51872e-49	AKR1B10	Epithelial cell_LTT	Epithelial cell
1.19456e-33	0.578361	0.538	0.421	3.17359e-29	MT1E	Epithelial cell_LTT	Epithelial cell
1.70534e-46	0.575427	0.146	0.036	4.53059e-42	MUCL3	Epithelial cell_LTT	Epithelial cell
7.4983e-76	0.572148	0.559	0.373	1.99207e-71	AKR7A3	Epithelial cell_LTT	Epithelial cell
1.84205e-68	0.569577	0.533	0.372	4.89376e-64	PLA2G10	Epithelial cell_LTT	Epithelial cell
1.96326e-132	0.568664	0.965	0.95	5.21578e-128	KRT8	Epithelial cell_LTT	Epithelial cell
4.21235e-93	0.565656	0.847	0.689	1.1191e-88	RPS27A	Epithelial cell_LTT	Epithelial cell
4.86554e-55	0.551073	0.663	0.546	1.29263e-50	CD9	Epithelial cell_LTT	Epithelial cell
5.4198e-64	0.550696	0.777	0.69	1.43988e-59	RPL6	Epithelial cell_LTT	Epithelial cell
1.35509e-102	0.548755	0.9	0.806	3.60006e-98	RPS3	Epithelial cell_LTT	Epithelial cell
4.31261e-77	0.546849	0.69	0.484	1.14573e-72	AREG	Epithelial cell_LTT	Epithelial cell
2.59242e-83	0.543784	0.633	0.413	6.88729e-79	ANXA1	Epithelial cell_LTT	Epithelial cell
8.02244e-79	0.542514	0.833	0.709	2.13132e-74	RPS3A	Epithelial cell_LTT	Epithelial cell
1.85125e-82	0.535188	0.859	0.786	4.91822e-78	RPL17	Epithelial cell_LTT	Epithelial cell
3.00489e-53	0.535099	0.69	0.559	7.9831e-49	RPS7	Epithelial cell_LTT	Epithelial cell
3.36328e-85	0.53278	0.914	0.871	8.93522e-81	ACTG1	Epithelial cell_LTT	Epithelial cell
5.03716e-103	0.531549	0.93	0.859	1.33822e-98	RPL35	Epithelial cell_LTT	Epithelial cell
1.80702e-34	0.517926	0.618	0.544	4.8007e-30	RAN	Epithelial cell_LTT	Epithelial cell
1.63686e-69	0.516328	0.785	0.695	4.34865e-65	ETFB	Epithelial cell_LTT	Epithelial cell
4.11989e-66	0.516228	0.828	0.762	1.09453e-61	RPS6	Epithelial cell_LTT	Epithelial cell
8.5437e-64	0.516219	0.476	0.298	2.2698e-59	PLP2	Epithelial cell_LTT	Epithelial cell
1.0528e-56	0.514448	0.751	0.669	2.79698e-52	POLD4	Epithelial cell_LTT	Epithelial cell
7.04652e-73	0.513771	0.827	0.767	1.87205e-68	JPT1	Epithelial cell_LTT	Epithelial cell
1.24875e-60	0.508264	0.753	0.665	3.31757e-56	S100A14	Epithelial cell_LTT	Epithelial cell
1.72538e-66	0.508056	0.822	0.751	4.58381e-62	PHLDA2	Epithelial cell_LTT	Epithelial cell
4.76095e-101	0.506336	0.972	0.972	1.26484e-96	CST3	Epithelial cell_LTT	Epithelial cell
1.89398e-91	0.505978	0.91	0.788	5.03173e-87	RPS12	Epithelial cell_LTT	Epithelial cell
1.47651e-115	0.504564	0.944	0.838	3.92264e-111	RPS19	Epithelial cell_LTT	Epithelial cell
3.62098e-66	0.501346	0.778	0.656	9.61987e-62	RPS10	Epithelial cell_LTT	Epithelial cell
6.96603e-110	0.49888	0.237	0.032	1.85066e-105	PCLAF	Epithelial cell_LTT	Epithelial cell
2.99391e-86	0.497017	0.893	0.839	7.95391e-82	RPL19	Epithelial cell_LTT	Epithelial cell
3.14474e-76	0.494889	0.864	0.823	8.35464e-72	UBA52	Epithelial cell_LTT	Epithelial cell
2.87075e-118	0.494873	0.252	0.032	7.62673e-114	STMN1	Epithelial cell_LTT	Epithelial cell
7.54808e-34	0.488367	0.557	0.466	2.0053e-29	PRDX4	Epithelial cell_LTT	Epithelial cell
3.76404e-81	0.488183	0.9	0.854	9.99994e-77	RPS14	Epithelial cell_LTT	Epithelial cell
1.12311e-70	0.487614	0.862	0.772	2.98377e-66	RPS25	Epithelial cell_LTT	Epithelial cell
2.74679e-59	0.485867	0.424	0.239	7.29741e-55	KLK10	Epithelial cell_LTT	Epithelial cell
2.07338e-44	0.484885	0.62	0.519	5.50836e-40	ARF6	Epithelial cell_LTT	Epithelial cell
1.61373e-95	0.482484	0.403	0.168	4.2872e-91	TRNP1	Epithelial cell_LTT	Epithelial cell
2.55346e-31	0.480846	0.623	0.509	6.78379e-27	LAMB3	Epithelial cell_LTT	Epithelial cell
2.66558e-51	0.479076	0.635	0.513	7.08164e-47	ARPC1B	Epithelial cell_LTT	Epithelial cell
1.51648e-34	0.477242	0.716	0.664	4.02884e-30	TUBA1B	Epithelial cell_LTT	Epithelial cell
1.35046e-69	0.47532	0.855	0.836	3.58776e-65	TSPO	Epithelial cell_LTT	Epithelial cell
2.5159e-49	0.469491	0.639	0.532	6.684e-45	CLTB	Epithelial cell_LTT	Epithelial cell
1.21316e-64	0.466448	0.84	0.773	3.22301e-60	LMNA	Epithelial cell_LTT	Epithelial cell
1.19117e-51	0.465335	0.493	0.32	3.16458e-47	PLAUR	Epithelial cell_LTT	Epithelial cell
1.37709e-70	0.464415	0.864	0.76	3.6585e-66	RPS23	Epithelial cell_LTT	Epithelial cell
2.96387e-48	0.463079	0.824	0.794	7.87411e-44	EZR	Epithelial cell_LTT	Epithelial cell
5.30439e-86	0.46121	0.926	0.853	1.40922e-81	RPL29	Epithelial cell_LTT	Epithelial cell
8.0524e-98	0.46057	0.952	0.841	2.13928e-93	RPS18	Epithelial cell_LTT	Epithelial cell
1.04431e-77	0.4594	0.909	0.85	2.77442e-73	RPL18	Epithelial cell_LTT	Epithelial cell
4.92444e-45	0.458911	0.785	0.78	1.30828e-40	COX6A1	Epithelial cell_LTT	Epithelial cell
8.01311e-44	0.45839	0.656	0.571	2.12884e-39	SF3B5	Epithelial cell_LTT	Epithelial cell
5.9792e-96	0.452235	0.938	0.89	1.58849e-91	RPS9	Epithelial cell_LTT	Epithelial cell
1.13091e-108	0.451455	0.956	0.899	3.0045e-104	RPS15	Epithelial cell_LTT	Epithelial cell
5.92107e-27	0.444548	0.781	0.76	1.57305e-22	SERPINA1	Epithelial cell_LTT	Epithelial cell
2.83572e-70	0.443971	0.234	0.063	7.53365e-66	KRT16	Epithelial cell_LTT	Epithelial cell
7.27265e-28	0.443736	0.646	0.61	1.93212e-23	COX5A	Epithelial cell_LTT	Epithelial cell
3.41914e-31	0.44138	0.717	0.673	9.08364e-27	SERPINB1	Epithelial cell_LTT	Epithelial cell
1.51035e-39	0.437996	0.661	0.554	4.01256e-35	SDCBP2	Epithelial cell_LTT	Epithelial cell
4.37621e-63	0.437314	0.894	0.825	1.16263e-58	RPS2	Epithelial cell_LTT	Epithelial cell
3.90198e-47	0.437245	0.554	0.41	1.03664e-42	HMGA1	Epithelial cell_LTT	Epithelial cell
9.18201e-73	0.434285	0.863	0.698	2.43939e-68	RPL30	Epithelial cell_LTT	Epithelial cell
1.27091e-71	0.430923	0.892	0.798	3.37642e-67	RPL35A	Epithelial cell_LTT	Epithelial cell
1.92574e-69	0.429174	0.902	0.82	5.11612e-65	RPL7A	Epithelial cell_LTT	Epithelial cell
6.55655e-78	0.427411	0.35	0.147	1.74188e-73	UPK1B	Epithelial cell_LTT	Epithelial cell
6.36479e-36	0.426491	0.596	0.471	1.69093e-31	SUB1	Epithelial cell_LTT	Epithelial cell
1.81529e-80	0.423268	0.945	0.847	4.82268e-76	RPL41	Epithelial cell_LTT	Epithelial cell
3.92208e-83	0.422639	0.946	0.922	1.04198e-78	MYL6	Epithelial cell_LTT	Epithelial cell
6.23949e-48	0.421787	0.477	0.312	1.65765e-43	SPINK5	Epithelial cell_LTT	Epithelial cell
4.37359e-62	0.421392	0.344	0.149	1.16193e-57	IL32	Epithelial cell_LTT	Epithelial cell
9.73741e-56	0.420149	0.902	0.895	2.58694e-51	CYSTM1	Epithelial cell_LTT	Epithelial cell
5.69253e-108	0.418854	0.304	0.072	1.51234e-103	COTL1	Epithelial cell_LTT	Epithelial cell
2.72319e-39	0.416289	0.833	0.82	7.2347e-35	LGALS4	Epithelial cell_LTT	Epithelial cell
1.32645e-79	0.413914	0.268	0.08	3.52399e-75	SERPINB5	Epithelial cell_LTT	Epithelial cell
4.37254e-89	0.40964	0.982	0.961	1.16165e-84	S100A6	Epithelial cell_LTT	Epithelial cell
2.02966e-57	0.408917	0.819	0.758	5.39221e-53	TMEM238	Epithelial cell_LTT	Epithelial cell
1.40935e-53	0.408694	0.883	0.849	3.74421e-49	RPLP0	Epithelial cell_LTT	Epithelial cell
1.50447e-25	0.405602	0.756	0.71	3.99692e-21	MMP7	Epithelial cell_LTT	Epithelial cell
1.54656e-32	0.405267	0.637	0.556	4.10874e-28	SVIP	Epithelial cell_LTT	Epithelial cell
4.00185e-41	0.404517	0.689	0.564	1.06317e-36	RPL5	Epithelial cell_LTT	Epithelial cell
1.428e-57	0.402052	0.315	0.143	3.79376e-53	TNFRSF6B	Epithelial cell_LTT	Epithelial cell
6.17322e-27	0.400537	0.657	0.609	1.64004e-22	MYDGF	Epithelial cell_LTT	Epithelial cell
1.14536e-69	0.399292	0.927	0.872	3.04289e-65	RPL8	Epithelial cell_LTT	Epithelial cell
2.68526e-37	0.397716	0.81	0.776	7.13393e-33	HSPA8	Epithelial cell_LTT	Epithelial cell
2.22587e-98	0.396091	0.298	0.083	5.91348e-94	CYTOR	Epithelial cell_LTT	Epithelial cell
1.50518e-41	0.396005	0.672	0.574	3.9988e-37	BAG1	Epithelial cell_LTT	Epithelial cell
6.19355e-30	0.395632	0.757	0.723	1.64544e-25	XBP1	Epithelial cell_LTT	Epithelial cell
3.36793e-37	0.395143	0.53	0.402	8.94759e-33	ARPC4	Epithelial cell_LTT	Epithelial cell
6.46378e-47	0.39456	0.465	0.318	1.71723e-42	MRPL23	Epithelial cell_LTT	Epithelial cell
1.85899e-61	0.393292	0.887	0.864	4.93877e-57	CD59	Epithelial cell_LTT	Epithelial cell
2.70128e-42	0.392894	0.822	0.792	7.17648e-38	ATP5F1D	Epithelial cell_LTT	Epithelial cell
7.8102e-50	0.392338	0.884	0.858	2.07494e-45	RPLP2	Epithelial cell_LTT	Epithelial cell
2.24958e-66	0.391521	0.801	0.611	5.97645e-62	RPS4X	Epithelial cell_LTT	Epithelial cell
1.27016e-67	0.390836	0.425	0.211	3.37442e-63	KRT17	Epithelial cell_LTT	Epithelial cell
5.07964e-46	0.39029	0.345	0.19	1.34951e-41	UBD	Epithelial cell_LTT	Epithelial cell
6.06961e-46	0.389784	0.507	0.362	1.61251e-41	SRI	Epithelial cell_LTT	Epithelial cell
9.25334e-37	0.388619	0.686	0.609	2.45833e-32	AP2S1	Epithelial cell_LTT	Epithelial cell
9.62609e-14	0.387942	0.637	0.674	2.55736e-09	MGST3	Epithelial cell_LTT	Epithelial cell
4.19728e-70	0.387401	0.315	0.131	1.11509e-65	FXYD5	Epithelial cell_LTT	Epithelial cell
7.02252e-59	0.384594	0.485	0.284	1.86567e-54	TNFRSF12A	Epithelial cell_LTT	Epithelial cell
2.3142e-59	0.384253	0.857	0.717	6.14813e-55	RPS15A	Epithelial cell_LTT	Epithelial cell
1.32632e-36	0.380766	0.478	0.356	3.52363e-32	PYCARD	Epithelial cell_LTT	Epithelial cell
5.22975e-62	0.380536	0.864	0.725	1.38939e-57	RPL10	Epithelial cell_LTT	Epithelial cell
1.36447e-62	0.37897	0.327	0.153	3.62498e-58	CKS2	Epithelial cell_LTT	Epithelial cell
2.14852e-31	0.377974	0.669	0.597	5.70798e-27	NDUFS7	Epithelial cell_LTT	Epithelial cell
1.8749e-45	0.377965	0.794	0.699	4.98105e-41	RPS13	Epithelial cell_LTT	Epithelial cell
1.8422e-29	0.377527	0.607	0.498	4.89417e-25	ETS2	Epithelial cell_LTT	Epithelial cell
4.02579e-33	0.375072	0.428	0.288	1.06953e-28	MMP1	Epithelial cell_LTT	Epithelial cell
1.62353e-48	0.375056	0.893	0.862	4.31324e-44	PTMA	Epithelial cell_LTT	Epithelial cell
8.99558e-29	0.373692	0.547	0.449	2.38986e-24	SDF2L1	Epithelial cell_LTT	Epithelial cell
2.89727e-36	0.373454	0.334	0.201	7.69717e-32	TPPP3	Epithelial cell_LTT	Epithelial cell
1.21225e-26	0.37167	0.709	0.648	3.22059e-22	NDUFA4	Epithelial cell_LTT	Epithelial cell
7.03788e-84	0.370866	0.272	0.078	1.86975e-79	TM4SF5	Epithelial cell_LTT	Epithelial cell
8.43459e-35	0.370844	0.645	0.52	2.24082e-30	TESC	Epithelial cell_LTT	Epithelial cell
1.40122e-31	0.37035	0.54	0.424	3.72263e-27	LDHB	Epithelial cell_LTT	Epithelial cell
1.55823e-52	0.368849	0.879	0.85	4.13976e-48	COX4I1	Epithelial cell_LTT	Epithelial cell
7.83868e-62	0.367527	0.9	0.756	2.0825e-57	TMSB4X	Epithelial cell_LTT	Epithelial cell
4.70504e-49	0.364323	0.844	0.747	1.24999e-44	FAU	Epithelial cell_LTT	Epithelial cell
4.87649e-30	0.36397	0.396	0.282	1.29554e-25	PHKG1	Epithelial cell_LTT	Epithelial cell
2.36247e-33	0.360643	0.539	0.417	6.27639e-29	IL18	Epithelial cell_LTT	Epithelial cell
6.80671e-26	0.360299	0.525	0.447	1.80834e-21	ARF5	Epithelial cell_LTT	Epithelial cell
1.40372e-41	0.357829	0.824	0.753	3.72926e-37	RPL9	Epithelial cell_LTT	Epithelial cell
5.06952e-38	0.356239	0.817	0.788	1.34682e-33	SELENOW	Epithelial cell_LTT	Epithelial cell
1.37808e-33	0.355708	0.837	0.845	3.66114e-29	CLIC1	Epithelial cell_LTT	Epithelial cell
5.47426e-53	0.355099	0.88	0.825	1.45435e-48	KRT7	Epithelial cell_LTT	Epithelial cell
3.06446e-40	0.353649	0.432	0.269	8.14135e-36	CDHR5	Epithelial cell_LTT	Epithelial cell
8.24761e-19	0.352132	0.605	0.572	2.19114e-14	NOP10	Epithelial cell_LTT	Epithelial cell
3.86032e-57	0.351805	0.95	0.93	1.02557e-52	GSTP1	Epithelial cell_LTT	Epithelial cell
9.38235e-49	0.351483	0.886	0.835	2.49261e-44	RACK1	Epithelial cell_LTT	Epithelial cell
8.07205e-45	0.351026	0.358	0.186	2.1445e-40	MSLN	Epithelial cell_LTT	Epithelial cell
4.42352e-21	0.350816	0.656	0.633	1.1752e-16	OCIAD2	Epithelial cell_LTT	Epithelial cell
2.7221e-49	0.349958	0.231	0.093	7.23179e-45	TK1	Epithelial cell_LTT	Epithelial cell
2.65489e-68	0.348841	0.961	0.918	7.05324e-64	RPL13	Epithelial cell_LTT	Epithelial cell
1.52501e-114	0.347911	0.246	0.031	4.0515e-110	FABP5	Epithelial cell_LTT	Epithelial cell
5.78508e-39	0.346829	0.853	0.818	1.53692e-34	RPL23A	Epithelial cell_LTT	Epithelial cell
6.48523e-41	0.346762	0.353	0.211	1.72293e-36	UPP1	Epithelial cell_LTT	Epithelial cell
8.13622e-28	0.344831	0.499	0.404	2.16155e-23	ETHE1	Epithelial cell_LTT	Epithelial cell
7.79801e-38	0.344739	0.846	0.819	2.0717e-33	RPS16	Epithelial cell_LTT	Epithelial cell
6.08942e-61	0.341875	0.93	0.856	1.61778e-56	RPL11	Epithelial cell_LTT	Epithelial cell
1.84105e-34	0.338983	0.814	0.782	4.89113e-30	ENO1	Epithelial cell_LTT	Epithelial cell
6.01631e-42	0.338202	0.538	0.379	1.59835e-37	EPHA2	Epithelial cell_LTT	Epithelial cell
2.26841e-27	0.337384	0.713	0.674	6.02648e-23	APRT	Epithelial cell_LTT	Epithelial cell
9.26826e-18	0.336992	0.69	0.667	2.4623e-13	CTNNB1	Epithelial cell_LTT	Epithelial cell
1.21104e-76	0.335488	0.238	0.059	3.21738e-72	MEG3	Epithelial cell_LTT	Epithelial cell
1.1308e-34	0.334677	0.841	0.795	3.00421e-30	RPL27	Epithelial cell_LTT	Epithelial cell
9.20996e-28	0.334394	0.779	0.753	2.44681e-23	RAC1	Epithelial cell_LTT	Epithelial cell
2.34585e-77	0.333742	0.253	0.067	6.23221e-73	RRAD	Epithelial cell_LTT	Epithelial cell
4.01946e-77	0.333409	0.257	0.074	1.06785e-72	NR0B2	Epithelial cell_LTT	Epithelial cell
9.63617e-96	0.332812	0.248	0.05	2.56004e-91	AADAC	Epithelial cell_LTT	Epithelial cell
9.37158e-20	0.332606	0.7	0.666	2.48975e-15	BTF3	Epithelial cell_LTT	Epithelial cell
4.69184e-30	0.332412	0.814	0.82	1.24648e-25	FXYD3	Epithelial cell_LTT	Epithelial cell
4.15858e-20	0.330808	0.547	0.479	1.10481e-15	B4GALT1	Epithelial cell_LTT	Epithelial cell
2.05326e-19	0.330653	0.468	0.391	5.45491e-15	NME1	Epithelial cell_LTT	Epithelial cell
1.18972e-53	0.330383	0.271	0.113	3.16073e-49	RHOF	Epithelial cell_LTT	Epithelial cell
1.68752e-28	0.330197	0.879	0.897	4.48322e-24	GPX2	Epithelial cell_LTT	Epithelial cell
1.15539e-24	0.329542	0.742	0.682	3.06953e-20	YBX1	Epithelial cell_LTT	Epithelial cell
2.20038e-54	0.329519	0.296	0.133	5.84575e-50	SDR16C5	Epithelial cell_LTT	Epithelial cell
1.56581e-19	0.329175	0.608	0.551	4.15988e-15	TUBB	Epithelial cell_LTT	Epithelial cell
1.68746e-46	0.329091	0.365	0.21	4.48306e-42	CKMT1B	Epithelial cell_LTT	Epithelial cell
1.3292e-21	0.328961	0.691	0.65	3.53128e-17	NPM1	Epithelial cell_LTT	Epithelial cell
9.24027e-39	0.328674	0.877	0.862	2.45486e-34	RPS11	Epithelial cell_LTT	Epithelial cell
1.53113e-23	0.327871	0.543	0.457	4.06774e-19	CD99	Epithelial cell_LTT	Epithelial cell
6.01606e-67	0.327401	0.161	0.025	1.59829e-62	COL17A1	Epithelial cell_LTT	Epithelial cell
5.71278e-33	0.325897	0.795	0.718	1.51772e-28	GSN	Epithelial cell_LTT	Epithelial cell
1.59635e-24	0.325382	0.686	0.629	4.24101e-20	TMEM141	Epithelial cell_LTT	Epithelial cell
2.33919e-24	0.325161	0.76	0.711	6.21452e-20	GPX4	Epithelial cell_LTT	Epithelial cell
6.68478e-26	0.324716	0.639	0.553	1.77595e-21	TMEM176A	Epithelial cell_LTT	Epithelial cell
1.68292e-43	0.324583	0.349	0.196	4.47102e-39	FA2H	Epithelial cell_LTT	Epithelial cell
3.93218e-23	0.323864	0.512	0.428	1.04466e-18	HIGD1A	Epithelial cell_LTT	Epithelial cell
4.77486e-28	0.322395	0.811	0.765	1.26854e-23	RPL36AL	Epithelial cell_LTT	Epithelial cell
1.95726e-40	0.321393	0.892	0.824	5.19985e-36	RPS21	Epithelial cell_LTT	Epithelial cell
3.83947e-90	0.319813	0.182	0.016	1.02003e-85	PTTG1	Epithelial cell_LTT	Epithelial cell
4.89424e-37	0.31953	0.458	0.303	1.30025e-32	ANXA13	Epithelial cell_LTT	Epithelial cell
5.99653e-29	0.319278	0.51	0.381	1.5931e-24	ITGB4	Epithelial cell_LTT	Epithelial cell
8.45829e-42	0.318708	0.937	0.894	2.24711e-37	HLA-A	Epithelial cell_LTT	Epithelial cell
2.63949e-32	0.317966	0.805	0.776	7.01232e-28	RPL7	Epithelial cell_LTT	Epithelial cell
2.56456e-22	0.317759	0.684	0.627	6.81328e-18	ARF4	Epithelial cell_LTT	Epithelial cell
4.63268e-20	0.31759	0.516	0.435	1.23076e-15	MANF	Epithelial cell_LTT	Epithelial cell
4.07107e-15	0.316926	0.609	0.556	1.08156e-10	ALDH1A1	Epithelial cell_LTT	Epithelial cell
2.37878e-23	0.31631	0.689	0.631	6.31972e-19	EIF3K	Epithelial cell_LTT	Epithelial cell
2.97121e-43	0.315994	0.889	0.829	7.89362e-39	EIF1	Epithelial cell_LTT	Epithelial cell
1.28501e-24	0.315888	0.78	0.766	3.41389e-20	EIF4A1	Epithelial cell_LTT	Epithelial cell
1.20704e-34	0.315202	0.834	0.778	3.20674e-30	RPL21	Epithelial cell_LTT	Epithelial cell
3.15641e-24	0.315038	0.806	0.79	8.38564e-20	RPL22	Epithelial cell_LTT	Epithelial cell
6.92176e-40	0.314591	0.338	0.197	1.83891e-35	NUDT8	Epithelial cell_LTT	Epithelial cell
1.04879e-39	0.314033	0.34	0.199	2.78632e-35	TRIM47	Epithelial cell_LTT	Epithelial cell
3.04384e-24	0.313654	0.757	0.739	8.08656e-20	MZT2B	Epithelial cell_LTT	Epithelial cell
1.84485e-38	0.313242	0.249	0.129	4.90123e-34	MTA2	Epithelial cell_LTT	Epithelial cell
1.00409e-54	0.312805	0.171	0.041	2.66755e-50	IGFBP1	Epithelial cell_LTT	Epithelial cell
2.97863e-22	0.312761	0.69	0.636	7.91332e-18	BLVRB	Epithelial cell_LTT	Epithelial cell
3.06822e-23	0.312606	0.735	0.707	8.15133e-19	NDUFA11	Epithelial cell_LTT	Epithelial cell
1.98214e-41	0.312587	0.273	0.131	5.26594e-37	CDHR2	Epithelial cell_LTT	Epithelial cell
1.52535e-16	0.312584	0.714	0.683	4.0524e-12	ATP5MC3	Epithelial cell_LTT	Epithelial cell
1.28614e-23	0.311887	0.766	0.689	3.41689e-19	TFF2	Epithelial cell_LTT	Epithelial cell
8.59364e-29	0.310423	0.344	0.22	2.28307e-24	LAMC2	Epithelial cell_LTT	Epithelial cell
2.97995e-20	0.309328	0.68	0.647	7.91683e-16	SNRPD2	Epithelial cell_LTT	Epithelial cell
2.92639e-17	0.309246	0.621	0.559	7.77453e-13	ASPH	Epithelial cell_LTT	Epithelial cell
3.24649e-25	0.308199	0.631	0.563	8.62494e-21	SERPINB6	Epithelial cell_LTT	Epithelial cell
1.95864e-20	0.307723	0.506	0.424	5.20351e-16	RPL22L1	Epithelial cell_LTT	Epithelial cell
7.61491e-22	0.307235	0.643	0.582	2.02305e-17	MZT2A	Epithelial cell_LTT	Epithelial cell
3.7472e-64	0.307153	0.243	0.08	9.95518e-60	ADIRF	Epithelial cell_LTT	Epithelial cell
1.06645e-27	0.306825	0.822	0.788	2.83324e-23	ATP5IF1	Epithelial cell_LTT	Epithelial cell
1.08037e-20	0.305951	0.693	0.653	2.87022e-16	SSR2	Epithelial cell_LTT	Epithelial cell
5.63937e-48	0.304528	0.906	0.834	1.49821e-43	RPL3	Epithelial cell_LTT	Epithelial cell
2.67676e-17	0.303432	0.581	0.522	7.11135e-13	GSTO1	Epithelial cell_LTT	Epithelial cell
1.27554e-26	0.303197	0.607	0.508	3.38874e-22	ASL	Epithelial cell_LTT	Epithelial cell
1.24594e-78	0.302701	0.727	0.524	3.31009e-74	ARL14	Epithelial cell_LTT	Epithelial cell
6.21329e-26	0.302495	0.449	0.341	1.65069e-21	FCGRT	Epithelial cell_LTT	Epithelial cell
1.23011e-15	0.300685	0.664	0.627	3.26803e-11	PSME2	Epithelial cell_LTT	Epithelial cell
1.2737e-13	0.300642	0.594	0.562	3.38385e-09	MRPL51	Epithelial cell_LTT	Epithelial cell
1.93912e-30	0.300308	0.873	0.842	5.15165e-26	RPS26	Epithelial cell_LTT	Epithelial cell
9.3804e-21	0.299937	0.622	0.556	2.49209e-16	YWHAH	Epithelial cell_LTT	Epithelial cell
9.44611e-20	0.298734	0.742	0.726	2.50955e-15	SLC25A3	Epithelial cell_LTT	Epithelial cell
1.49139e-40	0.298609	0.871	0.771	3.96216e-36	RPL26	Epithelial cell_LTT	Epithelial cell
5.17804e-24	0.29837	0.808	0.799	1.37565e-19	CHCHD2	Epithelial cell_LTT	Epithelial cell
2.8863e-18	0.296649	0.729	0.712	7.66804e-14	RABAC1	Epithelial cell_LTT	Epithelial cell
3.08828e-36	0.294038	0.907	0.843	8.20463e-32	RPS24	Epithelial cell_LTT	Epithelial cell
2.07914e-37	0.293644	0.957	0.966	5.52364e-33	GAPDH	Epithelial cell_LTT	Epithelial cell
4.01713e-22	0.293492	0.321	0.221	1.06723e-17	FKBP11	Epithelial cell_LTT	Epithelial cell
2.22235e-15	0.292665	0.658	0.607	5.90412e-11	CHCHD10	Epithelial cell_LTT	Epithelial cell
1.95744e-28	0.29183	0.444	0.322	5.20032e-24	RHOD	Epithelial cell_LTT	Epithelial cell
1.68841e-19	0.291658	0.655	0.613	4.48561e-15	ATP5PO	Epithelial cell_LTT	Epithelial cell
7.25603e-26	0.29038	0.808	0.761	1.92771e-21	RPL36A	Epithelial cell_LTT	Epithelial cell
3.34298e-15	0.289788	0.745	0.718	8.88131e-11	ARL6IP4	Epithelial cell_LTT	Epithelial cell
1.78962e-54	0.28951	0.938	0.82	4.75449e-50	RPS27	Epithelial cell_LTT	Epithelial cell
9.33027e-58	0.28888	0.4	0.203	2.47877e-53	PSCA	Epithelial cell_LTT	Epithelial cell
8.33446e-23	0.288687	0.453	0.342	2.21422e-18	SERPINA4	Epithelial cell_LTT	Epithelial cell
6.11071e-21	0.288229	0.764	0.727	1.62343e-16	COX7A2	Epithelial cell_LTT	Epithelial cell
1.87214e-42	0.287127	0.309	0.165	4.97372e-38	DDX39A	Epithelial cell_LTT	Epithelial cell
1.47242e-36	0.28665	0.897	0.898	3.91178e-32	CD63	Epithelial cell_LTT	Epithelial cell
4.24954e-67	0.286281	0.241	0.072	1.12897e-62	TPM2	Epithelial cell_LTT	Epithelial cell
5.88421e-27	0.286219	0.476	0.345	1.56326e-22	VILL	Epithelial cell_LTT	Epithelial cell
1.09186e-52	0.286076	0.2	0.064	2.90075e-48	AOC1	Epithelial cell_LTT	Epithelial cell
2.06299e-18	0.285887	0.675	0.644	5.48074e-14	TUBA1C	Epithelial cell_LTT	Epithelial cell
2.7659e-16	0.285781	0.739	0.73	7.34817e-12	RPS17	Epithelial cell_LTT	Epithelial cell
1.14419e-19	0.285372	0.753	0.727	3.03976e-15	DYNLL1	Epithelial cell_LTT	Epithelial cell
1.75877e-20	0.28439	0.787	0.751	4.67252e-16	NME2	Epithelial cell_LTT	Epithelial cell
2.39566e-25	0.283327	0.784	0.742	6.36456e-21	TXNDC17	Epithelial cell_LTT	Epithelial cell
3.97063e-17	0.283305	0.623	0.577	1.05488e-12	PSMB6	Epithelial cell_LTT	Epithelial cell
3.38832e-15	0.283215	0.257	0.181	9.00176e-11	MT1F	Epithelial cell_LTT	Epithelial cell
2.2768e-22	0.282834	0.493	0.39	6.04878e-18	AK1	Epithelial cell_LTT	Epithelial cell
1.64971e-15	0.282381	0.629	0.581	4.38279e-11	ALDH2	Epithelial cell_LTT	Epithelial cell
3.6071e-18	0.282151	0.739	0.713	9.58298e-14	NDUFB11	Epithelial cell_LTT	Epithelial cell
1.31316e-17	0.281505	0.791	0.782	3.48868e-13	RPS27L	Epithelial cell_LTT	Epithelial cell
2.60156e-14	0.28126	0.492	0.442	6.91156e-10	RANBP1	Epithelial cell_LTT	Epithelial cell
1.29225e-15	0.280423	0.616	0.567	3.43312e-11	TSTA3	Epithelial cell_LTT	Epithelial cell
4.6364e-19	0.280343	0.538	0.466	1.23175e-14	DANCR	Epithelial cell_LTT	Epithelial cell
4.64728e-32	0.280242	0.571	0.423	1.23464e-27	MISP	Epithelial cell_LTT	Epithelial cell
1.17615e-19	0.280122	0.529	0.442	3.12468e-15	FBXW5	Epithelial cell_LTT	Epithelial cell
9.34147e-38	0.279928	0.917	0.85	2.48175e-33	RPL12	Epithelial cell_LTT	Epithelial cell
9.21773e-29	0.279419	0.816	0.797	2.44887e-24	STARD10	Epithelial cell_LTT	Epithelial cell
5.21868e-32	0.278292	0.291	0.163	1.38645e-27	TRIM29	Epithelial cell_LTT	Epithelial cell
4.34262e-12	0.277542	0.659	0.633	1.1537e-07	MPC2	Epithelial cell_LTT	Epithelial cell
1.69751e-35	0.276829	0.415	0.27	4.50977e-31	CSRNP1	Epithelial cell_LTT	Epithelial cell
3.60632e-42	0.275959	0.351	0.2	9.5809e-38	MMP28	Epithelial cell_LTT	Epithelial cell
1.46463e-23	0.275824	0.512	0.413	3.89109e-19	ATP6V0D1	Epithelial cell_LTT	Epithelial cell
7.73816e-36	0.275594	0.45	0.309	2.0558e-31	PNP	Epithelial cell_LTT	Epithelial cell
2.19376e-20	0.275238	0.793	0.769	5.82817e-16	COX8A	Epithelial cell_LTT	Epithelial cell
9.38651e-24	0.275096	0.549	0.438	2.49371e-19	LPCAT4	Epithelial cell_LTT	Epithelial cell
1.81018e-26	0.272775	0.896	0.872	4.80911e-22	UBC	Epithelial cell_LTT	Epithelial cell
5.64129e-37	0.271918	0.953	0.939	1.49872e-32	S100A11	Epithelial cell_LTT	Epithelial cell
6.26558e-16	0.271694	0.662	0.607	1.66458e-11	TSC22D1	Epithelial cell_LTT	Epithelial cell
2.98732e-27	0.271288	0.516	0.399	7.93643e-23	MIR22HG	Epithelial cell_LTT	Epithelial cell
4.97106e-25	0.270979	0.703	0.593	1.32066e-20	PRSS3	Epithelial cell_LTT	Epithelial cell
4.0892e-19	0.270898	0.533	0.445	1.08638e-14	TP53I3	Epithelial cell_LTT	Epithelial cell
2.0521e-28	0.269682	0.861	0.816	5.45181e-24	RPL15	Epithelial cell_LTT	Epithelial cell
5.99294e-26	0.269201	0.369	0.252	1.59214e-21	RAB27B	Epithelial cell_LTT	Epithelial cell
4.8291e-14	0.268956	0.572	0.512	1.28295e-09	UQCC2	Epithelial cell_LTT	Epithelial cell
1.30942e-18	0.268716	0.654	0.573	3.47874e-14	TENT5A	Epithelial cell_LTT	Epithelial cell
1.03022e-16	0.268001	0.708	0.683	2.737e-12	COPE	Epithelial cell_LTT	Epithelial cell
1.89653e-55	0.26766	0.275	0.114	5.03851e-51	HMGB2	Epithelial cell_LTT	Epithelial cell
2.78427e-20	0.266535	0.468	0.363	7.39698e-16	PKP3	Epithelial cell_LTT	Epithelial cell
2.10857e-18	0.266532	0.775	0.764	5.60185e-14	ACTN4	Epithelial cell_LTT	Epithelial cell
8.46798e-19	0.266393	0.779	0.739	2.24969e-14	MYL12A	Epithelial cell_LTT	Epithelial cell
4.06974e-19	0.265791	0.523	0.439	1.08121e-14	PLLP	Epithelial cell_LTT	Epithelial cell
1.69837e-23	0.265623	0.852	0.817	4.51206e-19	CLDN4	Epithelial cell_LTT	Epithelial cell
4.22215e-10	0.264823	0.553	0.524	1.1217e-05	MDH2	Epithelial cell_LTT	Epithelial cell
1.21125e-18	0.264386	0.831	0.833	3.21792e-14	CALR	Epithelial cell_LTT	Epithelial cell
2.30243e-17	0.262838	0.586	0.521	6.11685e-13	EIF6	Epithelial cell_LTT	Epithelial cell
3.18604e-16	0.262563	0.634	0.57	8.46436e-12	ALKBH7	Epithelial cell_LTT	Epithelial cell
5.32471e-36	0.262442	0.243	0.127	1.41461e-31	MAP3K12	Epithelial cell_LTT	Epithelial cell
1.69842e-15	0.261664	0.594	0.54	4.5122e-11	EIF3F	Epithelial cell_LTT	Epithelial cell
1.08444e-17	0.261555	0.576	0.503	2.88103e-13	TMED3	Epithelial cell_LTT	Epithelial cell
4.16667e-40	0.260923	0.211	0.088	1.10696e-35	SULT1C2	Epithelial cell_LTT	Epithelial cell
9.78851e-54	0.260278	0.311	0.142	2.60051e-49	IL1RN	Epithelial cell_LTT	Epithelial cell
1.84655e-20	0.260061	0.783	0.753	4.90574e-16	GUK1	Epithelial cell_LTT	Epithelial cell
1.0917e-32	0.2594	0.349	0.214	2.90032e-28	LAMA3	Epithelial cell_LTT	Epithelial cell
8.74809e-46	0.259306	0.272	0.127	2.32411e-41	UGT2B7	Epithelial cell_LTT	Epithelial cell
1.32456e-16	0.25778	0.704	0.666	3.51895e-12	MLPH	Epithelial cell_LTT	Epithelial cell
2.96621e-16	0.25753	0.391	0.317	7.88033e-12	TMEM159	Epithelial cell_LTT	Epithelial cell
5.03274e-20	0.257272	0.767	0.749	1.33705e-15	CLDN7	Epithelial cell_LTT	Epithelial cell
3.35088e-17	0.257083	0.825	0.81	8.90229e-13	OAZ1	Epithelial cell_LTT	Epithelial cell
1.00788e-19	0.256899	0.752	0.714	2.67764e-15	CIB1	Epithelial cell_LTT	Epithelial cell
3.8489e-12	0.256844	0.633	0.593	1.02254e-07	PSMA7	Epithelial cell_LTT	Epithelial cell
2.16228e-13	0.256232	0.556	0.496	5.74452e-09	PGAM1	Epithelial cell_LTT	Epithelial cell
3.08546e-34	0.256095	0.363	0.23	8.19714e-30	ZFAND2A	Epithelial cell_LTT	Epithelial cell
1.77246e-12	0.255578	0.704	0.675	4.70891e-08	GRN	Epithelial cell_LTT	Epithelial cell
9.34429e-40	0.255349	0.288	0.15	2.4825e-35	IGFBP6	Epithelial cell_LTT	Epithelial cell
1.49199e-15	0.255	0.724	0.694	3.96378e-11	HSPE1	Epithelial cell_LTT	Epithelial cell
1.70192e-27	0.254934	0.852	0.78	4.52149e-23	RPL24	Epithelial cell_LTT	Epithelial cell
5.6259e-25	0.254312	0.375	0.265	1.49463e-20	GUSB	Epithelial cell_LTT	Epithelial cell
1.32955e-17	0.253856	0.639	0.572	3.53221e-13	NBL1	Epithelial cell_LTT	Epithelial cell
6.12957e-28	0.253256	0.37	0.244	1.62844e-23	TMEM265	Epithelial cell_LTT	Epithelial cell
1.89647e-20	0.253233	0.387	0.293	5.03836e-16	SLC39A4	Epithelial cell_LTT	Epithelial cell
7.00645e-12	0.253122	0.581	0.533	1.8614e-07	RBM3	Epithelial cell_LTT	Epithelial cell
1.76148e-58	0.253013	0.127	0.014	4.67973e-54	IQGAP3	Epithelial cell_LTT	Epithelial cell
1.08926e-39	0.252276	0.314	0.173	2.89385e-35	ADGRE5	Epithelial cell_LTT	Epithelial cell
2.14234e-14	0.252184	0.637	0.583	5.69154e-10	CYCS	Epithelial cell_LTT	Epithelial cell
4.22722e-19	0.25218	0.435	0.328	1.12305e-14	ATP2A3	Epithelial cell_LTT	Epithelial cell
6.24922e-16	0.250466	0.539	0.464	1.66023e-11	CAPN8	Epithelial cell_LTT	Epithelial cell
8.38964e-13	0.25009	0.696	0.666	2.22888e-08	UQCRH	Epithelial cell_LTT	Epithelial cell
4.11202e-27	-0.250428	0.352	0.466	1.09244e-22	TLE1	Epithelial cell_STT	Epithelial cell
3.80605e-42	-0.251022	0.155	0.284	1.01115e-37	ZNF827	Epithelial cell_STT	Epithelial cell
3.60948e-10	-0.251447	0.529	0.604	9.5893e-06	HEXIM1	Epithelial cell_STT	Epithelial cell
4.02577e-31	-0.251492	0.274	0.399	1.06953e-26	NKTR	Epithelial cell_STT	Epithelial cell
2.75957e-07	-0.252461	0.269	0.311	0.00733134	NMB	Epithelial cell_STT	Epithelial cell
1.11317e-35	-0.252506	0.221	0.353	2.95735e-31	ESF1	Epithelial cell_STT	Epithelial cell
1.0398e-24	-0.253553	0.439	0.543	2.76244e-20	MTUS1	Epithelial cell_STT	Epithelial cell
1.25461e-25	-0.254137	0.267	0.376	3.33313e-21	SMAD5	Epithelial cell_STT	Epithelial cell
2.50635e-17	-0.254295	0.511	0.587	6.65861e-13	CLSTN1	Epithelial cell_STT	Epithelial cell
2.90005e-09	-0.254375	0.431	0.474	7.70457e-05	SCGB2A1	Epithelial cell_STT	Epithelial cell
7.83724e-38	-0.255074	0.16	0.28	2.08212e-33	H6PD	Epithelial cell_STT	Epithelial cell
6.64059e-29	-0.255238	0.601	0.705	1.76421e-24	SON	Epithelial cell_STT	Epithelial cell
3.87223e-10	-0.255405	0.345	0.391	1.02873e-05	CYP4F3	Epithelial cell_STT	Epithelial cell
8.48171e-20	-0.256792	0.576	0.654	2.25334e-15	CEBPB	Epithelial cell_STT	Epithelial cell
5.02374e-21	-0.257414	0.526	0.611	1.33466e-16	INSR	Epithelial cell_STT	Epithelial cell
2.51296e-20	-0.25797	0.387	0.484	6.67619e-16	PRKACB	Epithelial cell_STT	Epithelial cell
2.72109e-42	-0.259403	0.253	0.405	7.22913e-38	ZNF292	Epithelial cell_STT	Epithelial cell
9.13072e-19	-0.259675	0.271	0.355	2.42576e-14	ENC1	Epithelial cell_STT	Epithelial cell
1.05803e-24	-0.259718	0.294	0.4	2.81087e-20	ARRDC3	Epithelial cell_STT	Epithelial cell
3.96732e-24	-0.260327	0.259	0.362	1.054e-19	ZNF703	Epithelial cell_STT	Epithelial cell
2.31094e-28	-0.260827	0.421	0.534	6.13948e-24	MIA2	Epithelial cell_STT	Epithelial cell
2.50199e-29	-0.261258	0.415	0.533	6.64703e-25	SNRPN	Epithelial cell_STT	Epithelial cell
1.16226e-25	-0.26142	0.387	0.497	3.08779e-21	BBX	Epithelial cell_STT	Epithelial cell
3.16181e-22	-0.263009	0.587	0.665	8.39998e-18	APP	Epithelial cell_STT	Epithelial cell
6.14633e-23	-0.264112	0.479	0.578	1.6329e-18	PTBP3	Epithelial cell_STT	Epithelial cell
8.4625e-21	-0.264637	0.579	0.693	2.24823e-16	TLE4	Epithelial cell_STT	Epithelial cell
1.86388e-31	-0.264763	0.165	0.274	4.95177e-27	PRKAA2	Epithelial cell_STT	Epithelial cell
3.11265e-27	-0.265059	0.198	0.304	8.26939e-23	ARHGEF40	Epithelial cell_STT	Epithelial cell
1.33975e-23	-0.266215	0.235	0.339	3.55931e-19	STX16	Epithelial cell_STT	Epithelial cell
4.85066e-33	-0.266338	0.262	0.391	1.28867e-28	PCM1	Epithelial cell_STT	Epithelial cell
5.68577e-25	-0.267696	0.212	0.309	1.51054e-20	PKDCC	Epithelial cell_STT	Epithelial cell
2.66227e-16	-0.268528	0.662	0.716	7.07285e-12	TOB1	Epithelial cell_STT	Epithelial cell
7.78064e-30	-0.268676	0.22	0.328	2.06708e-25	PDE8A	Epithelial cell_STT	Epithelial cell
3.59903e-22	-0.269362	0.342	0.444	9.56155e-18	HIPK2	Epithelial cell_STT	Epithelial cell
1.74817e-12	-0.270352	0.398	0.456	4.64436e-08	PROM2	Epithelial cell_STT	Epithelial cell
2.96144e-15	-0.270548	0.577	0.642	7.86765e-11	GCNT3	Epithelial cell_STT	Epithelial cell
1.19446e-34	-0.270613	0.279	0.406	3.17332e-30	GMCL1	Epithelial cell_STT	Epithelial cell
3.99421e-31	-0.27123	0.151	0.26	1.06114e-26	POLR2J3	Epithelial cell_STT	Epithelial cell
7.71262e-40	-0.272756	0.351	0.508	2.04901e-35	NAMPT	Epithelial cell_STT	Epithelial cell
3.84133e-27	-0.274938	0.356	0.467	1.02053e-22	TMEM181	Epithelial cell_STT	Epithelial cell
1.24506e-30	-0.275271	0.668	0.76	3.30775e-26	RRBP1	Epithelial cell_STT	Epithelial cell
1.52103e-19	-0.275363	0.1	0.172	4.04091e-15	PAH	Epithelial cell_STT	Epithelial cell
3.20153e-22	-0.275747	0.423	0.518	8.50551e-18	BMP2	Epithelial cell_STT	Epithelial cell
4.07446e-37	-0.276503	0.27	0.397	1.08246e-32	PIK3AP1	Epithelial cell_STT	Epithelial cell
4.60689e-36	-0.276555	0.225	0.35	1.22391e-31	PIK3R1	Epithelial cell_STT	Epithelial cell
1.41592e-29	-0.276877	0.25	0.369	3.76167e-25	PHIP	Epithelial cell_STT	Epithelial cell
8.14685e-40	-0.276996	0.302	0.449	2.16437e-35	ASH1L	Epithelial cell_STT	Epithelial cell
3.9922e-22	-0.27772	0.356	0.451	1.06061e-17	PYGB	Epithelial cell_STT	Epithelial cell
7.93431e-21	-0.277759	0.545	0.632	2.10791e-16	IER5L	Epithelial cell_STT	Epithelial cell
1.32062e-45	-0.278033	0.108	0.23	3.50849e-41	NRCAM	Epithelial cell_STT	Epithelial cell
6.16169e-32	-0.278231	0.397	0.516	1.63698e-27	CCPG1	Epithelial cell_STT	Epithelial cell
8.75751e-26	-0.279213	0.457	0.555	2.32661e-21	CLCN3	Epithelial cell_STT	Epithelial cell
5.99331e-34	-0.279549	0.303	0.439	1.59224e-29	PHF3	Epithelial cell_STT	Epithelial cell
2.85689e-19	-0.27976	0.469	0.557	7.58989e-15	TFPI	Epithelial cell_STT	Epithelial cell
1.21555e-23	-0.28022	0.662	0.73	3.22936e-19	PTP4A2	Epithelial cell_STT	Epithelial cell
2.15376e-22	-0.281736	0.575	0.665	5.7219e-18	YBX3	Epithelial cell_STT	Epithelial cell
9.42056e-19	-0.281945	0.545	0.621	2.50276e-14	FOXQ1	Epithelial cell_STT	Epithelial cell
2.06138e-30	-0.282273	0.12	0.216	5.47648e-26	IFIT1	Epithelial cell_STT	Epithelial cell
5.92547e-32	-0.283689	0.29	0.413	1.57422e-27	CCDC198	Epithelial cell_STT	Epithelial cell
4.26733e-24	-0.283756	0.556	0.643	1.1337e-19	ERBB3	Epithelial cell_STT	Epithelial cell
1.37223e-16	-0.283927	0.439	0.538	3.6456e-12	HIST1H4C	Epithelial cell_STT	Epithelial cell
1.0027e-27	-0.284146	0.497	0.598	2.66389e-23	SRSF11	Epithelial cell_STT	Epithelial cell
4.0418e-21	-0.284384	0.471	0.556	1.07379e-16	SGPP2	Epithelial cell_STT	Epithelial cell
5.21021e-16	-0.285251	0.215	0.292	1.3842e-11	AGT	Epithelial cell_STT	Epithelial cell
4.00564e-25	-0.285719	0.547	0.641	1.06418e-20	RNF145	Epithelial cell_STT	Epithelial cell
3.29806e-32	-0.285847	0.526	0.637	8.76195e-28	NUCKS1	Epithelial cell_STT	Epithelial cell
2.83956e-59	-0.28589	0.114	0.259	7.54387e-55	DOK5	Epithelial cell_STT	Epithelial cell
1.33042e-29	-0.286437	0.522	0.629	3.53453e-25	GALNT3	Epithelial cell_STT	Epithelial cell
6.81236e-28	-0.286575	0.384	0.496	1.80984e-23	F5	Epithelial cell_STT	Epithelial cell
8.47968e-21	-0.287055	0.304	0.386	2.2528e-16	MX1	Epithelial cell_STT	Epithelial cell
1.25489e-27	-0.288394	0.252	0.365	3.33388e-23	ATN1	Epithelial cell_STT	Epithelial cell
2.89035e-18	-0.288541	0.521	0.599	7.67879e-14	LIPH	Epithelial cell_STT	Epithelial cell
2.56556e-48	-0.290762	0.154	0.292	6.81593e-44	HS6ST1	Epithelial cell_STT	Epithelial cell
2.31518e-33	-0.291906	0.307	0.423	6.15073e-29	BCAP29	Epithelial cell_STT	Epithelial cell
1.41222e-38	-0.292719	0.426	0.568	3.75184e-34	TNRC6B	Epithelial cell_STT	Epithelial cell
8.40325e-40	-0.292826	0.296	0.439	2.23249e-35	PURA	Epithelial cell_STT	Epithelial cell
3.90368e-14	-0.294142	0.73	0.766	1.03709e-09	MGST1	Epithelial cell_STT	Epithelial cell
7.01326e-34	-0.294803	0.213	0.332	1.86321e-29	XAF1	Epithelial cell_STT	Epithelial cell
5.85995e-32	-0.295115	0.422	0.546	1.55681e-27	LPP	Epithelial cell_STT	Epithelial cell
2.08187e-22	-0.29518	0.115	0.193	5.53091e-18	VSTM2L	Epithelial cell_STT	Epithelial cell
1.47285e-27	-0.295809	0.341	0.456	3.91292e-23	RERE	Epithelial cell_STT	Epithelial cell
3.4983e-10	-0.296304	0.307	0.371	9.29393e-06	SOCS1	Epithelial cell_STT	Epithelial cell
2.02054e-28	-0.300592	0.439	0.551	5.36796e-24	LRP1	Epithelial cell_STT	Epithelial cell
3.62919e-33	-0.304474	0.391	0.526	9.64167e-29	PRPF4B	Epithelial cell_STT	Epithelial cell
4.68129e-24	-0.305587	0.524	0.603	1.24368e-19	FUT2	Epithelial cell_STT	Epithelial cell
4.87125e-32	-0.309499	0.426	0.552	1.29414e-27	SYNE2	Epithelial cell_STT	Epithelial cell
2.37004e-22	-0.310441	0.462	0.553	6.29648e-18	DUSP6	Epithelial cell_STT	Epithelial cell
2.58909e-35	-0.310968	0.6	0.705	6.87844e-31	VEGFA	Epithelial cell_STT	Epithelial cell
5.88668e-08	-0.311284	0.362	0.41	0.00156391	SAA2	Epithelial cell_STT	Epithelial cell
7.39445e-31	-0.312072	0.785	0.837	1.96448e-26	ATP1A1	Epithelial cell_STT	Epithelial cell
3.39428e-36	-0.312346	0.216	0.34	9.01757e-32	GLIS3	Epithelial cell_STT	Epithelial cell
1.66412e-27	-0.312426	0.212	0.315	4.42106e-23	RAMP1	Epithelial cell_STT	Epithelial cell
1.04857e-52	-0.313402	0.129	0.265	2.78572e-48	LAIR2	Epithelial cell_STT	Epithelial cell
8.16642e-40	-0.316013	0.28	0.413	2.16957e-35	PARP14	Epithelial cell_STT	Epithelial cell
1.1198e-11	-0.316659	0.389	0.448	2.97498e-07	PLD1	Epithelial cell_STT	Epithelial cell
2.35285e-24	-0.317509	0.424	0.513	6.25081e-20	GATM	Epithelial cell_STT	Epithelial cell
4.1117e-28	-0.317845	0.668	0.741	1.09235e-23	CANX	Epithelial cell_STT	Epithelial cell
6.33488e-33	-0.320036	0.508	0.619	1.68299e-28	HNMT	Epithelial cell_STT	Epithelial cell
8.84053e-24	-0.320582	0.305	0.401	2.34866e-19	SELENOM	Epithelial cell_STT	Epithelial cell
1.57671e-31	-0.320683	0.482	0.593	4.18885e-27	STT3B	Epithelial cell_STT	Epithelial cell
4.70126e-36	-0.321571	0.256	0.38	1.24898e-31	FGFR3	Epithelial cell_STT	Epithelial cell
1.2366e-22	-0.322531	0.259	0.371	3.28528e-18	KCNQ1OT1	Epithelial cell_STT	Epithelial cell
2.49016e-56	-0.323554	0.08	0.206	6.61561e-52	CPXM1	Epithelial cell_STT	Epithelial cell
1.66803e-33	-0.325236	0.566	0.676	4.43144e-29	GLUL	Epithelial cell_STT	Epithelial cell
4.12054e-17	-0.32632	0.421	0.495	1.0947e-12	BST2	Epithelial cell_STT	Epithelial cell
6.71468e-35	-0.326815	0.444	0.553	1.78389e-30	FHIT	Epithelial cell_STT	Epithelial cell
1.48194e-43	-0.327697	0.207	0.348	3.93708e-39	ZBTB44	Epithelial cell_STT	Epithelial cell
1.19228e-57	-0.328518	0.388	0.551	3.16752e-53	LITAF	Epithelial cell_STT	Epithelial cell
2.51376e-26	-0.328544	0.502	0.595	6.6783e-22	RNF213	Epithelial cell_STT	Epithelial cell
6.47398e-19	-0.329272	0.483	0.561	1.71994e-14	NUDT4	Epithelial cell_STT	Epithelial cell
4.51418e-18	-0.331354	0.541	0.602	1.19928e-13	ACE2	Epithelial cell_STT	Epithelial cell
1.80464e-19	-0.332635	0.061	0.119	4.79439e-15	S100A1	Epithelial cell_STT	Epithelial cell
1.62592e-18	-0.33294	0.289	0.374	4.31958e-14	ACHE	Epithelial cell_STT	Epithelial cell
1.32799e-60	-0.333461	0.619	0.773	3.52808e-56	ANKRD36C	Epithelial cell_STT	Epithelial cell
1.05667e-17	-0.334518	0.668	0.721	2.80725e-13	PMEPA1	Epithelial cell_STT	Epithelial cell
1.40979e-30	-0.335813	0.463	0.576	3.74539e-26	SCNN1A	Epithelial cell_STT	Epithelial cell
4.99282e-35	-0.3366	0.413	0.537	1.32644e-30	GALNT4	Epithelial cell_STT	Epithelial cell
3.41907e-46	-0.336813	0.203	0.345	9.08343e-42	SORBS2	Epithelial cell_STT	Epithelial cell
6.29878e-25	-0.33883	0.34	0.436	1.6734e-20	STAT1	Epithelial cell_STT	Epithelial cell
2.18497e-11	-0.339706	0.358	0.411	5.80481e-07	TRIM31	Epithelial cell_STT	Epithelial cell
6.23348e-40	-0.340071	0.43	0.564	1.65605e-35	NFIB	Epithelial cell_STT	Epithelial cell
1.20728e-35	-0.340143	0.267	0.388	3.20739e-31	CA8	Epithelial cell_STT	Epithelial cell
1.08182e-31	-0.340841	0.117	0.216	2.87408e-27	STC1	Epithelial cell_STT	Epithelial cell
9.24565e-50	-0.342731	0.431	0.591	2.45629e-45	GCC2	Epithelial cell_STT	Epithelial cell
1.95485e-42	-0.343347	0.29	0.438	5.19346e-38	PNISR	Epithelial cell_STT	Epithelial cell
7.82787e-38	-0.343506	0.339	0.471	2.07963e-33	ZKSCAN1	Epithelial cell_STT	Epithelial cell
2.72555e-37	-0.343558	0.533	0.662	7.24097e-33	FOXP1	Epithelial cell_STT	Epithelial cell
3.3171e-50	-0.344766	0.356	0.522	8.81253e-46	CHD9	Epithelial cell_STT	Epithelial cell
5.76689e-40	-0.346939	0.303	0.442	1.53209e-35	PBX1	Epithelial cell_STT	Epithelial cell
1.14126e-28	-0.347533	0.405	0.516	3.03197e-24	CAPN12	Epithelial cell_STT	Epithelial cell
4.52511e-41	-0.350756	0.532	0.657	1.20219e-36	KTN1	Epithelial cell_STT	Epithelial cell
1.08237e-49	-0.35272	0.303	0.456	2.87553e-45	ALCAM	Epithelial cell_STT	Epithelial cell
3.72263e-50	-0.354811	0.275	0.428	9.88992e-46	STIM2	Epithelial cell_STT	Epithelial cell
1.35485e-37	-0.356888	0.407	0.534	3.59943e-33	MSI2	Epithelial cell_STT	Epithelial cell
4.47504e-23	-0.359825	0.39	0.482	1.18888e-18	RASD1	Epithelial cell_STT	Epithelial cell
1.24585e-36	-0.361673	0.325	0.45	3.30985e-32	ETV1	Epithelial cell_STT	Epithelial cell
1.59082e-37	-0.362233	0.173	0.29	4.22634e-33	PPP1R1B	Epithelial cell_STT	Epithelial cell
9.01213e-40	-0.365752	0.347	0.483	2.39425e-35	KCNQ1	Epithelial cell_STT	Epithelial cell
1.76695e-42	-0.36958	0.654	0.753	4.69426e-38	CPD	Epithelial cell_STT	Epithelial cell
1.87288e-45	-0.369909	0.547	0.658	4.97568e-41	SEC62	Epithelial cell_STT	Epithelial cell
5.36082e-26	-0.370187	0.218	0.318	1.42421e-21	RARRES1	Epithelial cell_STT	Epithelial cell
2.8709e-42	-0.372821	0.317	0.46	7.62713e-38	PPP6R2	Epithelial cell_STT	Epithelial cell
2.34598e-19	-0.373333	0.571	0.633	6.23255e-15	ID2	Epithelial cell_STT	Epithelial cell
1.29223e-55	-0.373375	0.365	0.53	3.43307e-51	MEIS2	Epithelial cell_STT	Epithelial cell
3.30852e-47	-0.376974	0.69	0.793	8.78973e-43	CD44	Epithelial cell_STT	Epithelial cell
1.72484e-57	-0.379776	0.4	0.574	4.58239e-53	EHF	Epithelial cell_STT	Epithelial cell
2.46202e-14	-0.380821	0.764	0.808	6.54085e-10	CYB5A	Epithelial cell_STT	Epithelial cell
2.5913e-50	-0.38108	0.408	0.57	6.8843e-46	VPS13A	Epithelial cell_STT	Epithelial cell
7.49154e-39	-0.38211	0.091	0.197	1.99028e-34	AC092683.1	Epithelial cell_STT	Epithelial cell
3.52104e-71	-0.382435	0.188	0.369	9.35434e-67	RNF43	Epithelial cell_STT	Epithelial cell
1.89916e-67	-0.385048	0.015	0.104	5.04549e-63	NOS2	Epithelial cell_STT	Epithelial cell
1.15413e-20	-0.389566	0.319	0.407	3.06618e-16	AKR1C4	Epithelial cell_STT	Epithelial cell
1.65754e-40	-0.390137	0.231	0.364	4.4036e-36	ATP10B	Epithelial cell_STT	Epithelial cell
2.19419e-14	-0.391422	0.617	0.66	5.82931e-10	MUC20	Epithelial cell_STT	Epithelial cell
3.67641e-28	-0.392887	0.752	0.794	9.76712e-24	HLA-DRB1	Epithelial cell_STT	Epithelial cell
1.39177e-51	-0.396011	0.226	0.38	3.69751e-47	SLC16A7	Epithelial cell_STT	Epithelial cell
3.46997e-16	-0.398091	0.664	0.699	9.21867e-12	HLA-DRA	Epithelial cell_STT	Epithelial cell
7.58285e-51	-0.400713	0.69	0.802	2.01454e-46	TMC5	Epithelial cell_STT	Epithelial cell
1.30548e-46	-0.402799	0.481	0.621	3.46826e-42	GOLPH3	Epithelial cell_STT	Epithelial cell
3.0648e-39	-0.403376	0.209	0.337	8.14226e-35	IFI44L	Epithelial cell_STT	Epithelial cell
1.71282e-45	-0.404276	0.18	0.313	4.55044e-41	SLC38A11	Epithelial cell_STT	Epithelial cell
4.88161e-46	-0.407526	0.417	0.56	1.2969e-41	LRP5	Epithelial cell_STT	Epithelial cell
1.8103e-63	-0.408776	0.186	0.358	4.80942e-59	FTX	Epithelial cell_STT	Epithelial cell
2.34545e-37	-0.409967	0.939	0.949	6.23115e-33	CD74	Epithelial cell_STT	Epithelial cell
1.64753e-31	-0.420108	0.802	0.852	4.37698e-27	CDC42EP5	Epithelial cell_STT	Epithelial cell
7.74449e-119	-0.422112	0.065	0.252	2.05748e-114	KIT	Epithelial cell_STT	Epithelial cell
2.6038e-62	-0.422832	0.296	0.47	6.91753e-58	MFSD4A	Epithelial cell_STT	Epithelial cell
4.23529e-43	-0.42545	0.54	0.658	1.12519e-38	PGD	Epithelial cell_STT	Epithelial cell
2.28626e-09	-0.426374	0.529	0.443	6.0739e-05	BPIFB1	Epithelial cell_STT	Epithelial cell
9.8695e-50	-0.42945	0.427	0.57	2.62203e-45	BNIP3	Epithelial cell_STT	Epithelial cell
2.60627e-63	-0.435443	0.539	0.71	6.92409e-59	AKAP9	Epithelial cell_STT	Epithelial cell
1.43116e-60	-0.436568	0.677	0.78	3.80216e-56	HIF1A	Epithelial cell_STT	Epithelial cell
2.1887e-34	-0.437071	0.579	0.655	5.81473e-30	SRD5A3	Epithelial cell_STT	Epithelial cell
1.90661e-68	-0.443434	0.212	0.386	5.0653e-64	ALOX5	Epithelial cell_STT	Epithelial cell
6.31407e-36	-0.443533	0.544	0.649	1.67746e-31	SOX9	Epithelial cell_STT	Epithelial cell
1.14473e-16	-0.452742	0.682	0.718	3.04121e-12	IFITM3	Epithelial cell_STT	Epithelial cell
9.56067e-28	-0.455492	0.446	0.562	2.53998e-23	INTS6	Epithelial cell_STT	Epithelial cell
8.93214e-17	-0.455541	0.847	0.834	2.373e-12	JUN	Epithelial cell_STT	Epithelial cell
1.00842e-25	-0.456494	0.432	0.52	2.67908e-21	CFTR	Epithelial cell_STT	Epithelial cell
7.50748e-30	-0.458191	0.54	0.629	1.99451e-25	C3	Epithelial cell_STT	Epithelial cell
1.32737e-73	-0.458516	0.267	0.452	3.52644e-69	VNN2	Epithelial cell_STT	Epithelial cell
3.17616e-64	-0.466612	0.492	0.653	8.43812e-60	NR2F2	Epithelial cell_STT	Epithelial cell
1.47336e-62	-0.468333	0.23	0.4	3.91428e-58	STEAP2	Epithelial cell_STT	Epithelial cell
2.40852e-18	-0.472656	0.228	0.307	6.39871e-14	VTN	Epithelial cell_STT	Epithelial cell
5.78019e-62	-0.473624	0.618	0.753	1.53562e-57	GTF2I	Epithelial cell_STT	Epithelial cell
1.05806e-84	-0.487854	0.272	0.493	2.81094e-80	ONECUT1	Epithelial cell_STT	Epithelial cell
1.08251e-20	-0.491232	0.474	0.558	2.8759e-16	SNHG25	Epithelial cell_STT	Epithelial cell
4.48294e-33	-0.491642	0.263	0.385	1.19098e-28	MUC4	Epithelial cell_STT	Epithelial cell
4.17598e-15	-0.492607	0.703	0.704	1.10943e-10	FTH1	Epithelial cell_STT	Epithelial cell
7.44664e-56	-0.49313	0.893	0.945	1.97835e-51	DUOXA2	Epithelial cell_STT	Epithelial cell
7.86505e-15	-0.49643	0.371	0.431	2.08951e-10	DMBT1	Epithelial cell_STT	Epithelial cell
5.41149e-37	-0.496989	0.967	0.939	1.43767e-32	TFF3	Epithelial cell_STT	Epithelial cell
5.34754e-62	-0.505273	0.474	0.633	1.42068e-57	SLC25A37	Epithelial cell_STT	Epithelial cell
5.29044e-48	-0.507936	0.708	0.804	1.40551e-43	ZFP36L1	Epithelial cell_STT	Epithelial cell
2.08071e-52	-0.525367	0.821	0.856	5.52782e-48	FAM3D	Epithelial cell_STT	Epithelial cell
1.28185e-80	-0.526342	0.599	0.766	3.4055e-76	NFKBIZ	Epithelial cell_STT	Epithelial cell
1.84886e-47	-0.530462	0.344	0.48	4.91186e-43	FGGY	Epithelial cell_STT	Epithelial cell
1.56499e-74	-0.531334	0.15	0.324	4.15771e-70	PLA2R1	Epithelial cell_STT	Epithelial cell
1.65198e-52	-0.532575	0.525	0.644	4.38881e-48	SLC4A4	Epithelial cell_STT	Epithelial cell
1.29589e-71	-0.532687	0.777	0.88	3.44279e-67	MUC3A	Epithelial cell_STT	Epithelial cell
1.10741e-52	-0.558561	0.428	0.574	2.94207e-48	HLA-DPA1	Epithelial cell_STT	Epithelial cell
7.63915e-56	-0.559629	0.193	0.345	2.02949e-51	UCA1	Epithelial cell_STT	Epithelial cell
1.0548e-25	-0.559732	0.422	0.513	2.80228e-21	CES1	Epithelial cell_STT	Epithelial cell
1.06519e-77	-0.563509	0.158	0.335	2.82989e-73	HLA-DQA1	Epithelial cell_STT	Epithelial cell
4.16058e-62	-0.570692	0.579	0.72	1.10534e-57	DDX17	Epithelial cell_STT	Epithelial cell
1.45227e-39	-0.573113	0.93	0.908	3.85825e-35	SPINK1	Epithelial cell_STT	Epithelial cell
7.15162e-96	-0.57983	0.453	0.671	1.89997e-91	N4BP2L2	Epithelial cell_STT	Epithelial cell
4.09533e-60	-0.582391	0.569	0.709	1.08801e-55	VMP1	Epithelial cell_STT	Epithelial cell
3.60081e-82	-0.594303	0.52	0.684	9.56627e-78	NDRG2	Epithelial cell_STT	Epithelial cell
6.33174e-105	-0.601808	0.682	0.843	1.68215e-100	SOD2	Epithelial cell_STT	Epithelial cell
1.14559e-41	-0.615329	0.483	0.578	3.04349e-37	CLDN2	Epithelial cell_STT	Epithelial cell
9.55397e-56	-0.615351	0.497	0.622	2.5382e-51	HLA-DPB1	Epithelial cell_STT	Epithelial cell
2.00498e-96	-0.617069	0.525	0.703	5.32662e-92	CCL28	Epithelial cell_STT	Epithelial cell
2.94127e-57	-0.617541	0.573	0.704	7.81408e-53	LINC00342	Epithelial cell_STT	Epithelial cell
4.17744e-90	-0.620063	0.481	0.672	1.10982e-85	NFIA	Epithelial cell_STT	Epithelial cell
1.29794e-45	-0.639379	0.757	0.848	3.44824e-41	WFDC2	Epithelial cell_STT	Epithelial cell
2.6454e-98	-0.662002	0.66	0.79	7.02805e-94	SLC40A1	Epithelial cell_STT	Epithelial cell
9.69253e-25	-0.670322	0.173	0.252	2.57501e-20	HLA-DQA2	Epithelial cell_STT	Epithelial cell
2.52691e-102	-0.674411	0.696	0.846	6.71325e-98	ONECUT2	Epithelial cell_STT	Epithelial cell
7.66948e-36	-0.677673	0.123	0.229	2.03755e-31	CYP1B1	Epithelial cell_STT	Epithelial cell
1.17459e-44	-0.683662	0.601	0.701	3.12052e-40	ASS1	Epithelial cell_STT	Epithelial cell
1.76928e-97	-0.689709	0.643	0.807	4.70045e-93	SERPING1	Epithelial cell_STT	Epithelial cell
1.02321e-114	-0.702282	0.771	0.905	2.71837e-110	MALAT1	Epithelial cell_STT	Epithelial cell
1.90545e-23	-0.714081	0.473	0.553	5.06222e-19	MTRNR2L8	Epithelial cell_STT	Epithelial cell
6.88833e-84	-0.745574	0.434	0.599	1.83002e-79	ADGRF1	Epithelial cell_STT	Epithelial cell
1.45196e-21	-0.760746	0.765	0.779	3.85741e-17	CCL20	Epithelial cell_STT	Epithelial cell
4.69727e-150	-0.79953	0.242	0.528	1.24792e-145	SNHG14	Epithelial cell_STT	Epithelial cell
1.92895e-202	-0.833608	0.98	0.977	5.12463e-198	LCN2	Epithelial cell_STT	Epithelial cell
5.38292e-119	-0.848552	0.78	0.871	1.43008e-114	AZGP1	Epithelial cell_STT	Epithelial cell
1.73515e-77	-0.85849	0.771	0.814	4.60977e-73	TCN1	Epithelial cell_STT	Epithelial cell
5.44781e-117	-0.889717	0.795	0.85	1.44732e-112	CRISP3	Epithelial cell_STT	Epithelial cell
4.39892e-162	-0.890557	0.489	0.714	1.16866e-157	PROM1	Epithelial cell_STT	Epithelial cell
4.90645e-159	-1.00293	0.155	0.429	1.3035e-154	NR2F1	Epithelial cell_STT	Epithelial cell
1.00192e-233	-1.11714	0.893	0.951	2.66181e-229	FCGBP	Epithelial cell_STT	Epithelial cell
4.15877e-48	-1.1252	0.792	0.879	1.10486e-43	MTRNR2L12	Epithelial cell_STT	Epithelial cell
9.07401e-148	-1.25815	0.644	0.797	2.41069e-143	CEACAM7	Epithelial cell_STT	Epithelial cell
2.52567e-21	-1.5717	0.628	0.62	6.70994e-17	SCGB3A1	Epithelial cell_STT	Epithelial cell
1.42858e-41	-3.93998	0.063	0.151	3.7953e-37	REG3A	Epithelial cell_STT	Epithelial cell
1.29859e-181	2.27187	0.756	0.161	3.44997e-177	TMSB4X	Fibroblast_LTT	Fibroblast
1.45438e-105	1.86723	0.867	0.411	3.86384e-101	HSPA1A	Fibroblast_LTT	Fibroblast
1.82374e-139	1.72297	0.338	0.02	4.84513e-135	MTRNR2L1	Fibroblast_LTT	Fibroblast
7.53104e-22	1.48052	0.181	0.059	2.00077e-17	C15orf48	Fibroblast_LTT	Fibroblast
1.3602e-22	1.44805	0.327	0.156	3.61365e-18	CCL11	Fibroblast_LTT	Fibroblast
4.11639e-102	1.33921	0.858	0.471	1.0936e-97	HLA-C	Fibroblast_LTT	Fibroblast
9.31882e-22	1.25915	0.756	0.583	2.47573e-17	PLCG2	Fibroblast_LTT	Fibroblast
1.70983e-59	1.25304	0.826	0.612	4.54251e-55	HSPA8	Fibroblast_LTT	Fibroblast
7.1553e-17	1.22552	0.697	0.574	1.90095e-12	HES1	Fibroblast_LTT	Fibroblast
4.0584e-20	1.20128	0.465	0.292	1.0782e-15	ASPN	Fibroblast_LTT	Fibroblast
1.13883e-65	1.17997	0.526	0.197	3.02554e-61	TSC22D3	Fibroblast_LTT	Fibroblast
1.92565e-12	1.11452	0.368	0.235	5.11587e-08	ACTA2	Fibroblast_LTT	Fibroblast
2.58006e-79	1.0876	0.944	0.961	6.85446e-75	LGALS1	Fibroblast_LTT	Fibroblast
1.7031e-53	1.0846	0.713	0.404	4.52463e-49	HSPE1	Fibroblast_LTT	Fibroblast
2.86564e-45	1.04779	0.916	0.848	7.61314e-41	HSP90AA1	Fibroblast_LTT	Fibroblast
5.19232e-75	1.03313	0.926	0.533	1.37944e-70	B2M	Fibroblast_LTT	Fibroblast
2.46422e-36	0.995986	0.916	0.828	6.54668e-32	UBB	Fibroblast_LTT	Fibroblast
2.73202e-28	0.971961	0.761	0.654	7.25815e-24	FN1	Fibroblast_LTT	Fibroblast
2.24644e-52	0.965721	0.829	0.521	5.96812e-48	CTHRC1	Fibroblast_LTT	Fibroblast
3.72391e-28	0.93617	0.847	0.776	9.8933e-24	DNAJB1	Fibroblast_LTT	Fibroblast
6.44325e-29	0.927224	0.754	0.58	1.71178e-24	HSPA1B	Fibroblast_LTT	Fibroblast
6.20588e-24	0.925775	0.761	0.65	1.64872e-19	TUBA1A	Fibroblast_LTT	Fibroblast
5.20239e-25	0.922961	0.677	0.534	1.38212e-20	HSPH1	Fibroblast_LTT	Fibroblast
4.95859e-08	0.915451	0.6	0.522	0.00131735	TAGLN	Fibroblast_LTT	Fibroblast
5.39723e-74	0.914559	0.903	0.377	1.43388e-69	HLA-B	Fibroblast_LTT	Fibroblast
8.78501e-12	0.893478	0.555	0.435	2.33391e-07	AC020916.1	Fibroblast_LTT	Fibroblast
1.08554e-36	0.875286	0.697	0.469	2.88395e-32	SPON2	Fibroblast_LTT	Fibroblast
5.78156e-54	0.869593	0.88	0.776	1.53599e-49	TPM2	Fibroblast_LTT	Fibroblast
2.06476e-08	0.862869	0.58	0.481	0.000548544	RRAD	Fibroblast_LTT	Fibroblast
2.51409e-21	0.852462	0.645	0.442	6.67918e-17	CXCL1	Fibroblast_LTT	Fibroblast
1.01538e-26	0.829697	0.341	0.151	2.69757e-22	PIK3R3	Fibroblast_LTT	Fibroblast
1.13251e-12	0.828941	0.461	0.351	3.00874e-08	SNHG9	Fibroblast_LTT	Fibroblast
2.10739e-11	0.828876	0.479	0.372	5.5987e-07	BTG1	Fibroblast_LTT	Fibroblast
3.64181e-51	0.828627	0.706	0.355	9.67519e-47	POSTN	Fibroblast_LTT	Fibroblast
2.06269e-38	0.820355	0.734	0.477	5.47994e-34	TPM1	Fibroblast_LTT	Fibroblast
3.80332e-40	0.811273	0.943	0.903	1.01043e-35	IER2	Fibroblast_LTT	Fibroblast
1.26402e-30	0.79213	0.754	0.675	3.35813e-26	AP2S1	Fibroblast_LTT	Fibroblast
3.21439e-40	0.781515	0.935	0.907	8.53966e-36	RPS26	Fibroblast_LTT	Fibroblast
7.20773e-23	0.780754	0.594	0.421	1.91488e-18	TMEM158	Fibroblast_LTT	Fibroblast
4.78951e-37	0.77485	0.878	0.809	1.27243e-32	DYNLL1	Fibroblast_LTT	Fibroblast
4.25429e-21	0.771831	0.928	0.887	1.13024e-16	FTH1	Fibroblast_LTT	Fibroblast
5.68794e-69	0.763808	0.467	0.143	1.51111e-64	TGFB1	Fibroblast_LTT	Fibroblast
8.29383e-31	0.763062	0.813	0.727	2.20342e-26	CALM1	Fibroblast_LTT	Fibroblast
7.0893e-24	0.759863	0.873	0.809	1.88341e-19	SAT1	Fibroblast_LTT	Fibroblast
4.90759e-28	0.706981	0.614	0.41	1.3038e-23	PMEPA1	Fibroblast_LTT	Fibroblast
6.8089e-24	0.697736	0.37	0.178	1.80892e-19	ENC1	Fibroblast_LTT	Fibroblast
2.33802e-48	0.693425	0.4	0.144	6.21143e-44	CACYBP	Fibroblast_LTT	Fibroblast
1.907e-35	0.688345	0.433	0.199	5.06632e-31	DCBLD1	Fibroblast_LTT	Fibroblast
1.33947e-50	0.688298	0.241	0.046	3.55858e-46	LINC01705	Fibroblast_LTT	Fibroblast
4.40846e-38	0.686444	0.666	0.36	1.1712e-33	WNT5A	Fibroblast_LTT	Fibroblast
1.08349e-40	0.685883	0.946	0.817	2.87851e-36	PTMA	Fibroblast_LTT	Fibroblast
1.5063e-10	0.669782	0.749	0.756	4.00179e-06	PHLDA1	Fibroblast_LTT	Fibroblast
5.30594e-14	0.667765	0.246	0.12	1.40963e-09	MMP3	Fibroblast_LTT	Fibroblast
1.95211e-28	0.657329	0.804	0.709	5.18616e-24	COL5A1	Fibroblast_LTT	Fibroblast
1.03144e-23	0.655402	0.898	0.891	2.74023e-19	DUSP1	Fibroblast_LTT	Fibroblast
1.44757e-19	0.653866	0.777	0.663	3.84577e-15	NBL1	Fibroblast_LTT	Fibroblast
2.93124e-13	0.653278	0.892	0.871	7.78742e-09	SLC38A2	Fibroblast_LTT	Fibroblast
3.73691e-16	0.650847	0.885	0.847	9.92785e-12	HSPB1	Fibroblast_LTT	Fibroblast
2.8489e-26	0.649179	0.413	0.212	7.56867e-22	HIST1H4C	Fibroblast_LTT	Fibroblast
4.63952e-34	0.636925	0.424	0.193	1.23258e-29	YPEL5	Fibroblast_LTT	Fibroblast
7.42976e-25	0.622517	0.855	0.822	1.97386e-20	NDUFA4	Fibroblast_LTT	Fibroblast
3.72238e-18	0.622199	0.671	0.518	9.88926e-14	HINT1	Fibroblast_LTT	Fibroblast
1.61645e-10	0.621772	0.627	0.544	4.29443e-06	MYL9	Fibroblast_LTT	Fibroblast
1.14042e-72	0.616254	0.325	0.061	3.02975e-68	ZFAND2A	Fibroblast_LTT	Fibroblast
4.20202e-18	0.609066	0.501	0.346	1.11635e-13	ISG15	Fibroblast_LTT	Fibroblast
1.95176e-20	0.607844	0.779	0.627	5.18525e-16	TSC22D1	Fibroblast_LTT	Fibroblast
5.92508e-30	0.60269	0.531	0.303	1.57412e-25	ITM2C	Fibroblast_LTT	Fibroblast
4.20754e-20	0.598799	0.51	0.301	1.11782e-15	IL7R	Fibroblast_LTT	Fibroblast
3.65292e-21	0.596739	0.776	0.684	9.70471e-17	SUB1	Fibroblast_LTT	Fibroblast
2.40694e-22	0.593291	0.86	0.781	6.39451e-18	PFN1	Fibroblast_LTT	Fibroblast
1.65427e-16	0.592419	0.874	0.907	4.39491e-12	HSP90AB1	Fibroblast_LTT	Fibroblast
4.80562e-21	0.590748	0.704	0.552	1.27671e-16	C4orf48	Fibroblast_LTT	Fibroblast
1.05441e-08	0.59074	0.343	0.235	0.000280124	AL627171.2	Fibroblast_LTT	Fibroblast
1.54135e-29	0.590252	0.81	0.733	4.09491e-25	NDUFC2	Fibroblast_LTT	Fibroblast
1.75814e-18	0.589054	0.223	0.093	4.67086e-14	SLC5A3	Fibroblast_LTT	Fibroblast
4.2159e-19	0.58769	0.524	0.307	1.12004e-14	CXCL6	Fibroblast_LTT	Fibroblast
2.82636e-13	0.586076	0.612	0.467	7.50879e-09	TRA2B	Fibroblast_LTT	Fibroblast
2.23521e-33	0.585821	0.451	0.219	5.93829e-29	SLC16A3	Fibroblast_LTT	Fibroblast
9.15513e-11	0.585475	0.808	0.795	2.43224e-06	TUBB4B	Fibroblast_LTT	Fibroblast
1.10781e-31	0.583156	0.296	0.107	2.94313e-27	CCND1	Fibroblast_LTT	Fibroblast
3.8345e-13	0.577336	0.418	0.272	1.01871e-08	GADD45G	Fibroblast_LTT	Fibroblast
5.29064e-20	0.574253	0.919	0.889	1.40556e-15	MYL6	Fibroblast_LTT	Fibroblast
1.5079e-34	0.573077	0.485	0.235	4.00603e-30	HLA-F	Fibroblast_LTT	Fibroblast
5.29298e-29	0.573041	0.483	0.242	1.40619e-24	COL7A1	Fibroblast_LTT	Fibroblast
5.57618e-21	0.570021	0.434	0.233	1.48142e-16	GREM1	Fibroblast_LTT	Fibroblast
5.69329e-35	0.568217	0.424	0.19	1.51254e-30	A1BG	Fibroblast_LTT	Fibroblast
1.06125e-35	0.566398	0.926	0.955	2.81943e-31	SELENOM	Fibroblast_LTT	Fibroblast
4.84573e-18	0.565945	0.901	0.928	1.28737e-13	CALD1	Fibroblast_LTT	Fibroblast
1.03655e-07	0.564886	0.196	0.115	0.00275382	FDCSP	Fibroblast_LTT	Fibroblast
3.29399e-24	0.563859	0.375	0.192	8.75113e-20	WNT2	Fibroblast_LTT	Fibroblast
1.48343e-26	0.561252	0.662	0.406	3.94103e-22	MFAP2	Fibroblast_LTT	Fibroblast
2.27521e-25	0.552231	0.961	0.975	6.04456e-21	COL1A1	Fibroblast_LTT	Fibroblast
4.7698e-19	0.551941	0.528	0.381	1.26719e-14	TXNDC17	Fibroblast_LTT	Fibroblast
2.52196e-21	0.54865	0.661	0.512	6.70008e-17	MRPS24	Fibroblast_LTT	Fibroblast
1.52681e-28	0.547463	0.858	0.771	4.05628e-24	BGN	Fibroblast_LTT	Fibroblast
7.73803e-22	0.54686	0.817	0.765	2.05576e-17	RABAC1	Fibroblast_LTT	Fibroblast
5.93954e-14	0.546765	0.409	0.256	1.57796e-09	KIAA1217	Fibroblast_LTT	Fibroblast
1.52942e-08	0.544495	0.183	0.099	0.000406322	AP001160.1	Fibroblast_LTT	Fibroblast
8.27815e-18	0.54277	0.443	0.284	2.19926e-13	DANCR	Fibroblast_LTT	Fibroblast
1.01392e-08	0.541213	0.636	0.588	0.000269369	CYBA	Fibroblast_LTT	Fibroblast
6.03994e-19	0.529519	0.65	0.502	1.60463e-14	NDUFB10	Fibroblast_LTT	Fibroblast
9.0953e-14	0.528053	0.65	0.552	2.41635e-09	RAB13	Fibroblast_LTT	Fibroblast
1.64922e-23	0.519874	0.829	0.803	4.38148e-19	RNASEK	Fibroblast_LTT	Fibroblast
6.43373e-31	0.518484	0.966	0.931	1.70925e-26	COL3A1	Fibroblast_LTT	Fibroblast
1.92605e-17	0.517928	0.237	0.104	5.11694e-13	COL8A1	Fibroblast_LTT	Fibroblast
1.91468e-10	0.516731	0.569	0.471	5.08674e-06	DNAJB6	Fibroblast_LTT	Fibroblast
6.56647e-14	0.513165	0.887	0.882	1.74451e-09	GAPDH	Fibroblast_LTT	Fibroblast
4.9722e-56	0.511871	0.314	0.075	1.32096e-51	C12orf75	Fibroblast_LTT	Fibroblast
1.29285e-23	0.511143	0.314	0.139	3.43473e-19	TNFRSF6B	Fibroblast_LTT	Fibroblast
1.13726e-07	0.509225	0.718	0.707	0.00302135	RPS27L	Fibroblast_LTT	Fibroblast
3.56139e-30	0.503415	0.199	0.054	9.46154e-26	STMN1	Fibroblast_LTT	Fibroblast
1.77245e-11	0.503087	0.706	0.626	4.70886e-07	TCEAL9	Fibroblast_LTT	Fibroblast
2.98445e-26	0.502012	0.862	0.811	7.92879e-22	ATP5MC2	Fibroblast_LTT	Fibroblast
9.59122e-15	0.500814	0.339	0.193	2.5481e-10	HES4	Fibroblast_LTT	Fibroblast
6.8721e-18	0.499208	0.364	0.19	1.82571e-13	DIO2	Fibroblast_LTT	Fibroblast
1.60125e-15	0.498838	0.682	0.545	4.25405e-11	ATP5IF1	Fibroblast_LTT	Fibroblast
1.69691e-18	0.498789	0.145	0.045	4.50817e-14	MMP11	Fibroblast_LTT	Fibroblast
2.92182e-21	0.498308	0.882	0.791	7.7624e-17	HLA-A	Fibroblast_LTT	Fibroblast
3.42364e-07	0.496472	0.503	0.389	0.00909559	SNHG32	Fibroblast_LTT	Fibroblast
3.79537e-15	0.493471	0.58	0.442	1.00832e-10	C9orf16	Fibroblast_LTT	Fibroblast
1.94764e-29	0.490991	0.282	0.102	5.17431e-25	MYLK	Fibroblast_LTT	Fibroblast
3.66878e-15	0.49078	0.618	0.504	9.74684e-11	AURKAIP1	Fibroblast_LTT	Fibroblast
1.17344e-14	0.490417	0.61	0.489	3.11748e-10	C1orf122	Fibroblast_LTT	Fibroblast
1.08326e-15	0.489774	0.499	0.338	2.87791e-11	SULF1	Fibroblast_LTT	Fibroblast
4.7413e-27	0.48935	0.355	0.161	1.25962e-22	SLC9A3R2	Fibroblast_LTT	Fibroblast
3.90767e-09	0.488848	0.628	0.528	0.000103815	CDKN1C	Fibroblast_LTT	Fibroblast
4.16255e-14	0.485863	0.381	0.237	1.10586e-09	CSRP1	Fibroblast_LTT	Fibroblast
2.53599e-14	0.484402	0.659	0.546	6.73736e-10	COL12A1	Fibroblast_LTT	Fibroblast
8.45042e-19	0.483535	0.485	0.305	2.24502e-14	RUNX2	Fibroblast_LTT	Fibroblast
3.36357e-27	0.479874	0.35	0.151	8.93601e-23	SGIP1	Fibroblast_LTT	Fibroblast
4.42203e-25	0.478726	0.408	0.2	1.1748e-20	CHN1	Fibroblast_LTT	Fibroblast
1.32152e-16	0.477672	0.774	0.676	3.51089e-12	BEX3	Fibroblast_LTT	Fibroblast
1.58982e-15	0.476205	0.312	0.172	4.22369e-11	HIST1H2AC	Fibroblast_LTT	Fibroblast
1.91572e-13	0.475713	0.747	0.736	5.08948e-09	SLC25A3	Fibroblast_LTT	Fibroblast
1.13526e-15	0.471727	0.747	0.681	3.01603e-11	C19orf53	Fibroblast_LTT	Fibroblast
1.80256e-17	0.471175	0.25	0.114	4.78887e-13	PSD	Fibroblast_LTT	Fibroblast
2.78543e-22	0.465301	0.323	0.145	7.40006e-18	COL5A3	Fibroblast_LTT	Fibroblast
3.24511e-24	0.464472	0.303	0.127	8.62128e-20	DKK3	Fibroblast_LTT	Fibroblast
1.67764e-15	0.4618	0.399	0.244	4.45698e-11	CHORDC1	Fibroblast_LTT	Fibroblast
1.55365e-09	0.461175	0.26	0.153	4.12757e-05	AC091271.1	Fibroblast_LTT	Fibroblast
3.13943e-13	0.460809	0.603	0.427	8.34052e-09	LTBP1	Fibroblast_LTT	Fibroblast
1.0348e-17	0.459869	0.339	0.173	2.74915e-13	HMCN1	Fibroblast_LTT	Fibroblast
4.67769e-29	0.45809	0.282	0.102	1.24272e-24	PLPP4	Fibroblast_LTT	Fibroblast
2.07873e-15	0.456167	0.37	0.218	5.52255e-11	CKLF	Fibroblast_LTT	Fibroblast
1.52885e-08	0.455114	0.639	0.553	0.00040617	DDIT4	Fibroblast_LTT	Fibroblast
5.08549e-43	0.454454	0.185	0.031	1.35106e-38	COL10A1	Fibroblast_LTT	Fibroblast
1.24614e-19	0.452216	0.946	0.981	3.31062e-15	RARRES2	Fibroblast_LTT	Fibroblast
1.49245e-22	0.450418	0.908	0.882	3.965e-18	RPS7	Fibroblast_LTT	Fibroblast
4.89962e-08	0.4501	0.305	0.208	0.00130168	MME	Fibroblast_LTT	Fibroblast
1.25918e-33	0.448084	0.28	0.091	3.34527e-29	KYNU	Fibroblast_LTT	Fibroblast
8.63846e-14	0.446282	0.33	0.198	2.29498e-09	BPGM	Fibroblast_LTT	Fibroblast
1.16628e-17	0.443782	0.395	0.219	3.09846e-13	TMEM204	Fibroblast_LTT	Fibroblast
1.49171e-12	0.443767	0.646	0.542	3.96303e-08	SERP1	Fibroblast_LTT	Fibroblast
2.9992e-13	0.441971	0.598	0.445	7.96797e-09	RCN2	Fibroblast_LTT	Fibroblast
8.90089e-14	0.441562	0.282	0.151	2.3647e-09	NRP2	Fibroblast_LTT	Fibroblast
1.91218e-33	0.439647	0.368	0.148	5.08009e-29	ABRACL	Fibroblast_LTT	Fibroblast
4.23072e-13	0.437274	0.837	0.801	1.12397e-08	UQCR11	Fibroblast_LTT	Fibroblast
4.90871e-09	0.436889	0.592	0.518	0.00013041	ATP6V0B	Fibroblast_LTT	Fibroblast
3.79061e-10	0.436834	0.452	0.335	1.00705e-05	SVIL	Fibroblast_LTT	Fibroblast
5.14355e-09	0.436278	0.637	0.595	0.000136649	PRELID1	Fibroblast_LTT	Fibroblast
1.47351e-13	0.436116	0.553	0.393	3.91466e-09	AOPEP	Fibroblast_LTT	Fibroblast
5.14706e-14	0.436045	0.142	0.053	1.36742e-09	PMAIP1	Fibroblast_LTT	Fibroblast
2.26996e-08	0.43491	0.379	0.269	0.00060306	DLL1	Fibroblast_LTT	Fibroblast
2.16516e-09	0.434264	0.496	0.415	5.75219e-05	BAX	Fibroblast_LTT	Fibroblast
4.94909e-50	0.43135	0.641	0.277	1.31483e-45	IL32	Fibroblast_LTT	Fibroblast
1.00345e-42	0.430214	0.174	0.027	2.66586e-38	GJB2	Fibroblast_LTT	Fibroblast
6.6059e-10	0.430207	0.882	0.839	1.75499e-05	CALM2	Fibroblast_LTT	Fibroblast
4.52857e-13	0.426831	0.829	0.86	1.20311e-08	SEC61B	Fibroblast_LTT	Fibroblast
1.27941e-07	0.425616	0.557	0.48	0.00339901	DUT	Fibroblast_LTT	Fibroblast
5.44246e-09	0.425238	0.503	0.393	0.00014459	NDUFA5	Fibroblast_LTT	Fibroblast
1.18061e-16	0.422706	0.436	0.263	3.13653e-12	CCN4	Fibroblast_LTT	Fibroblast
1.45631e-10	0.422163	0.476	0.358	3.86898e-06	NASP	Fibroblast_LTT	Fibroblast
4.61791e-11	0.42098	0.246	0.136	1.22684e-06	TGM2	Fibroblast_LTT	Fibroblast
1.49062e-12	0.42084	0.67	0.55	3.96012e-08	NDUFB7	Fibroblast_LTT	Fibroblast
7.20031e-09	0.420573	0.158	0.08	0.000191291	AL391121.1	Fibroblast_LTT	Fibroblast
2.411e-13	0.418105	0.429	0.262	6.4053e-09	MT1F	Fibroblast_LTT	Fibroblast
8.16002e-13	0.418005	0.318	0.181	2.16787e-08	FBXO32	Fibroblast_LTT	Fibroblast
7.868e-25	0.417332	0.226	0.078	2.09029e-20	MOXD1	Fibroblast_LTT	Fibroblast
4.65325e-17	0.417249	0.567	0.372	1.23623e-12	INHBA	Fibroblast_LTT	Fibroblast
1.05331e-20	0.416663	0.427	0.234	2.79833e-16	ECM1	Fibroblast_LTT	Fibroblast
6.91863e-09	0.414132	0.612	0.513	0.000183807	SH3BGRL	Fibroblast_LTT	Fibroblast
7.39854e-13	0.410678	0.61	0.512	1.96557e-08	EVA1B	Fibroblast_LTT	Fibroblast
6.91291e-13	0.408639	0.181	0.081	1.83655e-08	AL135925.1	Fibroblast_LTT	Fibroblast
9.72133e-17	0.408604	0.219	0.096	2.58267e-12	PPP2R5C	Fibroblast_LTT	Fibroblast
2.23534e-09	0.408294	0.413	0.283	5.93862e-05	FSCN1	Fibroblast_LTT	Fibroblast
2.84393e-14	0.408073	0.587	0.445	7.55548e-10	TMEM208	Fibroblast_LTT	Fibroblast
2.3467e-11	0.407467	0.454	0.313	6.23448e-07	CCND2	Fibroblast_LTT	Fibroblast
3.08068e-09	0.405864	0.171	0.088	8.18444e-05	DNAJA4	Fibroblast_LTT	Fibroblast
2.28252e-09	0.405813	0.77	0.721	6.06397e-05	RSRP1	Fibroblast_LTT	Fibroblast
3.13672e-14	0.405798	0.925	0.916	8.33333e-10	ATP5F1E	Fibroblast_LTT	Fibroblast
7.63187e-27	0.405562	0.343	0.147	2.02756e-22	PDLIM3	Fibroblast_LTT	Fibroblast
5.65091e-18	0.404773	0.3	0.149	1.50128e-13	LIMD2	Fibroblast_LTT	Fibroblast
1.07808e-14	0.40424	0.619	0.45	2.86413e-10	ANTXR1	Fibroblast_LTT	Fibroblast
7.11419e-12	0.403761	0.625	0.482	1.89003e-07	TMEM45A	Fibroblast_LTT	Fibroblast
1.79768e-11	0.402186	0.553	0.442	4.77591e-07	NDUFA12	Fibroblast_LTT	Fibroblast
6.53825e-17	0.401555	0.37	0.204	1.73702e-12	RGS3	Fibroblast_LTT	Fibroblast
4.43114e-24	0.400136	0.287	0.118	1.17722e-19	NAT14	Fibroblast_LTT	Fibroblast
4.34552e-15	0.398927	0.449	0.293	1.15448e-10	MRPL34	Fibroblast_LTT	Fibroblast
5.64918e-09	0.398547	0.598	0.536	0.000150082	RNF7	Fibroblast_LTT	Fibroblast
5.09267e-14	0.398545	0.591	0.459	1.35297e-09	C17orf49	Fibroblast_LTT	Fibroblast
1.4757e-14	0.397145	0.411	0.248	3.92048e-10	PSD3	Fibroblast_LTT	Fibroblast
4.16171e-13	0.396651	0.914	0.935	1.10564e-08	MIF	Fibroblast_LTT	Fibroblast
6.65806e-11	0.396319	0.743	0.706	1.76885e-06	KRT10	Fibroblast_LTT	Fibroblast
5.9415e-24	0.396068	0.176	0.052	1.57848e-19	NUAK1	Fibroblast_LTT	Fibroblast
6.82727e-11	0.395611	0.756	0.74	1.8138e-06	UQCRH	Fibroblast_LTT	Fibroblast
5.222e-13	0.39358	0.874	0.841	1.38733e-08	H3F3A	Fibroblast_LTT	Fibroblast
1.93931e-16	0.391859	0.169	0.063	5.15217e-12	NRARP	Fibroblast_LTT	Fibroblast
2.57936e-12	0.391155	0.555	0.422	6.85258e-08	NDUFB3	Fibroblast_LTT	Fibroblast
2.50248e-12	0.390042	0.357	0.218	6.64834e-08	CMIP	Fibroblast_LTT	Fibroblast
1.98444e-10	0.388693	0.693	0.646	5.27207e-06	ARPC3	Fibroblast_LTT	Fibroblast
3.45542e-08	0.38657	0.463	0.346	0.000918003	SPATS2L	Fibroblast_LTT	Fibroblast
6.39339e-08	0.385992	0.682	0.657	0.00169853	ARPC2	Fibroblast_LTT	Fibroblast
2.76463e-15	0.381515	0.206	0.088	7.3448e-11	LMO7	Fibroblast_LTT	Fibroblast
2.57861e-09	0.381509	0.264	0.161	6.85059e-05	GOLGA8A	Fibroblast_LTT	Fibroblast
4.56946e-17	0.380592	0.104	0.026	1.21397e-12	HSPA6	Fibroblast_LTT	Fibroblast
3.02114e-14	0.379446	0.44	0.292	8.02627e-10	MXD4	Fibroblast_LTT	Fibroblast
6.08827e-10	0.379388	0.637	0.577	1.61747e-05	DNAJC15	Fibroblast_LTT	Fibroblast
1.94203e-14	0.379249	0.417	0.267	5.15939e-10	MRPS34	Fibroblast_LTT	Fibroblast
4.27246e-10	0.377705	0.641	0.577	1.13507e-05	GSTO1	Fibroblast_LTT	Fibroblast
1.06172e-22	0.376827	0.348	0.165	2.82068e-18	NT5DC2	Fibroblast_LTT	Fibroblast
3.70802e-07	0.375965	0.754	0.721	0.00985111	UQCR10	Fibroblast_LTT	Fibroblast
4.43934e-09	0.375519	0.393	0.271	0.00011794	RNF213	Fibroblast_LTT	Fibroblast
1.14339e-14	0.374297	0.898	0.924	3.03764e-10	OST4	Fibroblast_LTT	Fibroblast
3.26971e-13	0.374287	0.364	0.224	8.68664e-09	TWF2	Fibroblast_LTT	Fibroblast
9.52705e-13	0.373827	0.126	0.046	2.53105e-08	PARD6G-AS1	Fibroblast_LTT	Fibroblast
9.94152e-09	0.373657	0.964	0.962	0.000264116	FOS	Fibroblast_LTT	Fibroblast
1.66283e-15	0.37344	0.452	0.284	4.41764e-11	CD82	Fibroblast_LTT	Fibroblast
9.72359e-11	0.371906	0.582	0.446	2.58327e-06	ALKBH7	Fibroblast_LTT	Fibroblast
3.74585e-09	0.371227	0.632	0.582	9.95161e-05	MRPL51	Fibroblast_LTT	Fibroblast
7.90552e-09	0.369391	0.637	0.53	0.000210026	PTGES3	Fibroblast_LTT	Fibroblast
1.7258e-14	0.369056	0.14	0.051	4.58494e-10	EDIL3	Fibroblast_LTT	Fibroblast
1.69634e-11	0.368857	0.953	0.992	4.50667e-07	COL1A2	Fibroblast_LTT	Fibroblast
[truncated: 2,880 more rows]
