# Supplementary material for: Mechanism and endoscopic‐treatment‐induced evolution of biliary non‐anastomotic stricture after liver transplantation revealed by single‐cell RNA sequencing
Source: Clin Transl Med. 2024 Mar 14;14(3):e1622. doi: 10.1002/ctm2.1622 (PMC10938070; doi:10.1002/ctm2.1622)
Supplement: Supplementary file 10 — Supporting Information [file CTM2-14-e1622-s001.xlsx]

## Sheet: Sheet1
Cell-cell communication among the normal, STT and LTT groups.
Normal_pathways	STT_pathways	LTT_pathways
MHC-I	MHC-I	MHC-I
MHC-II	CLEC	MHC-II
MIF	CD99	CD99
CLEC	CCL	CCL
CCL	MHC-II	MIF
SPP1	CXCL	CXCL
CXCL	MIF	CLEC
CD99	IL2	LAMININ
ADGRE5	GALECTIN	GALECTIN
APP	ADGRE5	MK
VISFATIN	ICAM	IL2
MK	LT	SPP1
GALECTIN	ITGB2	APP
THBS	ANNEXIN	ADGRE5
ANNEXIN	APP	VISFATIN
TGFb	LAMININ	ANNEXIN
ICAM	LCK	LT
GDF	VISFATIN	COLLAGEN
VEGF	CD22	THBS
IL2	CD45	ICAM
ITGB2	SPP1	CDH1
EPHA	TGFb	COMPLEMENT
PARs	MK	LCK
FGF	IL4	ITGB2
EGF	THBS	TGFb
LT	COMPLEMENT	PARs
FN1	CEACAM	CEACAM
IL1	COLLAGEN	FN1
LAMININ	CD96	EPHA
TNF	ALCAM	EGF
VTN	CD6	TIGIT
CDH1	IL1	GDF
IFN-II	GDF	IL1
CD23	CDH1	NECTIN
IL4	FN1	IL4
JAM	TIGIT	VEGF
COLLAGEN	IFN-II	CDH
KIT	BAFF	BTLA
CD40	VEGF	RESISTIN
SEMA3	BTLA	APRIL
CDH	OX40	LIGHT
L1CAM	NECTIN	TNF
EDN	CD80	ALCAM
MPZ	LIGHT	CD6
CSF	PECAM1	JAM
BAFF	EGF	BAFF
BTLA	JAM	IFN-II
LIFR	APRIL	CD96
IL6	CSF3	CD40
TIGIT	CD86	OX40
OCLN	EPHA	GRN
NECTIN	SEMA7	IGF
LIGHT	CDH	DESMOSOME
LCK	PVR	NRG
BMP	SAA	SEMA4
CD22	CD40	FGF
CD45	GRN	EPHB
NRG	GAS	PVR
SEMA4	FGF	CSF3
PDGF	VTN	TRAIL
GRN	KIT	CD22
CD86	SEMA4	CD45
GAS	NRG	CD86
COMPLEMENT	TRAIL	SEMA7
MSTN	BMP	BMP
IGF	PARs	MPZ
TRAIL	MPZ	CD80
ALCAM	IL6	VEGI
CD6	EPHB	CD46
CD137	IGF	OCLN
CNTN	DESMOSOME	HSPG
CD96	ICOS	VISTA
GP1BA	CADM	SEMA3
EPHB	L1CAM	AGRN
OSM	LIFR	IL6
PSAP	CD46	KIT
WNT	VEGI	HGF
CD80	CD48	CSF
VISTA	OCLN	LIFR
HGF	SEMA3	TWEAK
CD48	OSM	OSM
CD46	CD23	IL10
VEGI	CSF	L1CAM
PVR	TWEAK	PECAM1
THY1	IL10	CD23
AGT	AGRN	GP1BA
ACTIVIN	GP1BA	CD48
FASLG	HSPG	GAS
NT	HGF	PSAP
NPR2	NOTCH	CADM
NOTCH	PSAP	NOTCH
GH	THY1	SELPLG
GDNF	RELN	RELN
NGF	SELPLG	FASLG
FLT3	ACTIVIN	SEMA6
SELL	CD137	THY1
	PDGF	PDGF
	FASLG	ACTIVIN
	WNT	VWF
	CDH5	CDH5
	NPR2	WNT
	SELL	VTN
	AGT	SELL
	PRL	NPR2
	FLT3	PRL
	GH	GH
	NT	FLT3
		GDNF
		NT
